# Supplementary material for: Elucidating the impact of in vitro cultivation on Nicotiana tabacum metabolism through combined in silico modeling and multiomics analysis
Source: Front Plant Sci. 2023 Nov 3;14:1281348. doi: 10.3389/fpls.2023.1281348 (PMC10655011; doi:10.3389/fpls.2023.1281348)
Supplement: Supplementary Data Sheet 1 — Genome-scale metabolic model of iJTC6240 in SBML format. [file Table_1.xlsx]

## Sheet: Supplemental Table S1
Supplemental Table S1.The information of transcriptome data quality and mapping.
Sample name	Clean reads	Clean bases	GC Content	%≥Q30	Total Reads	Mapped Reads
in-vitro-1	24097887	7211209240	0.432	0.9275	48195774	45,616,819 (94.65%)
in-vitro-2	21853406	6542776074	0.4337	0.9308	43706812	41,463,989 (94.87%)
in-vitro-3	21341817	6383210372	0.435	0.9334	42683634	40,601,581(95.12%)
soil-grown-1	20281858	6060149828	0.4346	0.9408	40563716	38,423,075 (94.72%)
soil-grown-2	24189120	7237274510	0.433	0.9386	48378240	45,899,690 (94.88%)
soil-grown-3	23829144	7121657050	0.435	0.943	47658288	45,105,148 (94.64%)

## Sheet: Supplemental Table S2
Supplemental Table S2. List of cultivation-condition-specific metabolites with respective peak area
N/A indicates this compound concentration is lower than the threshold of detection. The term of “Type” gives the regulation information when comparing the two cultivations, eg. "up" means this compound under in-vitro is significantly abundant than that under soil-grown, "down" means this compound under in-vitro is significantly fewer than that under soil-grown, “insig” means the regulation is not…
Compounds	soil-grown	in-vitro	VIP	Type
1,3,5-Benzenetriol	N/A	8338000	1.13264	up
5-Oxo-L-Proline	N/A	7137.33	0.799308	insig
Creatine	N/A	76796.3	1.13182	up
Malate	N/A	5958300	1.1327	up
L-Homocysteine	N/A	48115	1.13155	up
3,4-Dihydroxyphenylacetaldehyde	N/A	82466.7	1.13241	up
Ribitol	N/A	16288.3	1.1319	up
L-Cysteinyl-L-glycine	N/A	34092	1.1315	up
3-(2-(Methylamino)ethyl)-1H-indol-5-ol	N/A	34191.7	1.13267	up
N-Acetyl-L-methionine	N/A	404217	1.13271	up
Methyldopa	N/A	21207	1.13199	up
Annuionone D	N/A	516663	1.13249	up
Thiamine	N/A	1.73987e+06	1.13269	up
6,7,8-Tetrahydroxy-5-methoxyflavone	N/A	2566.23	0.508189	insig
Aracarpene 1	N/A	2001.77	0.508189	insig
Aracarpene 2	N/A	3244.43	0.508189	insig
Pratensein	N/A	2742.5	0.508189	insig
Rhamnocitrin	N/A	3189.27	0.508189	insig
L-Glutamic acid-O-glycoside	N/A	42278.7	1.13239	up
Iristectorigenin B	N/A	4901	0.508189	insig
1-O-Vanilloyl-D-Glucose	N/A	14160	1.13237	up
O-Feruloyl 4-hydroxycoumarin	N/A	109459	1.13234	up
Sinapoyl malate	N/A	30871	1.13204	up
Syringetin	N/A	1651.02	0.785175	insig
Sinapaldehyde-4-O-Glucoside	N/A	80525	1.1322	up
Tomatidine	N/A	8209.3	1.13202	up
Uridine 5'-diphosphate	N/A	13289	1.13229	up
Cosmosiin	N/A	95257.7	1.13263	up
Genistin	N/A	320237	1.1327	up
Phlorizin Chalcone	N/A	224130	1.13268	up
Rubrofusarin-6-O-glucoside	N/A	402370	1.13266	up
LysoPE 15:0	N/A	5560.3	1.13028	up
Acacetin-7-O-galactoside	N/A	20961.7	1.13221	up
Maackiain-3-O-glucoside	N/A	89080.7	1.1327	up
Maleoyl-caffeoylquinic acid	N/A	5941300	1.13272	up
3,4-Cycloopen-cycloaltin-4(29),25-diene-24(S)-hydroxy-3-carboxylic acid	N/A	2446.73	1.13139	up
3,4-Open loop-lupine-4(23),20(29)-diene-24-hydroxy-3-carboxylic acid	N/A	2992.13	1.13202	up
Sibiricose A3	N/A	6716.77	1.13254	up
6-O-p-HydroxybenzoylAjugol	N/A	137133	1.13264	up
Persicoside	N/A	82123	1.1327	up
Cimicifugamide A	N/A	238213	1.1326	up
7R,8S-erythro-3',4,9,9'-tetrahydroxy-3-methoxy-8-O-4'-neolignan-7-O-glucopyr-anoside,	N/A	53075.7	1.13252	up
Apigenin-6,8-di-C-arabinoside	N/A	35073.7	1.13069	up
Arctiin	N/A	95790	1.13271	up
Dicaffeoylquinic acid-O-glucoside	N/A	18521	1.13147	up
Naringenin-7-O-Rutinoside-4'-O-glucoside	N/A	1846	0.50622	insig
Esculeogenin A-27-O-sophoroside	N/A	386910	1.13271	up
2-Hydroxybutyric Acid	40292.7	N/A	1.13268	down
3-Methylbenzaldehyde	722.633	N/A	0.505091	insig
4-MethoxycinnaMaldehyde	131053	N/A	1.13272	down
α-Hydroxycinnamic Acid	70713	N/A	1.1327	down
L-Theanine	48033.3	N/A	1.13269	down
N-Acetyl-L-glutamic acid	200426	N/A	0.801952	insig
9,12-Octadecadien-6-Ynoic Acid	4505.2	N/A	0.801581	insig
9-Oxo-10E,12Z-octadecadienoic acid	4774.87	N/A	1.13241	down
9,10-Dihydroxy-12,13-epoxyoctadecanoic acid	3717.27	N/A	1.13124	down
1-O-Galloyl-D-glucose	51509.3	N/A	1.1325	down
N-Trans-Feruloyl-3'-O-methyldopamine	7260.17	N/A	1.13139	down
Scopoletin-7-O-glucoside	257110	N/A	1.13246	down
LysoPE 15:1	6579.47	N/A	1.13204	down
Kaempferol-3-O-glucoside	186447	N/A	1.13239	down
Quercetin-3-O-rhamnoside	12362.9	N/A	1.13079	down
24,30-Dihydroxy-12(13)-enolupinol	1269.83	N/A	0.505211	insig
4-Hydroxyindol-3-ylmethyl glucosinolate	2906.63	N/A	0.505211	insig
Taxifolin-3'-O-glucoside	6596.7	N/A	0.802079	insig
LysoPE 18:0(2n isomer)	5135.93	N/A	1.13267	down
3-Hydroxy-4-isopropylbenzylalcohol-3-O-sophoroside	10821.3	N/A	1.13216	down
Mucic acid-1,4-lactone-3,5-di-O-gallate	12986	N/A	1.13263	down
D-Melezitose	2575.43	N/A	0.798675	insig
Planteose	6870.4	N/A	1.13195	down
Formononetin-7-O-(6''-Malonyl)glucoside	48816	N/A	0.79472	insig
2-Linoleoylglycerol-1-O-glucoside	6548.6	N/A	1.13174	down
Sibiricose A5	35801.7	N/A	1.13259	down
1-(Dihydroxyphenyl)-N2,N3-bis(4-hydroxyphenethyl)-(5-8)-dimethoxy-1,2dihydronaphthalene-2,3-dicarboxamide	2427.73	N/A	1.13021	down
D(+)-Melezitose O-rhamnoside	2736.93	N/A	1.13001	down
Capsianoside I	192270	N/A	1.13266	down
1-Linoleoyl-sn-glycerol-diglucoside	6018	N/A	1.13239	down
2-Linoleoylglycerol-1,3-di-O-glucoside	6611.2	N/A	1.13073	down
1-Linoleoylglycerol-2,3-di-O-glucoside	1882.7	N/A	1.13136	down
Oleanolic acid-3-O-xylosyl(1→3)glucuronide	25390.7	N/A	1.13269	down
Capsianoside IX	2.90803e+06	N/A	1.1327	down

## Sheet: Supplemental Table S3
Supplemental Table S3. The detailed information in the biomass composition of tobacco
Component	mole fraction	Concentration	Reference
	(mmol/g DW)	(mmol/g DW)
Cell wall	1
Cellulose		1.77	Sheen, 1983
Carbohydrate	0.497487		Sheen, 1983
Glucose		0.0066	Camacho-Cristóbal et al., 2004
Fructose		0.0045	Camacho-Cristóbal et al., 2004
Sucrose		0.0264	Camacho-Cristóbal et al., 2004
Starch*		0.161	Camacho-Cristóbal et al., 2004
DNA	0.522381		Experimental
DATP		0.0028
DCTP		0.0017
DGTP		0.0017
DTTP		0.0028
RNA	5.10091		Based on assumption that RNA is 10 times that of DNA (http://archive.gramene.org/newsletters/genetics/rgn6/v6p163.html)
ATP		0.0028
CTP		0.0017
UTP		0.0028
GTP		0.0017
Hemicellulose	1		Sheen, 1983
Arabinose		0.447292	Sheen, 1983; Table S5B
Xylose		0.447292	Sheen, 1983; Table S5B
Mannose		0.372735	Sheen, 1983; Table S5B
Galactose		0.372735	Sheen, 1983; Table S5B
Glucuronate		0.347704	Sheen, 1983; Table S5B
Lignin	1		Sheen, 1983
Coumaryl alcohol		0.12	Sheen, 1983; Table S5C
Coniferyl alcohol		0.1	Sheen, 1983; Table S5C
Sinapyl alcohol		0.089	Sheen, 1983; Table S5C
Lipid	1.67666		Sheen, 1983
eleostearate		0.061953	Koiwai et al., 1981
palmitoleate		0.003169	Koiwai et al., 1981
linoleate		0.010933	Koiwai et al., 1981
oleate		0.002453	Koiwai et al., 1981
palmitate		0.016927	Koiwai et al., 1981
stearate		0.002181	Koiwai et al., 1981
Protein	10.2258		Sheen, 1983
tryptophan		0.000344	Kakie, 1969
lysine		0.000628	Kakie, 1969
histidine		0.000483	Kakie, 1969
arginine		0.000413	Kakie, 1969
aspartate		0.002017	Kakie, 1969
threonine		0.003984	Kakie, 1969
serine		0.02107	Kakie, 1969
glutamate		0.01976	Kakie, 1969
proline		0.007973	Kakie, 1969
glycine		0.004895	Kakie, 1969
alanine		0.004587	Kakie, 1969
valine		0.00115	Kakie, 1969
methionine		0.000194	Kakie, 1969
isoleucine		0.000633	Kakie, 1969
leucine		0.000852	Kakie, 1969
tyrosine		0.000274	Kakie, 1969
phenylalanine		0.001325	Kakie, 1969
asparagine		0.00964275	Kakie, 1969
glutamine		0.0141635	Kakie, 1969
cysteine		0.0002064	Kakie, 1969
*Starch concentration is expressed as glucose equivalent

## Sheet: Supplemental Table S4
Supplemental Table S4. FBA results of soil-grown and in-vitro scenarios
All reactions are divided into four terms, i.e. "Metabolic","Transport","Exchange","Biomass component". Flux unit is mmol/gDW/h.
Reaction ID	Classification	Flux under soil-grown (mmol/gDW/h)	Flux under in-vitro (mmol/gDW/h)
+-NEOMENTHOL-DEHYDROGENASE-RXN_c	Metabolic	0	0
1.1.1.178-RXN_c	Metabolic	0	0
1.1.1.178-RXN_m	Metabolic	0	0
1.1.1.212-RXN_c	Metabolic	-0.00031	-0.00018
1.1.1.220-RXN_c	Metabolic	0	0
1.1.1.222-RXN_c	Metabolic	0	0
1.1.1.288-RXN_c	Metabolic	0	0
1.1.1.34-RXN_c	Metabolic	0	0
1.1.1.39-RXN_c	Metabolic	0	0
1.1.1.39-RXN_m	Metabolic	0	0
1.1.1.8-RXN_c	Metabolic	0	0
1.1.1.8-RXN_p	Metabolic	0	0
1.1.3.34-RXN_c	Metabolic	0	0
1.10.2.2-RXN_c	Metabolic	0	0
1.10.2.2-RXN_m	Metabolic	0.00096	0.00032
1.11.1.12-RXN_c	Metabolic	0	0
1.14.13.36-RXN_c	Metabolic	0	0
1.14.13.42-RXN_c	Metabolic	0	0
1.14.13.70-RXN_c	Metabolic	0	0
1.14.13.78-RXN_c	Metabolic	0	0
1.14.13.79-RXN_c	Metabolic	0	0
1.14.13.93-RXN_c	Metabolic	0	0
1.14.21.6-RXN_c	Metabolic	0	0
1.14.99.33-RXN_c	Metabolic	0	0
1.18.1.2-RXN_p	Metabolic	0.21485	0.08761
1.2.1.13-RXN_p	Metabolic	0.21419	0.09349
1.2.1.25-RXN_c	Metabolic	0	0
1.2.1.25-RXN_m	Metabolic	0	0
1.2.1.27-RXN_c	Metabolic	0	0
1.2.1.27-RXN_p	Metabolic	0	0
1.2.1.2-RXN_m	Metabolic	0	0.00332
1.2.1.2-RXN_p	Metabolic	0.00479	0
1.2.1.31-RXN_c	Metabolic	0	0
1.2.1.47-RXN_c	Metabolic	0	0
1.2.1.9-RXN_c	Metabolic	0	0
1.2.3.14-RXN_c	Metabolic	0	0
1.2.4.4-RXN_c	Metabolic	0	0
1.3.1.2-RXN_c	Metabolic	0	0
1.3.7.4-RXN_c	Metabolic	0	0
1.5.1.20-RXN_c	Metabolic	0	0
1.5.1.8-RXN_c	Metabolic	0	0
1.5.1.9-RXN_c	Metabolic	0	0
1.6.5.4-RXN_c	Metabolic	0	0
1.6.5.4-RXN_x	Metabolic	0	0
1.6.5.7-RXN_c	Metabolic	0	0
1.8.4.9-RXN_c	Metabolic	3e-05	1e-05
1.8.4.9-RXN_p	Metabolic	0	0
1.8.5.1-RXN_c	Metabolic	0	0
1.8.5.1-RXN_m	Metabolic	0	0
1.8.5.1-RXN_p	Metabolic	0	0
1.8.5.1-RXN_x	Metabolic	0	0
10-FORMYL-THF_pc	Transport	0	0
12-OXOPHYTODIENOATE-REDUCTASE-RXN_c	Metabolic	0	0
1-ACYLGLYCEROL-3-P-ACYLTRANSFER-RXN_c	Metabolic	0	0
1-PHOSPHATIDYLINOSITOL-3-KINASE-RXN_c	Metabolic	0	0
1-PHOSPHATIDYLINOSITOL-KINASE-RXN_c	Metabolic	0	0
1TRANSKETO-RXN_p	Metabolic	-0.08308	-0.01395
2.1.1.103-RXN_c	Metabolic	0	0
2.1.1.121-RXN_c	Metabolic	0	0
2.1.1.143-RXN_c	Metabolic	0	0
2.1.1.155-RXN_c	Metabolic	0	0
2.1.1.69-RXN_c	Metabolic	0	0
2.1.1.71-RXN_c	Metabolic	0	0
2.1.1.82-RXN_c	Metabolic	0	0
2.1.3.1-RXN_c	Metabolic	0	0
2.3.1.133-RXN_c	Metabolic	0	0
2.3.1.150-RXN_c	Metabolic	0	0
2.3.1.158-RXN_c	Metabolic	0	0
2.3.1.168-RXN_c	Metabolic	0	0
2.3.1.172-RXN_c	Metabolic	0	0
2.3.1.180-RXN_c	Metabolic	0.00039	0.00023
2.3.1.23-RXN_c	Metabolic	0	0
2.3.1.92-RXN_c	Metabolic	0	0
2.3.1.98-RXN_c	Metabolic	0	0
2.4.1.104-RXN_c	Metabolic	-0.00621	-0.00362
2.4.1.111-RXN_c	Metabolic	0	0
2.4.1.114-RXN_c	Metabolic	0	0
2.4.1.117-RXN_c	Metabolic	0	0
2.4.1.117-RXN_p	Metabolic	0	0
2.4.1.119-RXN_c	Metabolic	0	0
2.4.1.123-RXN_c	Metabolic	0.00068	0.0004
2.4.1.141-RXN_c	Metabolic	0	0
2.4.1.142-RXN_c	Metabolic	0	0
2.4.1.167-RXN_c	Metabolic	0	0
2.4.1.234-RXN_c	Metabolic	0	0
2.4.1.46-RXN_c	Metabolic	0	0
2.4.1.67-RXN_c	Metabolic	0	0
2.4.1.82-RXN_c	Metabolic	0	0
2.4.1.83-RXN_c	Metabolic	0	0
2.5.1.19-RXN_c	Metabolic	0.00033	0
2.5.1.19-RXN_p	Metabolic	0.00047	0.00048
2.5.1.32-RXN_c	Metabolic	0	0
2.5.1.43-RXN_c	Metabolic	0	0
2.5.1.45-RXN_c	Metabolic	0	0
2.5.1.64-RXN_c	Metabolic	0	0
2.5.1.65-RXN_c	Metabolic	2e-05	1e-05
2.5.1.65-RXN_p	Metabolic	0	0
2.6.1.18-RXN_c	Metabolic	-0.00295	-0.00173
2.6.1.22-RXN_c	Metabolic	0	0
2.6.1.40-RXN_c	Metabolic	0	0
2.6.1.49-RXN_c	Metabolic	0	0
2.6.1.58-RXN_c	Metabolic	0	0
2.7.1.133-RXN_c	Metabolic	0	0
2.7.1.134-RXN_c	Metabolic	0	0
2.7.1.139-RXN_c	Metabolic	0	0
2.7.1.140-RXN_c	Metabolic	0	0
2.7.1.148-RXN_c	Metabolic	0	0
2.7.1.148-RXN_p	Metabolic	0	0
2.7.1.149-RXN_c	Metabolic	0	0
2.7.1.150-RXN_c	Metabolic	0	0
2.7.1.151-RXN_c	Metabolic	0	0
2.7.1.152-RXN_c	Metabolic	0	0
2.7.1.153-RXN_c	Metabolic	0	0
2.7.1.154-RXN_c	Metabolic	0	0
2.7.1.68-RXN_c	Metabolic	0	0
2.7.1.90-RXN_c	Metabolic	0.01302	0
2.7.4.24-RXN_c	Metabolic	0	0
2.7.7.13-RXN_c	Metabolic	0	0
2.7.7.14-RXN_c	Metabolic	0	0
2.7.7.15-RXN_c	Metabolic	0	0
2.7.7.1-RXN_c	Metabolic	0	0
2.7.7.30-RXN_c	Metabolic	0	0
2.7.7.34-RXN_c	Metabolic	0.00465	0.00272
2.7.7.44-RXN_c	Metabolic	0	0
2.7.7.57-RXN_c	Metabolic	0	0
2.7.7.60-RXN_p	Metabolic	0	0
2.7.8.11-RXN_c	Metabolic	0	0
2.7.8.15-RXN_c	Metabolic	0	0
2.8.1.6-RXN_c	Metabolic	0	0
2.8.2.26-RXN_c	Metabolic	0	0
2.8.2.27-RXN_c	Metabolic	0	0
2.8.2.28-RXN_c	Metabolic	0	0
23-DIMETHYLMALATE-LYASE-RXN_c	Metabolic	0	0
25-DIAMINOVALERATE-AMINOTRANSFERASE-RXN_c	Metabolic	0	0
2-ACETOLACTATE-MUTASE-RXN_c	Metabolic	0	0
2-AMINOADIPATE-AMINOTRANSFERASE-RXN_c	Metabolic	0	0
2-CARBOXY-D-ARABINITOL-1-PHOSPHATASE-RXN_c	Metabolic	0	0
2-DEHYDROPANTOATE-REDUCT-RXN_c	Metabolic	0	0
2-ISOPROPYLMALATESYN-RXN_c	Metabolic	0	0
2-ISOPROPYLMALATESYN-RXN_p	Metabolic	4e-05	2e-05
2KETO-3METHYLVALERATE-RXN_c	Metabolic	0	0
2KETO-3METHYLVALERATE-RXN_m	Metabolic	0	0
2KETO-4METHYL-PENTANOATE-DEHYDROG-RXN_c	Metabolic	0	0
2KETO-4METHYL-PENTANOATE-DEHYDROG-RXN_m	Metabolic	0	0
2-KETO-ADIPATE-DEHYDROG-RXN_c	Metabolic	0	0
2-KETOGLUTARATE_xc	Transport	6e-05	0.00341
2KG_ACONITATE_mc	Transport	0	0
2KG_CIT_mc	Transport	0	0
2KG_ISOCITRATE_mc	Transport	0	0
2KG_MAL_mc	Transport	0	0.00014
2KG_MAL_pc	Transport	-0.00307	0
2KG_OAA_mc	Transport	0	0
2KG_SUC_mc	Transport	0	0
2-MEBUCOA-FAD-RXN_c	Metabolic	0	0
2-METHYLACYL-COA-DEHYDROGENASE-RXN_c	Metabolic	0	0
2OXOGLUTARATEDEH-RXN_c	Metabolic	0	0
2OXOGLUTARATEDEH-RXN_m	Metabolic	0	0
2OXOGLUTDECARB-RXN_c	Metabolic	0	0
2PGADEHYDRAT-RXN_c	Metabolic	0.01185	0.00878
2PGADEHYDRAT-RXN_p	Metabolic	0	0
2TRANSKETO-RXN_c	Metabolic	-0.12123	-0.02995
2TRANSKETO-RXN_p	Metabolic	0.08261	0.01348
3.1.1.82-RXN_c	Metabolic	0	0
3.1.2.14-RXN_p	Metabolic	0	0
3.1.2.21-RXN_p	Metabolic	0	0
3.1.2.27-RXN_c	Metabolic	0	0
3.1.3.46-RXN_c	Metabolic	0	0
3.1.3.56-RXN_c	Metabolic	0	0
3.1.3.57-RXN_c	Metabolic	0	0
3.1.3.62-RXN_c	Metabolic	0	0
3.1.3.74-RXN_c	Metabolic	0	0
3.1.3.77-RXN_c	Metabolic	0.00295	0.00173
3.1.4.11-RXN_c	Metabolic	0	0
3.1.4.14-RXN_c	Metabolic	0	0
3.1.4.2-RXN_c	Metabolic	0	0
3.2.1.48-RXN_c	Metabolic	0	0.00199
3.4.11.2-RXN_c	Metabolic	0	0
3.5.2.17-RXN_x	Metabolic	6e-05	4e-05
3.5.5.4-RXN_c	Metabolic	0	0
3.6.3.18-RXN_c	Metabolic	0	0
325-BISPHOSPHATE-NUCLEOTIDASE-RXN_c	Metabolic	0	0
3-CH3-2-OXOBUTANOATE-OH-CH3-XFER-RXN_c	Metabolic	0	0
3-CYANOALANINE-HYDRATASE-RXN_c	Metabolic	0	0
3-DEHYDROQUINATE-DEHYDRATASE-RXN_p	Metabolic	0.00047	0.00048
3-DEHYDROQUINATE-SYNTHASE-RXN_c	Metabolic	0.00033	0
3-DEHYDROQUINATE-SYNTHASE-RXN_p	Metabolic	0.00047	0.00048
3-DEHYDROSPHINGANINE-REDUCTASE-RXN_c	Metabolic	0	0
3-HYDROXBUTYRYL-COA-DEHYDRATASE-RXN_c	Metabolic	0	0
3-HYDROXBUTYRYL-COA-DEHYDRATASE-RXN_x	Metabolic	0	0
3-HYDROXYBUTYRYL-COA-DEHYDROGENASE-RXN_c	Metabolic	0	0
3-HYDROXYDECANOYL-ACP-DEHYDR-RXN_c	Metabolic	0	0
3-HYDROXYISOBUTYRATE-DEHYDROGENASE-RXN_m	Metabolic	0	0
3-HYDROXYISOBUTYRYL-COA-HYDROLASE-RXN_c	Metabolic	0	0
3-HYDROXY-PROPIONATE_mc	Transport	0	0
3-HYDROXYPROPIONATE-DEHYDROGENASE-RXN_c	Metabolic	0	0
3-ISOPROPYLMALDEHYDROG-RXN_c	Metabolic	0	0
3-ISOPROPYLMALDEHYDROG-RXN_p	Metabolic	4e-05	2e-05
3-ISOPROPYLMALISOM-RXN_c	Metabolic	0	0
3-ISOPROPYLMALISOM-RXN_p	Metabolic	-4e-05	-2e-05
3-NUCLEOTID-RXN_c	Metabolic	0	0
3-OXOACYL-ACP-REDUCT-RXN_p	Metabolic	0	0
3-OXOACYL-ACP-SYNTH-BASE-RXN_c	Metabolic	0	0
3-OXOACYL-ACP-SYNTH-RXN_c	Metabolic	0	0
3-OXOLAURATE-DECARBOXYLASE-RXN_c	Metabolic	0	0
3PGA_Pi_pc	Transport	0	0
3PGAREARR-RXN_c	Metabolic	0	0
3PGAREARR-RXN_p	Metabolic	0	0
3-PHOSPHOGLYCERATE-PHOSPHATASE-RXN_c	Metabolic	1e-05	0
3-SULFINOALANINE-AMINOTRANSFERASE-RXN_c	Metabolic	0	0
4.1.1.82-RXN_c	Metabolic	0.00262	0.00201
4.1.3.26-RXN_c	Metabolic	0	0
4.2.1.58-RXN_c	Metabolic	0.00039	0.00023
4.2.1.59-RXN_c	Metabolic	0.00039	0.00023
4.2.1.61-RXN_c	Metabolic	0.00031	0.00018
4.2.1.93-RXN_c	Metabolic	0	0
4.2.3.16-RXN_c	Metabolic	0	0
4.2.3.19-RXN_c	Metabolic	0	0
4.2.3.25-RXN_c	Metabolic	0	0
4.2.3.26-RXN_c	Metabolic	0	0
4.3.1.17-RXN_c	Metabolic	0	0
4.4.1.14-RXN_c	Metabolic	0	0
4-AMINO-BUTYRATE_mc	Transport	0	0
4-COUMARATE--COA-LIGASE-RXN_c	Metabolic	0.00029	0.00017
4-HYDROXYPHENYLPYRUVATE-DIOXYGENASE-RXN_c	Metabolic	0	0
4-NITROPHENYLPHOSPHATASE-RXN_c	Metabolic	0	0
5.1.1.18-RXN_c	Metabolic	0	0
5.3.1.23-RXN_c	Metabolic	0.00295	0.00173
5.5.1.13-RXN_c	Metabolic	0	0
5-FORMYL-THF-CYCLO-LIGASE-RXN_c	Metabolic	0	0
5-METHYL-THF_pc	Transport	0	0
5-METHYLTHIORIBOSE-KINASE-RXN_c	Metabolic	0.00295	0.00173
5-OXOPROLINASE-ATP-HYDROLYSING-RXN_c	Metabolic	0	0
6.2.1.34-RXN_c	Metabolic	0.00024	0.00014
6-BETA-HYDROXYHYOSCYAMINE-EPOXIDASE-RXN_c	Metabolic	0	0
6PFRUCTPHOS-RXN_c	Metabolic	0	0
6PFRUCTPHOS-RXN_p	Metabolic	0	0
6PGLUCONOLACT-RXN_c	Metabolic	0	0.00161
6PGLUCONOLACT-RXN_p	Metabolic	0	0
6-PHOSPHOFRUCTO-2-KINASE-RXN_c	Metabolic	0	0
7KAPSYN-RXN_c	Metabolic	0	0
ACET_mc	Transport	0	0
ACET_pc	Transport	0	0
ACET_xc	Transport	0	0
ACETALD_mc	Transport	0	0
ACETOACETATE--COA-LIGASE-RXN_c	Metabolic	0	0
ACETOLACTREDUCTOISOM-RXN_p	Metabolic	0.00011	7e-05
ACETOLACTSYN-RXN_c	Metabolic	0	7e-05
ACETOLACTSYN-RXN_p	Metabolic	0.00011	0
ACETOOHBUTREDUCTOISOM-RXN_c	Metabolic	0	1e-05
ACETOOHBUTREDUCTOISOM-RXN_p	Metabolic	2e-05	0
ACETOOHBUTSYN-RXN_p	Metabolic	2e-05	1e-05
ACETYL-COA-ACETYLTRANSFER-RXN_c	Metabolic	0	0
ACETYL-COA-ACETYLTRANSFER-RXN_x	Metabolic	0	0
ACETYL-COA-CARBOXYLTRANSFER-RXN_p	Metabolic	0	0
ACETYLGLUTKIN-RXN_c	Metabolic	0	0
ACETYLGLUTKIN-RXN_p	Metabolic	0	0
ACETYLORNDEACET-RXN_c	Metabolic	0	0
ACETYLORNDEACET-RXN_p	Metabolic	0	0
ACETYLORNTRANSAM-RXN_p	Metabolic	0	0
ACETYLPUTRESCINE-DEACETYLASE-RXN_c	Metabolic	0	0
ACETYLSEROTONIN-O-METHYLTRANSFERASE-RXN_c	Metabolic	0	0
ACID-PHOSPHATASE-RXN_c	Metabolic	0	0
ACONITATEDEHYDR-RXN_c	Metabolic	0	0
ACONITATEDEHYDR-RXN_m	Metabolic	0	-0.00028
ACONITATEHYDR-RXN_c	Metabolic	0	-0.00028
ACONITATEHYDR-RXN_m	Metabolic	0	0
ACSERLY-RXN_c	Metabolic	0	0
ACSERLY-RXN_m	Metabolic	0	0
ACSERLY-RXN_p	Metabolic	0	0
ACYLCOASYN-RXN_c	Metabolic	0	0
ADCLY-RXN_c	Metabolic	0	0
ADCLY-RXN_p	Metabolic	0	0
ADD_C161_s_c	Metabolic	1e-05	0
ADD_C181_s_c	Metabolic	0.00015	9e-05
ADD_C182_s_c	Metabolic	0.00015	9e-05
ADD_C183_2_s_c	Metabolic	0.00012	7e-05
ADD_OXRED_c	Metabolic	0.0014	0.00082
ADD_Starch1_c	Metabolic	0.00465	0.00273
ADD_Starch2_c	Metabolic	0.00485	0.00285
ADDALT-RXN_c	Metabolic	0	0
ADENINE-DEAMINASE-RXN_c	Metabolic	0	4e-05
ADENODEAMIN-RXN_c	Metabolic	0	0
ADENOSINE-KINASE-RXN_c	Metabolic	0.00066	0.00039
ADENOSINE-NUCLEOSIDASE-RXN_c	Metabolic	0	0
ADENOSYLHOMOCYSTEINASE-RXN_c	Metabolic	0.00066	0.00039
ADENPRIBOSYLTRAN-RXN_c	Metabolic	0.00295	0.00169
ADENYLATECYC-RXN_c	Metabolic	0	0
ADENYL-KIN-RXN_c	Metabolic	0.00751	-0.04506
ADENYL-KIN-RXN_m	Metabolic	0.0006	-0.00076
ADENYL-KIN-RXN_p	Metabolic	0.00033	0.07472
ADENYLOSUCCINATE-SYNTHASE-RXN_p	Metabolic	0.00023	0.00129
ADENYLYLSULFATASE-RXN_c	Metabolic	0	0
ADENYLYLSULFKIN-RXN_c	Metabolic	0	0
ADENYLYLSULFKIN-RXN_p	Metabolic	0	0
ADP_pc	Transport	0	0
ADPREDUCT-RXN_c	Metabolic	0	0
AGMATINE-DEIMINASE-RXN_c	Metabolic	0	0
AGMATIN-RXN_c	Metabolic	0	0
AICARSYN-RXN_c	Metabolic	0.00033	0.0002
AICARSYN-RXN_p	Metabolic	0	0
AICARTRANSFORM-RXN_p	Metabolic	0	2e-05
AIRCARBOXY-RXN_c	Metabolic	0	0
AIRCARBOXY-RXN_p	Metabolic	0	0
AIRS-RXN_c	Metabolic	0.00033	0.0002
AIRS-RXN_p	Metabolic	0	0
ALANINE-AMINOTRANSFERASE-RXN_c	Metabolic	0.0028	0.00164
ALANINE-AMINOTRANSFERASE-RXN_m	Metabolic	0	0
ALANINE-AMINOTRANSFERASE-RXN_x	Metabolic	0	0
ALANINE--GLYOXYLATE-AMINOTRANSFERASE-RXN_c	Metabolic	0	0
ALANINE--GLYOXYLATE-AMINOTRANSFERASE-RXN_x	Metabolic	0	0
ALANINE--TRNA-LIGASE-RXN_m	Metabolic	0	0
ALANINE--TRNA-LIGASE-RXN_p	Metabolic	0	0
ALCOHOL-DEHYDROG-RXN_c	Metabolic	0	0
ALDOSE-1-EPIMERASE-RXN_c	Metabolic	0	0
ALDOSE1EPIM-RXN_c	Metabolic	0	0
ALDXANAU-RXN_c	Metabolic	0	0
ALLANTOATE-DEIMINASE-RXN_c	Metabolic	0	0
ALLANTOICASE-RXN_c	Metabolic	6e-05	4e-05
ALLANTOINASE-RXN_c	Metabolic	6e-05	4e-05
ALLENE-OXIDE-CYCLASE-RXN_c	Metabolic	0	0
ALLENE-OXIDE-CYCLASE-RXN_p	Metabolic	0	0
ALLOPHANATE-HYDROLASE-RXN_c	Metabolic	0	0
ALLYL-ALCOHOL-DEHYDROGENASE-RXN_c	Metabolic	0	0
ALLYSINE-DEHYDROG-RXN_c	Metabolic	0	0
ALPHAGALACTOSID-RXN_c	Metabolic	0	0
AMACETOXID-RXN_c	Metabolic	0	0
AMINEPHEN-RXN_c	Metabolic	0	0
AMINOBUTDEHYDROG-RXN_c	Metabolic	0	0
AMINOBUTDEHYDROG-RXN_p	Metabolic	0	0.01278
AMINO-OH-HYDROXYMETHYL-DIHYDROPTERIDINE_mc	Transport	0	0
AMMONIA_vc	Transport	0	0
AMP_ATP_xc	Transport	0	0
AMP_pc	Transport	0	-0.04948
AMP-DEAMINASE-RXN_c	Metabolic	0	0.00111
AMP-DEPHOSPHORYLATION-RXN_c	Metabolic	0	0
AMPSYN-RXN_c	Metabolic	0	0
AMPSYN-RXN_p	Metabolic	0.00023	0.00129
AMYGDALIN-BETA-GLUCOSIDASE-RXN_c	Metabolic	0	0
AMYGDALIN-BETA-GLUCOSIDASE-RXN_x	Metabolic	0	0
AMYLOMALT-RXN_c	Metabolic	0	0
ANTHRANILATE-N-BENZOYLTRANSFERASE-RXN_c	Metabolic	0	0
ANTHRANSYN-RXN_p	Metabolic	0.02027	0.11999
APIGENIN-4-O-METHYLTRANSFERASE-RXN_c	Metabolic	0	0
APIGNAR-RXN_c	Metabolic	0	0
APYRASE-RXN_c	Metabolic	0	0
ARG_biomass	Biomass component	2.1619e-05	2.68039e-05
ARG_CITRULLINE_mc	Transport	0	8e-05
ARG_HIS_mc	Transport	0	0
ARG_LYS_mc	Transport	0	0
ARG_mc	Transport	0	0
ARG_ORNITHINE_mc	Transport	0.00012	0
ARGDECARBOX-RXN_c	Metabolic	0	0
ARGINASE-RXN_m	Metabolic	-0.00012	-8e-05
ARGININE-DEIMINASE-RXN_c	Metabolic	0.0001	6e-05
ARGININE--TRNA-LIGASE-RXN_c	Metabolic	0	0
ARGSUCCINLYA-RXN_c	Metabolic	0	0
ARGSUCCINSYN-RXN_c	Metabolic	0	0
AROMATIC-L-AMINO-ACID-DECARBOXYLASE-RXN_c	Metabolic	0	0
ASN_biomass	Biomass component	0.000411263	0.000328848
ASNSYNB-RXN_c	Metabolic	0.00041	0.00033
ASP_GLU_mc	Transport	0	0
ASPAMINOTRANS-RXN_c	Metabolic	-0.00084	0
ASPAMINOTRANS-RXN_m	Metabolic	0	0
ASPAMINOTRANS-RXN_p	Metabolic	-0.00035	-0.00195
ASPAMINOTRANS-RXN_x	Metabolic	0	0
ASPARAGHYD-RXN_c	Metabolic	0	0.02291
ASPARTATEKIN-RXN_p	Metabolic	2e-05	0
ASPARTATE-SEMIALDEHYDE-DEHYDROGENASE-RXN_c	Metabolic	-1e-05	-2e-05
ASPARTATE-SEMIALDEHYDE-DEHYDROGENASE-RXN_p	Metabolic	-2e-05	0
ASPARTATE--TRNA-LIGASE-RXN_c	Metabolic	0	0
ASPCARBTRANS-RXN_p	Metabolic	0.0001	6e-05
ASPDECARBOX-RXN_c	Metabolic	0	0
ATP_ADP_mc	Transport	0	0
ATP_ADP_Pi_pc	Transport	0.17554	0
ATP_ADP_xc	Transport	0	0
ATP_AMP_mc	Transport	0.0006	-0.00076
ATP_biomass	Biomass component	0.000204881	0.000119975
ATP_pc	Transport	0.00023	0.05075
ATPase_c	Metabolic	0	0
ATP-CITRATE-PRO-S--LYASE-RXN_c	Metabolic	0.00047	0.00028
ATPPHOSPHORIBOSYLTRANS-RXN_p	Metabolic	-2e-05	-2e-05
ATP-PYROPHOSPHATASE-RXN_c	Metabolic	0	0
ATPSYN-RXN_m	Metabolic	0.0004	0.00037
ATPSYN-RXN_p	Metabolic	0.17565	0.15466
BADH-RXN_c	Metabolic	0	0
BENZOATE--COA-LIGASE-RXN_c	Metabolic	0	0
BETAGALACTOSID-RXN_c	Metabolic	0	0
BETA-UREIDOPROPIONASE-RXN_c	Metabolic	0	0
BIOTIN-CARBOXYL-RXN_c	Metabolic	0	0
BIOTINLIG-RXN_c	Metabolic	0	0
BIS5-ADENOSYL-TRIPHOSPHATASE-RXN_c	Metabolic	0	0
BRANCHED-CHAINAMINOTRANSFERILEU-RXN_c	Metabolic	0	-1e-05
BRANCHED-CHAINAMINOTRANSFERILEU-RXN_m	Metabolic	0	0
BRANCHED-CHAINAMINOTRANSFERILEU-RXN_p	Metabolic	-2e-05	0
BRANCHED-CHAINAMINOTRANSFERLEU-RXN_c	Metabolic	0	0
BRANCHED-CHAINAMINOTRANSFERLEU-RXN_m	Metabolic	0	0
BRANCHED-CHAINAMINOTRANSFERLEU-RXN_p	Metabolic	-4e-05	-2e-05
BRANCHED-CHAINAMINOTRANSFERVAL-RXN_c	Metabolic	0	-7e-05
BRANCHED-CHAINAMINOTRANSFERVAL-RXN_m	Metabolic	0	0
BRANCHED-CHAINAMINOTRANSFERVAL-RXN_p	Metabolic	-7e-05	2e-05
BUTYRYL-COA-DEHYDROGENASE-RXN_c	Metabolic	0	0
C04718-C060066-AUTOTRANSFORMATION-RXN_c	Metabolic	0	0
Ca_Cyto_tx	Exchange	0	0
CA+2_rev_vc	Transport	0	0
CAFFEOYL-COA-O-METHYLTRANSFERASE-RXN_c	Metabolic	0	0
CARBAMATE-KINASE-RXN_c	Metabolic	0	0
CARBAMATE-KINASE-RXN_m	Metabolic	0	0
CARBAMATE-KINASE-RXN_p	Metabolic	0	0
CARBODEHYDRAT-RXN_c	Metabolic	0	0
CARBOXYCYCLOHEXADIENYL-DEHYDRATASE-RXN_p	Metabolic	0.0001	0
CARBOXYMETHYLENEBUTENOLIDASE-RXN_c	Metabolic	0	0
CARBPSYN-RXN_c	Metabolic	0	0
CARBPSYN-RXN_p	Metabolic	0	0
CARNOSINE-N-METHYLTRANSFERASE-RXN_c	Metabolic	0	0
CATAL-RXN_x	Metabolic	3e-05	2e-05
CATECHOL-OXIDASE-RXN_c	Metabolic	0	0
CBFCNCEF_p	Metabolic	0.2162	0.14555
CCEF_p	Metabolic	0.00135	0.05794
CDPDIGLYSYN-RXN_p	Metabolic	0	0
CDP-GLYCEROL-PYROPHOSPHATASE-RXN_c	Metabolic	0	0
CDPKIN-RXN_c	Metabolic	0	0
CDPKIN-RXN_m	Metabolic	0	0
CDPKIN-RXN_p	Metabolic	0	0
CDPREDUCT-RXN_c	Metabolic	0	0
CELLULOSE_biomass	Biomass component	0.000759995	0.000445042
CELLULOSE-SYNTHASE-GDP-FORMING-RXN_c	Metabolic	0.00076	0.00044
CHOLINE-KINASE-RXN_c	Metabolic	0	0
CHORISMATEMUT-RXN_c	Metabolic	0.00032	0
CHORISMATEMUT-RXN_p	Metabolic	0.00047	0.00047
CHORISMATE-SYNTHASE-RXN_c	Metabolic	0.00033	0
CHORISMATE-SYNTHASE-RXN_p	Metabolic	0.00047	0.00048
CINNAMATE-GLUCOSYLTRANSFERASE-RXN_c	Metabolic	0	0
CINNAMOYL-COA-REDUCTASE-RXN_c	Metabolic	0	0
CIT_ACONITATE_mc	Transport	0	0.00028
CIT_H+_vc	Transport	0	0
CIT_ISOCITRATE_mc	Transport	0	0
CIT_xc	Transport	0	0
CITRULLINASE-RXN_c	Metabolic	0	0
CITSYN-RXN_c	Metabolic	0	0
CITSYN-RXN_m	Metabolic	0.00473	0.00365
CITSYN-RXN_x	Metabolic	0	0
Cl_Cyto_tx	Exchange	0	0
CO2_Cyto_tx	Exchange	0.08287	0.02682
CO2_mc	Transport	0.00474	0.00699
CO2_pc	Transport	-0.10364	-0.04657
CO2_xc	Transport	6e-05	0.00341
CONIFERIN-BETA-GLUCOSIDASE-RXN_c	Metabolic	0	0
CONIFERYL__45__ALCOHOL_biomass	Biomass component	0.000238169	0.000139468
COUMARYL__45__ALCOHOL_biomass	Biomass component	0.000285804	0.000167363
CPD__45__8231_biomass	Biomass component	0.000247564	0.00014497
CPD__45__9245_biomass	Biomass component	1.26635e-05	7.41558e-06
CPD-4211_xc	Transport	0	0
CPD-499_xc	Transport	0	0
CPM-KDOSYNTH-RXN_c	Metabolic	0	0
CREATINE-KINASE-RXN_c	Metabolic	0	0
CTP_biomass	Biomass component	4.82966e-05	2.82818e-05
CTPSYN-RXN_c	Metabolic	0	0
CYCLOARTENOL-SYNTHASE-RXN_c	Metabolic	0	0
CYCLOEUCALENOL-CYCLOISOMERASE-RXN_c	Metabolic	0	0
CYCLOHEXADIENYL-DEHYDROGENASE-RXN_c	Metabolic	0	0
CYS_biomass	Biomass component	2.58066e-05	3.40023e-06
CYS_mc	Transport	0	0
CYS_pc	Transport	0	0
CYSPH-RXN_c	Metabolic	0	0
CYSPH-RXN_p	Metabolic	0	0
CYSTATHIONINE-BETA-LYASE-RXN_p	Metabolic	0	0
CYSTAUR-RXN_c	Metabolic	0	0
CYSTEAMINE-DIOXYGENASE-RXN_c	Metabolic	0	0
CYSTEINE--TRNA-LIGASE-RXN_c	Metabolic	0	0
CYTIDEAM2-RXN_c	Metabolic	0	0
CYTIDEAM-RXN_c	Metabolic	0	0
CYTIDINEKIN-RXN_c	Metabolic	0	0
CYTIKIN-RXN_c	Metabolic	0	0
CYTOCHROME-C-OXIDASE-RXN_m	Metabolic	0.00192	0.00064
D__45__Galactose_biomass	Biomass component	0.000683712	0.000400372
D__45__Xylose_biomass	Biomass component	0.000820474	0.000480457
DADPKIN-RXN_c	Metabolic	0	0
DADPKIN-RXN_m	Metabolic	0	0
DADPKIN-RXN_p	Metabolic	0	0
DAHPSYN-RXN_p	Metabolic	0.00047	0.00048
DAPASYN-RXN_c	Metabolic	0	0
DARAB5PISOM-RXN_c	Metabolic	0	0
DATP_biomass	Biomass component	4.48048e-06	2.6237e-06
DCDPKIN-RXN_c	Metabolic	0	0
DCDPKIN-RXN_m	Metabolic	0	0
DCDPKIN-RXN_p	Metabolic	0	0
DCMP-DEAMINASE-RXN_c	Metabolic	0	0
DCTP_biomass	Biomass component	2.98701e-06	1.74915e-06
DCTP-DEAM-RXN_c	Metabolic	0	0
DCTP-PYROPHOSPHATASE-RXN_c	Metabolic	0	0
DCYSDESULF-RXN_c	Metabolic	0	0
DELTA3-ISOPENTENYL-PP_pc	Transport	0	0
DELTA3-ISOPENTENYL-PP_xc	Transport	0	0
DEOXYADENOSINE-KINASE-RXN_c	Metabolic	0	0
DEOXYADENYLATE-KINASE-RXN_c	Metabolic	0	0
DEOXYADENYLATE-KINASE-RXN_m	Metabolic	0	0
DEOXYCYTIDINE-KINASE-RXN_c	Metabolic	0	0
DEOXYGUANOSINE-KINASE-RXN_c	Metabolic	0	0
DEOXYHYPUSINE-MONOOXYGENASE-RXN_c	Metabolic	0	0
DEPHOSPHOCOAKIN-RXN_c	Metabolic	0	0
DETHIOBIOTIN-SYN-RXN_c	Metabolic	0	0
DGDPKIN-RXN_c	Metabolic	0	0
DGDPKIN-RXN_m	Metabolic	0	0
DGDPKIN-RXN_p	Metabolic	0	0
DGTP_biomass	Biomass component	2.7547e-06	1.61311e-06
DHAP_3PGA_pc	Transport	-0.01167	0
DHAP_Pi_pc	Transport	-0.00136	0.03412
DIACYLGLYCEROL-O-ACYLTRANSFERASE-RXN_c	Metabolic	0	0
DIACYLGLYKIN-RXN_c	Metabolic	0	0
DIAMINOPIMDECARB-RXN_p	Metabolic	2e-05	2e-05
DIAMINOPIMEPIM-RXN_c	Metabolic	0	2e-05
DIAMINOPIMEPIM-RXN_p	Metabolic	2e-05	0
DI-H-OROTATE_pc	Transport	0.0001	6e-05
DIHYDLIPACETRANS-RXN_c	Metabolic	0	0
DIHYDRODIPICSYN-RXN_c	Metabolic	0	2e-05
DIHYDRODIPICSYN-RXN_p	Metabolic	2e-05	0
DIHYDROFOLATEREDUCT-RXN_m	Metabolic	0	0
DIHYDROFOLATESYNTH-RXN_c	Metabolic	0	0
DIHYDROFOLATESYNTH-RXN_m	Metabolic	0	0
DIHYDROKAEMPFEROL-4-REDUCTASE-RXN_c	Metabolic	0	0
DIHYDRONEOPTERIN-MONO-P-DEPHOS-RXN_c	Metabolic	0	0
DIHYDROOROTATE-DEHYDROGENASE-RXN_m	Metabolic	0	0
DIHYDROOROT-RXN_c	Metabolic	0	0
DIHYDROOROT-RXN_p	Metabolic	-0.0001	-6e-05
DIHYDROPYRIMIDINASE-RXN_c	Metabolic	0	0
DIHYDROXYISOVALDEHYDRAT-RXN_c	Metabolic	0	7e-05
DIHYDROXYISOVALDEHYDRAT-RXN_p	Metabolic	0.00011	0
DIHYDROXYMETVALDEHYDRAT-RXN_p	Metabolic	2e-05	1e-05
DIMETHUROPORDEHYDROG-RXN_c	Metabolic	0	0
DIMETHYLALLYLCISTRANSFERASE-RXN_c	Metabolic	0	0
DIOHBUTANONEPSYN-RXN_c	Metabolic	0	0
DIPHOSPHOMEVALONTE-DECARBOXYLASE-RXN_x	Metabolic	0	0
DIPHTINE--AMMONIA-LIGASE-RXN_c	Metabolic	0	0
DLACTDEHYDROGNAD-RXN_c	Metabolic	0	0
DOPACHROME-DELTA-ISOMERASE-RXN_c	Metabolic	0	0
D-RIBULOKIN-RXN_c	Metabolic	-0.00164	-0.00096
DTDPDEHYDRHAMEPIM-RXN_c	Metabolic	0	0
DTDPDEHYRHAMREDUCT-RXN_c	Metabolic	0	0
DTDPGLUCDEHYDRAT-RXN_c	Metabolic	0	0
DTDPGLUCOSEPP-RXN_c	Metabolic	0	0
DTDPKIN-RXN_c	Metabolic	0	0
DTDPKIN-RXN_m	Metabolic	0	0
DTDPKIN-RXN_p	Metabolic	0	0
DTMP_syn_c	Metabolic	0	0
DTMPKI-RXN_c	Metabolic	0	0
DTTP_biomass	Biomass component	4.64644e-06	2.72089e-06
DUDPKIN-RXN_c	Metabolic	0	0
DUDPKIN-RXN_m	Metabolic	0	0
DUDPKIN-RXN_p	Metabolic	0	0
DUMP_mc	Transport	0	0
DURIDKI-RXN_c	Metabolic	0	0
DUTP-PYROP-RXN_c	Metabolic	0	0
DXPREDISOM-RXN_p	Metabolic	0	0
DXS-RXN_c	Metabolic	0	0
DXS-RXN_p	Metabolic	0	0
D-XYLULOSE-REDUCTASE-RXN_c	Metabolic	-0.00082	-0.00048
ENOYL-ACP-REDUCT-NADH-RXN_c	Metabolic	0	0
ENOYL-ACP-REDUCT-NADPH-RXN_c	Metabolic	0	0
ENOYL-COA-DELTA-ISOM-RXN_c	Metabolic	0	0
ENOYL-COA-HYDRAT-RXN_c	Metabolic	0	0
ENZRXN-201-RXN_c	Metabolic	0	0
ESTRADIOL-17-BETA-DEHYDROGENASE-RXN_c	Metabolic	0	0
ETHANOLAMINE-KINASE-RXN_c	Metabolic	0	0
ETHANOLAMINEPHOSPHOTRANSFERASE-RXN_c	Metabolic	0	0
ETHYL-RXN_c	Metabolic	0	0
F16ALDOLASE-RXN_c	Metabolic	0.01302	-0.03412
F16ALDOLASE-RXN_p	Metabolic	-0.09639	0
F16BDEPHOS-RXN_c	Metabolic	0	0.03412
F16BDEPHOS-RXN_p	Metabolic	0.09639	0
f6p_g6p_transform_p	Metabolic	-0.26208	-0.02743
FAD-PYROPHOSPHATASE-RXN_c	Metabolic	0	0
FADSYN-RXN_c	Metabolic	0	0
FARNESOL-DEHYDROGENASE-RXN_c	Metabolic	0	0
FARNESYLTRANSTRANSFERASE-RXN_c	Metabolic	0	0
FARNESYLTRANSTRANSFERASE-RXN_p	Metabolic	0	0
FCLEPIM-RXN_c	Metabolic	0	0
FCLREDUCT-RXN_c	Metabolic	0	0
Fe2_Cyto_tx	Exchange	0	0.01598
Fe3_Cyto_tx	Exchange	0	-0.01598
FERREDOXIN--NITRITE-REDUCTASE-RXN_c	Metabolic	0	0
FERREDOXIN--NITRITE-REDUCTASE-RXN_p	Metabolic	0.00313	0.00236
FERRIC-CHELATE-REDUCTASE-RXN_c	Metabolic	0	0
FGAMSYN-RXN_c	Metabolic	0.00033	0.0002
FGAMSYN-RXN_p	Metabolic	0	0
FLAVONADPREDUCT-RXN_p	Metabolic	0	0.01939
FLAVONE-7-O-BETA-GLUCOSYLTRANSFERASE-RXN_c	Metabolic	0	0
FLAVONE-APIOSYLTRANSFERASE-RXN_c	Metabolic	0	0
FLAVONOL-3-O-GLUCOSYLTRANSFERASE-RXN_c	Metabolic	0	0
FLAVONOL-3-SULFOTRANSFERASE-RXN_c	Metabolic	0	0
FORMALDEHYDE-TRANSKETOLASE-RXN_c	Metabolic	0	0
FORMAMIDASE-RXN_c	Metabolic	0	0
FORMATE_mc	Transport	0	-0.00332
FORMATE_pc	Transport	-0.00479	-2e-05
FORMATETHFLIG-RXN_c	Metabolic	0.0001	0
FORMATETHFLIG-RXN_m	Metabolic	0	0
FORMATETHFLIG-RXN_p	Metabolic	0	2e-05
FORMYL-COA-HYDROLASE-RXN_c	Metabolic	0	0
FORMYLTHFDEFORMYL-RXN_c	Metabolic	0	0
FORMYLTHFDEFORMYL-RXN_p	Metabolic	0	0
FPPSYN-RXN_c	Metabolic	0	0
FPPSYN-RXN_p	Metabolic	0	0
FRU_vc	Transport	0	0
FRUCTOKINASE-RXN_c	Metabolic	0	0.00199
FRUCTOSE_biomass	Biomass component	5.75338e-06	3.3691e-06
FUCOKINASE-RXN_c	Metabolic	0	0
FUM_H+_vc	Transport	0	0
FUM_pc	Transport	0.00023	0.00129
FUM_rev_vc	Transport	0	0
FUMARYLACETOACETASE-RXN_c	Metabolic	0	0
FUMHYDR-RXN_c	Metabolic	-0.00197	0
FUMHYDR-RXN_m	Metabolic	-0.00121	-0.00351
G6P_Pi_pc	Transport	0.26208	0.02743
GABATRANSAM-RXN_c	Metabolic	0	0
GABATRANSAM-RXN_m	Metabolic	0	0
GALACTOKIN-RXN_c	Metabolic	0	0
GALACTONOLACTONE-DEHYDROGENASE-RXN_c	Metabolic	0	0
GALACTONOLACTONE-DEHYDROGENASE-RXN_m	Metabolic	0	0
GALACTURIDYLYLTRANS-RXN_c	Metabolic	0	0
GALACTUROISOM-RXN_c	Metabolic	0	0
GALACTURONATE_biomass	Biomass component	0.000637802	0.000373488
GALACTURONOKINASE-RXN_c	Metabolic	0	0
GAMMA-GLUTAMYLCYCLOTRANSFERASE-RXN_c	Metabolic	0	0
GAP_3PGA_pc	Transport	0	0
GAP_Pi_pc	Transport	0.1084	0.07286
GAPOXNPHOSPHN-RXN_c	Metabolic	0	0.00879
GAPOXNPHOSPHN-RXN_p	Metabolic	0.00863	0
GARTRANSFORMYL2-RXN_c	Metabolic	0.00033	0.0002
GART-RXN_c	Metabolic	0	0
GART-RXN_p	Metabolic	0	0
GCVMULTI-RXN_m	Metabolic	0	2e-05
GCVP-RXN_m	Metabolic	0	0
GCVT-RXN_m	Metabolic	0	0
GDPKIN-RXN_c	Metabolic	0.00471	0.00276
GDPKIN-RXN_m	Metabolic	0	0
GDPKIN-RXN_p	Metabolic	0.00023	0.00129
GDPMANDEHYDRA-RXN_c	Metabolic	0	0
GDPPYPHOSKIN-RXN_c	Metabolic	0	0
GDPREDUCT-RXN_c	Metabolic	0	0
GERANIOL-DEHYDROGENASE-RXN_c	Metabolic	0	0
GERANYL-DIPHOSPHATE-CYCLASE-RXN_c	Metabolic	0	0
GLC_biomass	Biomass component	8.43823e-06	4.9413e-06
GLC_Cyto_tx	Exchange	0	0
GLC_pc	Transport	0	0
GLC_vc	Transport	0	0
GLN_biomass	Biomass component	0.00055844	0.00072
GLN_GLU_mc	Transport	0	0
GLN_GLU_pc	Transport	0	-0.00266
GLT_biomass	Biomass component	0.000575858	0.000335503
GLT_MAL_pc	Transport	0.00343	0.00195
GLT_xc	Transport	-6e-05	-4e-05
GLU6PDEHYDROG-RXN_c	Metabolic	0	0.00161
GLU6PDEHYDROG-RXN_p	Metabolic	0	0
GLUC1PADENYLTRANS-RXN_p	Metabolic	0	0
GLUC1PURIDYLTRANS-RXN_c	Metabolic	0	0
GLUCOKIN-RXN_c	Metabolic	0.25586	0.0258
GLUCOKIN-RXN_p	Metabolic	0	0
GLUCONOKIN-RXN_c	Metabolic	0	0
GLUCONOLACT-RXN_c	Metabolic	0	0
GLUCOSAMINE-KINASE-RXN_c	Metabolic	0	0
GLUCOSAMINEPNACETYLTRANS-RXN_c	Metabolic	0	0
GLUCOSE-1-PHOSPHAT-RXN_c	Metabolic	0	0
GLUCOSE-6-PHOSPHATE-1-EPIMERASE-RXN_c	Metabolic	-0.26208	-0.02743
GLUCOSYLCERAMIDASE-RXN_c	Metabolic	0	0
GLUCURONATE-REDUCTASE-RXN_c	Metabolic	0	0
GLUCURONOKINASE-RXN_c	Metabolic	0	0
GLURS-RXN_p	Metabolic	0	0
GLUTACONYL-COA_CO-A_xc	Transport	0	0
GLUTACONYL-COA-DECARBOXYLASE-RXN_c	Metabolic	0	0
GLUTACONYL-COA-DECARBOXYLASE-RXN_x	Metabolic	0	0
GLUTAMATE-DEHYDROGENASE-NADP+-RXN_c	Metabolic	0	0
GLUTAMATE-DEHYDROGENASE-RXN_c	Metabolic	0	0
GLUTAMATE-DEHYDROGENASE-RXN_m	Metabolic	0	0.00014
GLUTAMATE-N-ACETYLTRANSFERASE-RXN_p	Metabolic	0	0
GLUTAMATE-SYNTHASE-FERREDOXIN-RXN_c	Metabolic	0	0
GLUTAMATE-SYNTHASE-FERREDOXIN-RXN_p	Metabolic	0	0
GLUTAMATE-SYNTHASE-NADH-RXN_p	Metabolic	0.01474	0.03147
GLUTAMIDOTRANS-RXN_p	Metabolic	2e-05	2e-05
GLUTAMINESYN-RXN_c	Metabolic	0	0
GLUTAMINESYN-RXN_m	Metabolic	0	0
GLUTAMINESYN-RXN_p	Metabolic	0.03501	0.17174
GLUTAMIN-RXN_c	Metabolic	0	0
GLUTARYL-COA-DEHYDROG-RXN_c	Metabolic	0	0
GLUTATHIONE-PEROXIDASE-RXN_c	Metabolic	0	0
GLUTATHIONE-REDUCT-NADPH-RXN_c	Metabolic	3e-05	1e-05
GLUTATHIONE-REDUCT-NADPH-RXN_m	Metabolic	0	0
GLUTATHIONE-REDUCT-NADPH-RXN_p	Metabolic	0	0
GLUTATHIONE-REDUCT-NADPH-RXN_x	Metabolic	0	0
GLUTATHIONE-SYN-RXN_c	Metabolic	0	0
GLUTATHIONE-SYN-RXN_p	Metabolic	0	0
GLUTCYSLIG-RXN_p	Metabolic	0	0
GLUTDECARBOX-RXN_c	Metabolic	9e-05	5e-05
GLUTKIN-RXN_c	Metabolic	0.00041	0
GLUTKIN-RXN_p	Metabolic	2e-05	0.00025
GLUTRNAREDUCT-RXN_c	Metabolic	0	0
GLUTRNAREDUCT-RXN_p	Metabolic	0	0
GLUTSEMIALDEHYDROG-RXN_c	Metabolic	0.00041	0
GLUTSEMIALDEHYDROG-RXN_p	Metabolic	2e-05	0.00025
GLY_biomass	Biomass component	0.000147698	0.000100634
GLY_mc	Transport	0	-4e-05
GLY_pc	Transport	0	0
GLY_xc	Transport	6e-05	4e-05
GLY2KIN-RXN_p	Metabolic	0	0
GLY3KIN-RXN_c	Metabolic	0	0
GLY3KIN-RXN_p	Metabolic	0	0
GLYC3PDEHYDROGBIOSYN-RXN_c	Metabolic	0	0
GLYC3PDEHYDROGBIOSYN-RXN_p	Metabolic	0	0
GLYCERALDEHYDE-DEHYDRO-RXN_c	Metabolic	0	0
GLYCERATE_pc	Transport	0	0
Glycerate_xc	Transport	0	0
GLYCERATE-DEHYDROGENASE-RXN_x	Metabolic	0	0.00337
GLYCEROL-KIN-RXN_c	Metabolic	0	0
GLYCERONE-KINASE-RXN_c	Metabolic	0	0
GLYCINE-AMINOTRANSFERASE-RXN_x	Metabolic	-6e-05	-4e-05
GLYCINE--TRNA-LIGASE-RXN_c	Metabolic	0	0
Glycolate_pc	Transport	0	0
Glycolate_xc	Transport	0	0
GLYCOLATE-REDUCTASE-RXN_c	Metabolic	0	0
GLYOHMETRANS-RXN_c	Metabolic	-0.0001	0.00039
GLYOHMETRANS-RXN_m	Metabolic	0	-2e-05
GLYOHMETRANS-RXN_p	Metabolic	0	0
GLYOX_pc	Transport	0	0
GLYOX_xc	Transport	-6e-05	-4e-05
GLYOXIII-RXN_c	Metabolic	0	0
GLYOXII-RXN_c	Metabolic	0	0
GLYOXI-RXN_c	Metabolic	0	0
GLYRIBONUCSYN-RXN_c	Metabolic	0.00033	0.0002
GLYRIBONUCSYN-RXN_p	Metabolic	0	0
GMKALT-RXN_c	Metabolic	0	0
GMP-SYN-GLUT-RXN_c	Metabolic	0	4e-05
GMP-SYN-NH3-RXN_c	Metabolic	6e-05	0
GPH-RXN_p	Metabolic	0	0
GPPSYN-RXN_c	Metabolic	0	0
GPPSYN-RXN_p	Metabolic	0	0
GSAAMINOTRANS-RXN_p	Metabolic	0	0
GTP_biomass	Biomass component	5.8861e-05	3.44681e-05
GTP-CYCLOHYDRO-II-RXN_c	Metabolic	0	0
GTP-CYCLOHYDRO-I-RXN_c	Metabolic	0	0
GTPPYPHOSKIN-RXN_c	Metabolic	0	0
GUANIDINOBUTANAMIDE-NH3-RXN_c	Metabolic	0	0
GUANINE-DEAMINASE-RXN_c	Metabolic	0	0
GUANOSINE-DEAMINASE-RXN_c	Metabolic	0	0
GUANOSINE-DIPHOSPHATASE-RXN_c	Metabolic	0	0
GUANOSINEKIN-RXN_c	Metabolic	6e-05	0
GUANPRIBOSYLTRAN-RXN_c	Metabolic	-6e-05	0
GUANYLCYC-RXN_c	Metabolic	0	0
GUANYL-KIN-RXN_c	Metabolic	6e-05	4e-05
H+(ATP)_rev_vc	Transport	0	0
H+(PPi)_rev_vc	Transport	0	0.00768
H+_ATPase_c	Metabolic	0.00829	0.0079
H+_NITRATE_vc	Transport	0	0
H+_PPiase_m	Metabolic	0	0
H2NEOPTERINALDOL-RXN_c	Metabolic	0	0
H2NEOPTERINP3PYROPHOSPHOHYDRO-RXN_c	Metabolic	0	0
H2O_mc	Transport	0	-0.00574
H2O_pc	Transport	0.26141	0.32002
H2O_vc	Transport	0	0
H2O_xc	Transport	-6e-05	-4e-05
H2PTERIDINEPYROPHOSPHOKIN-RXN_c	Metabolic	0	0
H2PTERIDINEPYROPHOSPHOKIN-RXN_m	Metabolic	0	0
H2PTEROATESYNTH-RXN_m	Metabolic	0	0
HEMEOSYN-RXN_c	Metabolic	0	0
HIS_biomass	Biomass component	2.35872e-05	1.79565e-05
HIS_CITRULLINE_mc	Transport	0	0
HIS_ORNITHINE_mc	Transport	0	0
HIS_pc	Transport	0	2e-05
HISTALDEHYD-RXN_p	Metabolic	0	0
HISTAMINOTRANS-RXN_p	Metabolic	-2e-05	-2e-05
HISTCYCLOHYD-RXN_c	Metabolic	2e-05	0
HISTCYCLOHYD-RXN_p	Metabolic	0	2e-05
HISTIDINE-DECARBOXYLASE-RXN_c	Metabolic	0	0
HISTIDINE--TRNA-LIGASE-RXN_c	Metabolic	0	0
HISTIDPHOS-RXN_c	Metabolic	2e-05	0
HISTIDPHOS-RXN_p	Metabolic	0	2e-05
HISTOLDEHYD-RXN_p	Metabolic	0	0
HISTPRATPHYD-RXN_p	Metabolic	2e-05	2e-05
HOLO-ACP-SYNTH-RXN_c	Metabolic	0	0
HOMO-CYS_pc	Transport	0	0
HOMOCYSMETB12-RXN_c	Metabolic	0	0
HOMOCYSMET-RXN_c	Metabolic	0.00067	0.00039
HOMOCYSTEINE-S-METHYLTRANSFERASE-RXN_c	Metabolic	0	0
HOMOGENTISATE-12-DIOXYGENASE-RXN_c	Metabolic	0	0
HOMOSERDEHYDROG-RXN_c	Metabolic	1e-05	0
HOMOSERDEHYDROG-RXN_p	Metabolic	0	0
HOMOSERKIN-RXN_p	Metabolic	0	0
HPRx_x	Metabolic	0	0
HPRyx_x	Metabolic	0	-0.00337
HS_mc	Transport	0	0
HS_pc	Transport	0	0
HYDROHEX-RXN_c	Metabolic	0	0
HYDROXYMANDELONITRILE-LYASE-RXN_c	Metabolic	0	0
HYDROXYMETHYLGLUTARYL-COA-LYASE-RXN_c	Metabolic	0	0
HYDROXYMETHYLGLUTARYL-COA-SYNTHASE-RXN_c	Metabolic	0	0
HYDROXYPYRROLINEDEH-RXN_c	Metabolic	0	0
HYDROXYPYRUVATE-REDUCTASE-RXN_c	Metabolic	1e-05	0
HYOSCYAMINE-6-DIOXYGENASE-RXN_c	Metabolic	0	0
HYPOXANPRIBOSYLTRAN-RXN_c	Metabolic	0	0
IGPSYN-RXN_p	Metabolic	1e-05	1e-05
ILE_biomass	Biomass component	2.78056e-05	1.04267e-05
ILE_mc	Transport	0	0
ILE_pc	Transport	2e-05	0
IMIDPHOSDEHYD-RXN_c	Metabolic	2e-05	0
IMIDPHOSDEHYD-RXN_p	Metabolic	0	2e-05
IMP_pc	Transport	0.00023	0.00127
IMPCYCLOHYDROLASE-RXN_c	Metabolic	-0.00035	-0.0002
IMPCYCLOHYDROLASE-RXN_p	Metabolic	0	-2e-05
IMP-DEHYDROG-RXN_c	Metabolic	6e-05	4e-05
INDOLE_ACETATE_AUXIN_pc	Transport	0	0
INDOLE-3-ACETALDEHYDE-OXIDASE-RXN_c	Metabolic	0	0
INORGPYROPHOSPHAT-RXN_c	Metabolic	0.0001	0.02397
INORGPYROPHOSPHAT-RXN_p	Metabolic	0	0
INOSINE-NUCLEOSIDASE-RXN_c	Metabolic	6e-05	0
INOSITOL_H+_vc	Transport	0	0
IPPISOM-RXN_c	Metabolic	0	0
IPPISOM-RXN_p	Metabolic	0	0
IPPISOM-RXN_x	Metabolic	0	0
ISOCHORSYN-RXN_c	Metabolic	0	0
ISOCIT-CLEAV-RXN_x	Metabolic	0	0
ISOCITDEH-RXN_c	Metabolic	0.00426	0
ISOCITDEH-RXN_m	Metabolic	0	0
ISOCITDEH-RXN_x	Metabolic	0	0.00337
ISOCITRATE_ACONITATE_mc	Transport	0	0
ISOCITRATE-DEHYDROGENASE-NAD+-RXN_m	Metabolic	0	0
ISOLEUCINE--TRNA-LIGASE-RXN_c	Metabolic	0	0
ISPH2-RXN_c	Metabolic	0	0
K_Cyto_tx	Exchange	0	0
K+_rev_vc	Transport	0	0
KDO-8PPHOSPHAT-RXN_c	Metabolic	0	0
KDO-8PSYNTH-RXN_c	Metabolic	0	0
KDOTRANS2-RXN_c	Metabolic	0	0
KDOTRANS-RXN_c	Metabolic	0	0
KETOACYLCOATHIOL-RXN_c	Metabolic	0	0
KETOLACTOSE-RXN_c	Metabolic	0	0
L__45__ALPHA__45__ALANINE_biomass	Biomass component	0.000149035	8.55613e-05
L__45__ARABINOSE_biomass	Biomass component	0.000820474	0.000480457
L__45__ASPARTATE_biomass	Biomass component	9.67385e-05	5.32253e-05
L-3-CYANOALANINE-SYNTHASE-RXN_c	Metabolic	0	0
L-AMINO-ACID-OXIDASE-RXN_c	Metabolic	0	0
L-ARABINITOL-4-DEHYDROGENASE-R_c	Metabolic	-0.00082	-0.00048
L-ARABINOKINASE-RXN_c	Metabolic	0	0
L-ASPARTATE_pc	Transport	0	0.00059
L-ASPARTATE_xc	Transport	0	0
L-ASPARTATE-OXID-RXN_p	Metabolic	0	0
L-CITRULLINE_pc	Transport	2e-05	3e-05
LCYSDESULF-RXN_c	Metabolic	0	0
LEU_biomass	Biomass component	4.39683e-05	2.40355e-05
LEU_mc	Transport	0	0
LEU_pc	Transport	4e-05	2e-05
LEUCPEL-RXN_c	Metabolic	0	0
LEUKOTRIENE-A4-HYDROLASE-RXN_c	Metabolic	0	0
L-GAMMA-GLUTAMYLCYSTEINE_pc	Transport	0	0
L-GLN-FRUCT-6-P-AMINOTRANS-RXN_c	Metabolic	0	0
LINABSPON-RXN_c	Metabolic	0	0
LINBBSPON-RXN_c	Metabolic	0	0
LINOLEIC_ACID_biomass	Biomass component	4.36875e-05	2.55828e-05
LINOLEOYL-RXN_c	Metabolic	0	0
LIPIDADISACCHARIDESYNTH-RXN_c	Metabolic	0	0
LIPIDXSYNTHESIS-RXN_c	Metabolic	0	0
LIPOXYGENASE-RXN_c	Metabolic	0	0
L-LACTATE-DEHYDROGENASE-RXN_c	Metabolic	0	0
L-PIPECOLATE-OXIDASE-RXN_c	Metabolic	0	0
LTAA-RXN_c	Metabolic	0	0
LUMAZINESYN-RXN_c	Metabolic	0	0
L-XYLULOSE-REDUCTASE-RXN_c	Metabolic	0.00082	0.00048
LYS_biomass	Biomass component	2.7666e-05	1.0345e-05
LYS_CITRULLINE_mc	Transport	0	0
LYS_HIS_mc	Transport	0	0
LYS_ORNITHINE_mc	Transport	0	0
LYS_pc	Transport	2e-05	0
MAL_ACONITATE_mc	Transport	0	0
MAL_CIT_mc	Transport	0	0
MAL_CIT_vc	Transport	0	0
MAL_ISOCITRATE_mc	Transport	0	0
MAL_Pi_mc	Transport	0	0
MAL_rev_vc	Transport	0	0
MAL_SO4_mc	Transport	0	0
MAL_SUC_mc	Transport	0.0012	0
MAL_xc	Transport	0	0.00337
MALATE-DEH-RXN_c	Metabolic	0.00687	-0.00451
MALATE-DEH-RXN_m	Metabolic	-0.00369	-0.00619
MALATE-DEH-RXN_p	Metabolic	0	0.01757
MALATE-DEH-RXN_x	Metabolic	0	-0.00337
MALEYLACETOACETATE-ISOMERASE-RXN_c	Metabolic	0	0
MALIC-NADP-RXN_c	Metabolic	0	0
MALIC-NADP-RXN_p	Metabolic	0	0
MALONYL-COA-ACP-TRANSACYL-RXN_c	Metabolic	0.0007	0.00041
MALONYL-COA-DECARBOXYLASE-RXN_c	Metabolic	0	0
MALSYN-RXN_c	Metabolic	0	0
MALSYN-RXN_x	Metabolic	0	0
MALTOSE_pc	Transport	0	0
MANDELONITRILE-LYASE-RXN_c	Metabolic	0	0
MANNITOL-1-PHOSPHATASE-RXN_c	Metabolic	0	0
MANNKIN-RXN_c	Metabolic	0	0
MANNOSE_biomass	Biomass component	0.000683712	0.000400372
MANNOSE-6-PHOSPHATE-6-REDUCTASE-RXN_c	Metabolic	0	0
MANNPISOM-RXN_c	Metabolic	-0.00068	-0.0004
--MENTHOL-DEHYDROGENASE-RXN_c	Metabolic	0	0
MEPROPCOA-FAD-RXN_c	Metabolic	0	0
MEPROPCOA-FAD-RXN_m	Metabolic	0	0
MERCAPYSTRANS-RXN_c	Metabolic	0	0
MET_biomass	Biomass component	5.45626e-06	3.19511e-06
MET_pc	Transport	0	0.00173
METBALT-RXN_c	Metabolic	0	0
METHANETHIOL-OXIDASE-RXN_c	Metabolic	0	0
METHENYLTHFCYCLOHYDRO-RXN_c	Metabolic	-0.0001	0
METHENYLTHFCYCLOHYDRO-RXN_m	Metabolic	0	0
METHENYLTHFCYCLOHYDRO-RXN_p	Metabolic	0	0
METHIONINE-GAMMA-LYASE-RXN_c	Metabolic	0	0
METHIONINE-S-METHYLTRANSFERASE-RXN_c	Metabolic	0	0
METHYLACETOACETYLCOATHIOL-RXN_c	Metabolic	0	0
METHYLACETOACETYLCOATHIOL-RXN_m	Metabolic	0	0
METHYLACYLYLCOA-HYDROXY-RXN_c	Metabolic	0	0
METHYLCROTONYL-COA-CARBOXYLASE-RXN_m	Metabolic	0	0
METHYLENE-THF_mc	Transport	0	0
METHYLENE-THF_pc	Transport	0	0
METHYLENETHFDEHYDROG-NADP-RXN_c	Metabolic	-0.0001	0
METHYLGLUTACONYL-COA-HYDRATASE-RXN_m	Metabolic	0	0
METHYLISOCITRATE-LYASE-RXN_c	Metabolic	0	0
METHYLTHIOADENOSINE-NUCLEOSIDASE-RXN_c	Metabolic	0.00295	0.00173
MEVALONATE-KINASE-RXN_c	Metabolic	0	0
MG_Cyto_tx	Exchange	0	0
MG+2_pc	Transport	0	0
MG+2_rev_vc	Transport	0	0
MMUM-RXN_c	Metabolic	0	0
Mn2_Cyto_tx	Exchange	0	0
Mo_Cyto_tx	Exchange	0	0
MONOPHENOL-MONOOXYGENASE-RXN_c	Metabolic	0	0
MTOB_pc	Transport	0	-0.00173
MYO-INOSITOL-1-KINASE-RXN_c	Metabolic	0	0
MYO-INOSITOL-1OR-4-MONOPHOSPHATASE-RXN_c	Metabolic	0	0
MYO-INOSITOL-1-PHOSPHATE-SYNTHASE-RXN_c	Metabolic	0	0
MYO-INOSITOL-OXYGENASE-RXN_c	Metabolic	0	0
N-ACETYLGLUTPREDUCT-RXN_c	Metabolic	0	0
N-ACETYLGLUTPREDUCT-RXN_p	Metabolic	0	0
N-ACETYLTRANSFER-RXN_p	Metabolic	0	0
NACGLCTRANS-RXN_c	Metabolic	0	0
NADH-DEHYDROG-A-RXN_m	Metabolic	0.00104	0.00094
NADH-DEHYDROG-A-RXN_p	Metabolic	0	0
NADH-KINASE-RXN_c	Metabolic	0	0
NADH-KINASE-RXN_x	Metabolic	0	0
NAD-KIN-RXN_c	Metabolic	0	0
NAD-KIN-RXN_p	Metabolic	0	0
NADOR1_p	Metabolic	0	0
NADOR2_p	Metabolic	0	0
NADPHox_c	Metabolic	0	0
NADPHox_m	Metabolic	0	0
NADPHox_p	Metabolic	0	0
NADPHox_x	Metabolic	0	0
NADPYROPHOSPHAT-RXN_c	Metabolic	0	0
NAD-SYNTH-GLN-RXN_c	Metabolic	0	0
NAD-SYNTH-NH3-RXN_c	Metabolic	0	0
NAG1P-URIDYLTRANS-RXN_c	Metabolic	0	0
NAPHTHOATE-SYN-RXN_c	Metabolic	0	0
NARINGENIN-3-DIOXYGENASE-RXN_c	Metabolic	0	0
NARINGENIN-CHALCONE-SYNTHASE-RXN_c	Metabolic	0	0
N-CARBAMOYLPUTRESCINE-AMIDASE-RXN_c	Metabolic	0	0
NH3_mc	Transport	0	0.00016
NH3_pc	Transport	-0.00219	0
NH3_xc	Transport	0	0
NH4_Cyto_tx	Exchange	0.001565	0.00118
NICONUCADENYLYLTRAN-RXN_c	Metabolic	0	0
NICOTINAMIDE-N-METHYLTRANSFERASE-RXN_c	Metabolic	0	0
NICOTINAMID-RXN_c	Metabolic	0	0
NICOTINATE_NUCLEOTIDE_pc	Transport	0	0
NICOTINATEPRIBOSYLTRANS-RXN_c	Metabolic	0	0
NITRATE_vc	Transport	0	0
NITRATE-REDUCTASE-NADH-RXN_c	Metabolic	0.00313	0.00236
NITRIC-OXIDE-SYNTHASE-RXN_c	Metabolic	0	0
NITRIC-OXIDE-SYNTHASE-RXN_m	Metabolic	0	0
NITRITE_pc	Transport	-0.00313	-0.00236
NMNNUCLEOSID-RXN_c	Metabolic	0	0
NO3_Cyto_tx	Exchange	0.001565	0.00118
NQOR-RXN_c	Metabolic	0	0
O2_Cyto_tx	Exchange	0	0.07363
O2_mc	Transport	-0.00231	-0.00164
O2_pc	Transport	0.01792	-0.05741
O2_xc	Transport	-3e-05	-2e-05
OAA_ACONITATE_mc	Transport	0	0
OAA_CIT_mc	Transport	-0.00473	0
OAA_ISOCITRATE_mc	Transport	0	0
OAA_MAL_mc	Transport	-0.0037	-0.00983
OAA_MAL_pc	Transport	-0.00035	0.01563
OAA_Pi_mc	Transport	0	0
OAA_SO4_mc	Transport	0	0
OAA_SUC_mc	Transport	0	0
OAA_xc	Transport	0	-0.00337
OHACYL-COA-DEHYDROG-RXN_c	Metabolic	0	0
OHBUTYRYL-COA-EPIM-RXN_c	Metabolic	0	0
OHMETHYLBILANESYN-RXN_c	Metabolic	0	0
OHMETHYLBILANESYN-RXN_p	Metabolic	0	0
OHMETPYRKIN-RXN_c	Metabolic	0	0
OLEATE__45__CPD_biomass	Biomass component	9.80227e-06	5.74007e-06
ORNCARBAMTRANSFER-RXN_c	Metabolic	0	0
ORNCARBAMTRANSFER-RXN_m	Metabolic	0	0
ORNCARBAMTRANSFER-RXN_p	Metabolic	-0.0001	-6e-05
ORNDECARBOX-RXN_c	Metabolic	0	0
ORNITHINE_CITRULLINE_mc	Transport	0	-8e-05
ORNITHINE_CITRULLINE_pc	Transport	0.00012	9e-05
ORNITHINE-GLU-AMINOTRANSFERASE-RXN_c	Metabolic	0	0
ORNITHINE-GLU-AMINOTRANSFERASE-RXN_m	Metabolic	0	0
ORNITHINE-GLU-AMINOTRANSFERASE-RXN_p	Metabolic	-2e-05	-3e-05
OROPRIBTRANS-RXN_c	Metabolic	0	0
OROPRIBTRANS-RXN_p	Metabolic	-0.0001	-6e-05
OROTATE_pc	Transport	-0.0001	-6e-05
OROTATE-REDUCTASE-NADPH-RXN_c	Metabolic	0.0001	6e-05
OROTPDECARB-RXN_c	Metabolic	0	0
OROTPDECARB-RXN_p	Metabolic	0.0001	6e-05
O-SUCCHOMOSERLYASE-RXN_c	Metabolic	0	0
O-SUCCHOMOSERLYASE-RXN_p	Metabolic	0	0
O-SUCCINYLBENZOATE-COA-LIG-RXN_c	Metabolic	0	0
O-SUCCINYLBENZOATE-COA-SYN-RXN_c	Metabolic	0	0
OXALATE--COA-LIGASE-RXN_c	Metabolic	0	0
OXALATE-OXIDASE-RXN_c	Metabolic	0	0
OXALYL-COA-DECARBOXYLASE-RXN_c	Metabolic	0	0
PABASYN-RXN_p	Metabolic	0	0
PALMITATE_biomass	Biomass component	6.76405e-05	3.96093e-05
PALMITATE_pc	Transport	0	0
PALMITATE_rev_xc	Transport	0	0
PALMITATE_xc	Transport	0	0
PALMITOYL-COA-HYDROLASE-RXN_c	Metabolic	8e-05	5e-05
P-AMINO-BENZOATE_mc	Transport	0	0
P-AMINO-BENZOATE_pc	Transport	0	0
PANTEPADENYLYLTRAN-RXN_c	Metabolic	0	0
PANTOATE-BETA-ALANINE-LIG-RXN_c	Metabolic	0	0
PANTOTHENATE-KIN-RXN_c	Metabolic	0	0
PAPS_pc	Transport	0	0
PELUDP-RXN_c	Metabolic	0	0
PEP_Pi_pc	Transport	-0.00095	0
PEPCARBOX-RXN_c	Metabolic	0.00229	0.00181
PEPCARBOXYKIN-RXN_c	Metabolic	0	0
PEPDEPHOS-RXN_c	Metabolic	0.00533	0.00495
PEPDEPHOS-RXN_p	Metabolic	0	0
PEPSYNTH-RXN_c	Metabolic	0	0
PGLUCISOM-RXN_c	Metabolic	0.25586	0.02419
PGLUCISOM-RXN_p	Metabolic	0	0
PGLYCDEHYDROG-RXN_p	Metabolic	0.00126	0.0008
PGPPHOSPHA-RXN_c	Metabolic	0	0
PHE_biomass	Biomass component	4.72735e-05	2.18268e-05
PHE_pc	Transport	0.00047	0.00046
PHENYLALANINE-AMMONIA-LYASE-RXN_c	Metabolic	0.00073	0.00043
PHENYLALANINE-DECARBOXYLASE-RXN_c	Metabolic	0	0
PHENYLALANINE--TRNA-LIGASE-RXN_c	Metabolic	0	0
PHENYLPYRUVATE-TAUTOMERASE-RXN_c	Metabolic	0	0
PHOSACETYLGLUCOSAMINEMUT-RXN_c	Metabolic	0	0
PHOSCHOL-RXN_c	Metabolic	0	0
PHOSCHOL-RXN_x	Metabolic	0	0
PHOSGLYPHOS-RXN_c	Metabolic	0	-0.00879
PHOSGLYPHOS-RXN_p	Metabolic	0.20555	0.09349
PHOSMANMUT-RXN_c	Metabolic	-0.00068	-0.0004
PHOSNACMURPENTATRANS-RXN_c	Metabolic	0	0
PHOSPHAGLYPSYN-RXN_c	Metabolic	0	0
PHOSPHASERDECARB-RXN_c	Metabolic	0	0
PHOSPHASERSYN-RXN_c	Metabolic	0	0
PHOSPHATIDATE-PHOSPHATASE-RXN_c	Metabolic	0	0
PHOSPHOENOLPYRUVATE-MUTASE-RXN_c	Metabolic	0.00262	0.00201
PHOSPHOGLUCMUT-RXN_p	Metabolic	0	0
PHOSPHOLIPASE-A1-RXN_c	Metabolic	0	0
PHOSPHOLIPASE-A2-RXN_c	Metabolic	0	0
PHOSPHOLIPASE-C-RXN_c	Metabolic	0	0
PHOSPHOMEVALONATE-KINASE-RXN_x	Metabolic	0	0
PHOSPHORIBULOKINASE-RXN_p	Metabolic	0.10924	0.04714
PhotonPSI_Cyto_tx	Exchange	0.43239	0.2911
PhotonPSII_Cyto_tx	Exchange	0.78773	0.5801
Pi_Cyto_tx	Exchange	0.00064	0.00038
Pi_H+_mc	Transport	-0.0012	0.00165
Pi_H+_pc	Transport	-0.00075	-0.10168
Pi_vc	Transport	0	0
Pi_xc	Transport	0	0
PMPOXI-RXN_c	Metabolic	0	0
PNKIN-RXN_c	Metabolic	0	0
PNPOXI-RXN_c	Metabolic	0	0
PORPHOBILSYNTH-RXN_c	Metabolic	0	0
PORPHOBILSYNTH-RXN_p	Metabolic	0	0
P-PANTOCYSDECARB-RXN_c	Metabolic	0	0
P-PANTOCYSLIG-RXN_c	Metabolic	0	0
PPENTOMUT-RXN_c	Metabolic	0	0
PPGPPSYN-RXN_c	Metabolic	0	0
PPPGPPHYDRO-RXN_c	Metabolic	0	0
PRAISOM-RXN_p	Metabolic	1e-05	1e-05
PREPHENATE-ASP-TRANSAMINE-RXN_c	Metabolic	0	0
PREPHENATEDEHYDRAT-RXN_c	Metabolic	0.00031	0
PREPHENATEDEHYDRAT-RXN_p	Metabolic	0.00038	0.00046
PREPHENATE-TRANSAMINE-RXN_c	Metabolic	0	0
PREPHENATE-TRANSAMINE-RXN_p	Metabolic	-0.0001	0
PRIBFAICARPISOM-RXN_p	Metabolic	2e-05	2e-05
PRO_biomass	Biomass component	0.000404285	0.000221338
PRO_GLU_mc	Transport	0	0.00014
PRO_mc	Transport	0	-0.00014
PRO_pc	Transport	0	0.00022
PRODISULFREDUCT-A-RXN_c	Metabolic	0	0
PROGESTERONE-5-ALPHA-REDUCTASE-RXN_c	Metabolic	0	0
PROLINE--TRNA-LIGASE-RXN_c	Metabolic	0	0
PROPCOASYN-RXN_c	Metabolic	0	0
PROPCOASYN-RXN_m	Metabolic	0	0
PROPIONATE--COA-LIGASE-RXN_c	Metabolic	0	0
PROPIONYL-COA-CARBOXY-RXN_c	Metabolic	0	0
PROSTAGLANDIN-E2-9-REDUCTASE-RXN_c	Metabolic	0	0
PROSTAGLANDIN-E-SYNTHASE-RXN_c	Metabolic	0	0
PROTOHEMEFERROCHELAT-RXN_c	Metabolic	0	0
PROTON_mc	Transport	0.00786	0.00612
PROTON_pc	Transport	0.41475	0
PROTON_vc	Transport	0	0
PROTON_xc	Transport	0	0.00337
PROTOPORGENOXI-RXN_m	Metabolic	0	0
PROTOPORGENOXI-RXN_p	Metabolic	0	0
PROTOPORPHYRIN_IX_mc	Transport	0	0
PRPPAMIDOTRANS-RXN_c	Metabolic	-0.00033	-0.0002
PRPPAMIDOTRANS-RXN_p	Metabolic	0	0
PRPPSYN-RXN_c	Metabolic	0.00326	0.00189
PRPPSYN-RXN_p	Metabolic	0.0001	9e-05
PRTRANS-RXN_p	Metabolic	-1e-05	-1e-05
PRUNASIN-BETA-GLUCOSIDASE-RXN_c	Metabolic	0	0
PRUNASIN-BETA-GLUCOSIDASE-RXN_x	Metabolic	0	0
PSERTRANSAMPYR-RXN_c	Metabolic	0	0
PSERTRANSAM-RXN_p	Metabolic	-0.00126	-0.0008
PSEUDOURIDINE-KINASE-RXN_c	Metabolic	0	0
PSII-RXN_c	Metabolic	0	0
PSII-RXN_p	Metabolic	0.19693	0.14502
PSIMR_p	Metabolic	0.43239	0.2911
PTOXs_p	Metabolic	0.17902	0.20244
PUTRESCINE-N-METHYLTRANSFERASE-RXN_c	Metabolic	0	0
PUTRESCINE-OXIDASE-RXN_c	Metabolic	0	0
PYRAMKIN-RXN_c	Metabolic	0	0
PYRIDOXINE-4-DEHYDROGENASE-RXN_c	Metabolic	0	0
PYRIDOXINE-4-OXIDASE-RXN_c	Metabolic	0	0
PYRIDOXKIN-RXN_c	Metabolic	0	0
PYRIMSYN1-RXN_c	Metabolic	0	0
PYRIMSYN3-RXN_c	Metabolic	0	0
PYRNUTRANSHYDROGEN-RXN_c	Metabolic	0	0
PYRROLINE-2-CARBOXYLATE-REDUCTASE-RXN_c	Metabolic	0	0
PYRROLINECARBREDUCT-RXN_c	Metabolic	0	0
PYRROLINECARBREDUCT-RXN_p	Metabolic	0.00041	0.00022
PYRUVATE_H+_mc	Transport	-0.00473	-0.00365
PYRUVATE_pc	Transport	-0.00031	-0.00096
PYRUVATEORTHOPHOSPHATE-DIKINASE-RXN_c	Metabolic	0	0
PYRUVATEORTHOPHOSPHATE-DIKINASE-RXN_p	Metabolic	0	0.00095
PYRUVDEH-RXN_m	Metabolic	0.00473	0.00365
PYRUVDEH-RXN_p	Metabolic	4e-05	2e-05
QUERCETIN-3-O-METHYLTRANSFERASE-RXN_c	Metabolic	0	0
QUINOLINATE-SYNTHA-RXN_c	Metabolic	0	0
QUINOLINATE-SYNTHA-RXN_p	Metabolic	0	0
QUINOPRIBOTRANS-RXN_p	Metabolic	0	0
R00985_c	Metabolic	0.00166	0.00414
R00985_p	Metabolic	-0.02027	-0.11999
R01194_c	Metabolic	0.00068	0.0004
R02111_c	Metabolic	0	0
R02112_c	Metabolic	0	0
R145-RXN_c	Metabolic	0.00295	0.00173
R146-RXN_c	Metabolic	0	0
R147-RXN_c	Metabolic	0.00295	0.00173
R163-RXN_c	Metabolic	0	0
R222-RXN_c	Metabolic	0	0
R-2-METHYLMALATE-DEHYDRATASE-RXN_c	Metabolic	0	0
R311-RXN_c	Metabolic	0	0
R524-RXN_c	Metabolic	0	0
R82-RXN_c	Metabolic	0	0
R83-RXN_c	Metabolic	0	0
RETICULINE-OXIDASE-RXN_c	Metabolic	0	0
RETINOL-DEHYDROGENASE-RXN_c	Metabolic	0	0
RIB5PISOM-RXN_c	Metabolic	0.11763	0.02806
RIB5PISOM-RXN_p	Metabolic	-0.08318	-0.01404
RIBITOL-2-DEHYDROGENASE-RXN_c	Metabolic	0	0
RIBOFLAVINKIN-RXN_c	Metabolic	0	0
RIBOFLAVINSYNDEAM-RXN_c	Metabolic	0	0
RIBOFLAVINSYNREDUC-RXN_c	Metabolic	0	0
RIBOFLAVIN-SYN-RXN_c	Metabolic	0	0
RIBOKIN-RXN_c	Metabolic	0	0
RIBONUCLEOSIDE-DIP-REDUCTII-RXN_c	Metabolic	0	0
RIBOPHOSPHAT-RXN_c	Metabolic	0	0
RIBULOSE-BISPHOSPHATE-CARBOXYLASE-RXN_p	Metabolic	0.10924	0.04714
RIBULP3EPIM-RXN_c	Metabolic	0.11599	0.02871
RIBULP3EPIM-RXN_p	Metabolic	-0.19242	-0.06118
RXN0-1132_c	Metabolic	0	0
RXN0-1133_m	Metabolic	0	0
RXN0-1134_c	Metabolic	0	0
RXN0-1147_c	Metabolic	0	0
RXN0-1441_c	Metabolic	0	0
RXN0-1461_p	Metabolic	0	0
RXN0-1483_c	Metabolic	0	0.00399
RXN0-1602_c	Metabolic	0	0
RXN0-1603_c	Metabolic	0	0
RXN0-1603_p	Metabolic	0	0
RXN0-2044_c	Metabolic	0	0
RXN0-2301_c	Metabolic	0	0
RXN0-2381_p	Metabolic	0	0
RXN0-2382_c	Metabolic	0	0
RXN0-2382_p	Metabolic	0	0
RXN0-267_c	Metabolic	0	0
RXN0-302_c	Metabolic	0	0
RXN0-302_p	Metabolic	0	0
RXN0-308_c	Metabolic	0	0
RXN0-3542_c	Metabolic	0	0
RXN0-363_c	Metabolic	0	0
RXN0-366_c	Metabolic	-6e-05	0
RXN0-4281_c	Metabolic	0	0
RXN0-4401_c	Metabolic	0	0
RXN0-5055_c	Metabolic	0	0
RXN0-5114_p	Metabolic	0.00126	0.0008
RXN0-5180_c	Metabolic	0	0
RXN0-5217_c	Metabolic	0	0
RXN0-5222_c	Metabolic	0	0
RXN0-5224_c	Metabolic	0	0
RXN0-5224_m	Metabolic	0	0
RXN0-5224_p	Metabolic	0	0
RXN0-5229_c	Metabolic	0	0
RXN0-5330-(NADP)_c	Metabolic	0	0
RXN0-5330-(NADP)_m	Metabolic	0	0
RXN0-5330_c	Metabolic	0	0
RXN0-5363_c	Metabolic	0	0
RXN0-5364_c	Metabolic	0	0
RXN0-5398_c	Metabolic	0	0
RXN0-5408_c	Metabolic	0	0
RXN0-5410_c	Metabolic	0	0
RXN0-6274_c	Metabolic	0	0
RXN0-6373_c	Metabolic	0	0
RXN0-6427_c	Metabolic	0	0
RXN0-6450_c	Metabolic	0	0
RXN0-6948_c	Metabolic	0	0
RXN0-722_c	Metabolic	0	0
RXN0-723_c	Metabolic	0	0
RXN0-724_c	Metabolic	0	0
RXN0-7271_c	Metabolic	0	0
RXN0-7298_c	Metabolic	0	0
RXN0-742_c	Metabolic	0.00033	0.0002
RXN0-743_c	Metabolic	0.00033	0.0002
RXN0-882_c	Metabolic	0	0
RXN0-882_p	Metabolic	0	0.01939
RXN0-884_c	Metabolic	0	0
RXN0-884_p	Metabolic	0	0
RXN0-901_c	Metabolic	6e-05	4e-05
RXN0-947_c	Metabolic	0	0
RXN0-949_m	Metabolic	0	0
RXN0-949_p	Metabolic	0	0
RXN-10066_c	Metabolic	0.00035	0.0002
RXN-10068_c	Metabolic	0	0
RXN-10089_c	Metabolic	0	0
RXN-10106_c	Metabolic	0	0
RXN-10107_c	Metabolic	0	0
RXN-10130_c	Metabolic	0	0
RXN-10131_c	Metabolic	0	0
RXN-10132_c	Metabolic	0	0
RXN-10138_c	Metabolic	0	0
RXN-10139_c	Metabolic	0	0
RXN-10139_p	Metabolic	0	0
RXN-1021_c	Metabolic	0	0
RXN-1023_c	Metabolic	0	0
RXN-10244_c	Metabolic	0	0
RXN-10441_c	Metabolic	0	0
RXN-10445_c	Metabolic	0	0
RXN-10449_c	Metabolic	0	0
RXN-10450_c	Metabolic	0	0
RXN-10451_c	Metabolic	0	0
RXN-10455_c	Metabolic	0	0
RXN-10457_c	Metabolic	0	0
RXN-10459_c	Metabolic	0	0
RXN-10462_p	Metabolic	0	0
RXN-1061_c	Metabolic	0	0
RXN-1062_c	Metabolic	0	0
RXN-10625_c	Metabolic	0	0
RXN-1064_c	Metabolic	0	0
RXN-10642_c	Metabolic	0	0
RXN-1065_c	Metabolic	0	0
RXN-10687_c	Metabolic	0	0
RXN-10688_c	Metabolic	0	0
RXN-10689_c	Metabolic	0	0
RXN-10692_c	Metabolic	0	0
RXN-10693_c	Metabolic	0	0
RXN-10695_c	Metabolic	0	0
RXN-10696_c	Metabolic	0	0
RXN-10697_c	Metabolic	0	0
RXN-10698_c	Metabolic	0	0
RXN-10699_c	Metabolic	0	0
RXN-10700_c	Metabolic	0	0
RXN-10701_c	Metabolic	0	0
RXN-10702_c	Metabolic	0	0
RXN-10703_c	Metabolic	0	0
RXN-10704_c	Metabolic	0	0
RXN-10705_c	Metabolic	0	0
RXN-10706_c	Metabolic	0	0
RXN-10707_c	Metabolic	0	0
RXN-10708_c	Metabolic	0	0
RXN-10711_c	Metabolic	0	0
RXN-10715_c	Metabolic	0	0
RXN-10740_c	Metabolic	0	0
RXN-10740_x	Metabolic	0	0
RXN-10747_c	Metabolic	0	0
RXN-10749_c	Metabolic	0	0
RXN-10763_c	Metabolic	0	0
RXN-10773_c	Metabolic	0	0
RXN-10773_p	Metabolic	0	0
RXN-10773_x	Metabolic	0	0
RXN-10780_c	Metabolic	0	0
RXN-10811_c	Metabolic	0	0
RXN-10811_p	Metabolic	0	0
RXN-10814_c	Metabolic	0	0
RXN-10815_c	Metabolic	0	0
RXN-10841_c	Metabolic	0	0
RXN-10875_c	Metabolic	0	0
RXN-10876_c	Metabolic	0	0
RXN-10888_c	Metabolic	0	0
RXN-10911_c	Metabolic	0	0
RXN-10912_c	Metabolic	0	0
RXN-10919_c	Metabolic	0.00021	0
RXN-10919_p	Metabolic	0	0
RXN-10938_v	Metabolic	0	0
RXN-10939_c	Metabolic	0	0
RXN-10952_c	Metabolic	0	0
RXN-10958_c	Metabolic	0	0
RXN-10971_c	Metabolic	0	0
RXN-10972_c	Metabolic	0	0
RXN-10973_c	Metabolic	0	0
RXN-10974_c	Metabolic	0	0
RXN-10979_c	Metabolic	0	0
RXN-11002_c	Metabolic	0	0
RXN-1101_c	Metabolic	0.00029	0.00017
RXN-1102_c	Metabolic	0.00029	0.00017
RXN-11026_c	Metabolic	0	0
RXN-1103_c	Metabolic	0.00045	0.00026
RXN-1104_c	Metabolic	0.00045	0.00026
RXN-1106_c	Metabolic	0.00024	0.00014
RXN-11061_c	Metabolic	0	0
RXN-11062_c	Metabolic	0	0
RXN-111_c	Metabolic	0	0
RXN-11101_c	Metabolic	0	0
RXN-11102_c	Metabolic	0	0
RXN-11147_c	Metabolic	0.00064	0.00037
RXN-11150_c	Metabolic	0.00064	0.00037
RXN-11151_c	Metabolic	0	0
RXN-11152_c	Metabolic	0	0
RXN-11209_c	Metabolic	0	0
RXN-1121_c	Metabolic	0.00021	0.00012
RXN-11210_c	Metabolic	0	0
RXN-11211_c	Metabolic	0	0
RXN-11213_m	Metabolic	0	0
RXN-1122_c	Metabolic	0	0.00012
RXN-1123_c	Metabolic	0	0.00012
RXN-1124_c	Metabolic	0.00021	0.00012
RXN-1124_p	Metabolic	0	0
RXN-11241_c	Metabolic	0	0
RXN-1125_c	Metabolic	0.00021	0.00012
RXN-11257_c	Metabolic	0	0
RXN-11258_c	Metabolic	0	0
RXN-11259_c	Metabolic	0	0
RXN-1126_c	Metabolic	0	0
RXN-11260_c	Metabolic	0	0
RXN-11261_c	Metabolic	0	0
RXN-11262_c	Metabolic	0	0
RXN-11263_c	Metabolic	0	0
RXN-11267_c	Metabolic	0	0
RXN-11268_c	Metabolic	0	0
RXN-11272_c	Metabolic	0	0
RXN-11277_c	Metabolic	0	0
RXN-11279_c	Metabolic	0	0
RXN-11282_c	Metabolic	0	0
RXN-11284_c	Metabolic	0	0
RXN-11286_c	Metabolic	0	0
RXN-11288_c	Metabolic	0	0
RXN-113_c	Metabolic	0	0
RXN-11322_c	Metabolic	0	0
RXN-11325_c	Metabolic	0	0
RXN-11336_c	Metabolic	0	0
RXN-11340_c	Metabolic	0	0
RXN-11341_c	Metabolic	0	0
RXN-11354_c	Metabolic	0	0
RXN-11356_p	Metabolic	0	0
RXN-11357_p	Metabolic	0	0
RXN-11361_c	Metabolic	0	0
RXN-11369_c	Metabolic	0	0
RXN-11371_c	Metabolic	0	0
RXN-11375_c	Metabolic	0	0
RXN-11376_c	Metabolic	0	0
RXN-11377_c	Metabolic	0	0
RXN-11396_c	Metabolic	0	0
RXN-11396_p	Metabolic	0	0
RXN-11397_c	Metabolic	0	0
RXN-11402_c	Metabolic	0	0
RXN-11403_c	Metabolic	0	0
RXN-11404_c	Metabolic	0	0
RXN-11406_c	Metabolic	0	0
RXN-11409_c	Metabolic	0	0
RXN-11410_c	Metabolic	0	0
RXN-1142_c	Metabolic	0	0
RXN-1143_c	Metabolic	0	0
RXN-11467_c	Metabolic	0	0
RXN-11468_c	Metabolic	0	0
RXN-11484_c	Metabolic	0	0
RXN-11486_c	Metabolic	0	0
RXN-115_c	Metabolic	0	0
RXN-11501_c	Metabolic	0	0
RXN-11502_c	Metabolic	0	0
RXN-11519_c	Metabolic	0	0
RXN-11520_c	Metabolic	0	0
RXN-11521_c	Metabolic	0	0
RXN-11527_c	Metabolic	0	0
RXN-11529_c	Metabolic	0	0
RXN-11530_c	Metabolic	0	0
RXN-11531_c	Metabolic	0	0
RXN-11532_c	Metabolic	0	0
RXN-11533_c	Metabolic	0	0
RXN-11534_c	Metabolic	0	0
RXN-11535_c	Metabolic	0	0
RXN-11536_c	Metabolic	0	0
RXN-11537_c	Metabolic	0	0
RXN-11538_c	Metabolic	0	0
RXN-11539_c	Metabolic	0	0
RXN-11540_c	Metabolic	0	0
RXN-11541_c	Metabolic	0	0
RXN-11552_c	Metabolic	0	0
RXN-11623_c	Metabolic	0	0
RXN-11625_c	Metabolic	0	0
RXN-11626_c	Metabolic	0	0
RXN-11658_c	Metabolic	0	0
RXN-11659_c	Metabolic	0	0
RXN-11660_c	Metabolic	0	0
RXN-11669_c	Metabolic	0	0
RXN-11669_p	Metabolic	0	0
RXN-11671_c	Metabolic	0	0
RXN-11684_c	Metabolic	0	0
RXN-11685_c	Metabolic	0	0
RXN-11686_c	Metabolic	0	0
RXN-11737_c	Metabolic	0	0
RXN-11750_c	Metabolic	0	0
RXN-11760_c	Metabolic	0	0
RXN-11772_c	Metabolic	0	0
RXN-11784_c	Metabolic	0	0
RXN-11832_c	Metabolic	0	0
RXN-11832_m	Metabolic	0	0
RXN-11832_p	Metabolic	0	0
RXN-11852_c	Metabolic	0	0
RXN-11876_c	Metabolic	0	0
RXN-11878_c	Metabolic	0	0
RXN-11881_c	Metabolic	0	0
RXN-11884_c	Metabolic	0	0
RXN-11887_c	Metabolic	0	0
RXN-11895_c	Metabolic	0	0
RXN-11896_c	Metabolic	0	0
RXN-11907_c	Metabolic	0	0
RXN-11919_c	Metabolic	0	0
RXN-11925_c	Metabolic	0	0
RXN-11926_c	Metabolic	0	0
RXN-11927_c	Metabolic	0	0
RXN-11928_c	Metabolic	0	0
RXN-11929_c	Metabolic	0	0
RXN-11930_c	Metabolic	0	0
RXN-11931_c	Metabolic	0	0
RXN-11932_c	Metabolic	0	0
RXN-11933_c	Metabolic	0	0
RXN-11934_c	Metabolic	0	0
RXN-11935_c	Metabolic	0	0
RXN-11936_c	Metabolic	0	0
RXN-11937_c	Metabolic	0	0
RXN-11938_c	Metabolic	0	0
RXN-11939_c	Metabolic	0	0
RXN-11959_c	Metabolic	0	0
RXN-12002_c	Metabolic	0.00064	0.00037
RXN-12002_m	Metabolic	0	0.00262
RXN-12002_p	Metabolic	0.0001	6e-05
RXN-12066_c	Metabolic	0	0
RXN-12067_c	Metabolic	0	0
RXN-12086_c	Metabolic	0	0
RXN-12087_c	Metabolic	0	0
RXN-12089_c	Metabolic	0	0
RXN-12107_c	Metabolic	0	0
RXN-12117_c	Metabolic	0	0
RXN-12124_c	Metabolic	0	0
RXN-12128_c	Metabolic	0	0
RXN-12134_c	Metabolic	0	0
RXN-12135_c	Metabolic	0	0
RXN-12136_c	Metabolic	0	0
RXN-12137_c	Metabolic	0	0
RXN-12138_c	Metabolic	0	0
RXN-12139_c	Metabolic	0	0
RXN-12140_c	Metabolic	0	0
RXN-12141_c	Metabolic	0	0
RXN-12142_c	Metabolic	0	0
RXN-12143_c	Metabolic	0	0
RXN-12155_c	Metabolic	0	0
RXN-12156_c	Metabolic	0	0
RXN-12157_c	Metabolic	0	0
RXN-12195_c	Metabolic	0	0
RXN-12195_p	Metabolic	0	0
RXN-12196_c	Metabolic	0	0
RXN-12196_p	Metabolic	0	0
RXN-12197_c	Metabolic	0	0
RXN-12197_m	Metabolic	0	0.00262
RXN-12197_p	Metabolic	0	0
RXN-12198_c	Metabolic	0	0
RXN-12198_m	Metabolic	0	0
RXN-12198_p	Metabolic	0	0
RXN-12199_c	Metabolic	0	0
RXN-12199_p	Metabolic	0	0
RXN-12200_c	Metabolic	0	0
RXN-1223_c	Metabolic	0	0
RXN-1224_c	Metabolic	0	0
RXN-12240_c	Metabolic	0	0
RXN-12243_p	Metabolic	0	0
RXN-12244_c	Metabolic	0	0
RXN-1225_c	Metabolic	0	0
RXN-1226_c	Metabolic	0	0
RXN-12281_c	Metabolic	0	0
RXN-12292_c	Metabolic	0	0
RXN-12293_c	Metabolic	0	0
RXN-12295_c	Metabolic	0	0
RXN-12296_c	Metabolic	0	0
RXN-12297_c	Metabolic	0	0
RXN-12299_c	Metabolic	0	0
RXN-12300_c	Metabolic	0	0
RXN-12319_c	Metabolic	0	0
RXN-12320_c	Metabolic	0	0
RXN-12349_c	Metabolic	0	0
RXN-12350_c	Metabolic	0	0
RXN-12362_c	Metabolic	0	0
RXN-12370_c	Metabolic	0	0
RXN-12383_c	Metabolic	0	0
RXN-12415_c	Metabolic	0	0
RXN-12421_c	Metabolic	0	0
RXN-12440_c	Metabolic	0	0
RXN-12473_c	Metabolic	0	0
RXN-12492_c	Metabolic	0	0
RXN-12510_c	Metabolic	0	0
RXN-12511_m	Metabolic	0	0
RXN-12518_c	Metabolic	0	0
RXN-12519_c	Metabolic	0	0
RXN-12520_c	Metabolic	0	0
RXN-12540_c	Metabolic	0	0
RXN-12547_c	Metabolic	0	0
RXN-12583_c	Metabolic	0	0
RXN-12610_c	Metabolic	0	0
RXN-12613_c	Metabolic	0	0
RXN-12616_c	Metabolic	0	0
RXN-12625_c	Metabolic	0	0
RXN-12625_p	Metabolic	0	0
RXN-12667_c	Metabolic	0	0
RXN-12667_p	Metabolic	0	0
RXN-12667_x	Metabolic	0	0
RXN-12695_c	Metabolic	0	0
RXN-12696_c	Metabolic	0	0
RXN-12697_c	Metabolic	0	0
RXN-12698_c	Metabolic	0	0
RXN-12699_c	Metabolic	0	0
RXN-12715_c	Metabolic	0	0
RXN-12720_c	Metabolic	0	0
RXN-12720_p	Metabolic	0	0
RXN-12726_c	Metabolic	0	0
RXN-12728_c	Metabolic	0	0
RXN-12729_c	Metabolic	0	0
RXN-12752_c	Metabolic	0	0
RXN-12753_c	Metabolic	0	0
RXN-12754_c	Metabolic	0	0
RXN-12805_c	Metabolic	0	0
RXN-12861_c	Metabolic	0	0
RXN-12862_c	Metabolic	0	0
RXN-12864_c	Metabolic	0	0
RXN-12870_c	Metabolic	0	0
RXN-12871_c	Metabolic	0	0
RXN-12878_p	Metabolic	0.00939	0.02648
RXN-12884_c	Metabolic	0	0
RXN-12893_c	Metabolic	0	0
RXN-12905_c	Metabolic	0	0
RXN-12959_c	Metabolic	0	0
RXN-12961_c	Metabolic	0	0
RXN-12963_c	Metabolic	0	0
RXN-12965_c	Metabolic	0	0
RXN-13046_c	Metabolic	0	0
RXN-13057_c	Metabolic	0	0
RXN-13058_c	Metabolic	0	0
RXN-13059_c	Metabolic	0	0
RXN-13060_c	Metabolic	0	0
RXN-13061_c	Metabolic	0	0
RXN-13061_p	Metabolic	0	0
RXN-13072_c	Metabolic	0	0
RXN-13072_p	Metabolic	0	0
RXN-13085_c	Metabolic	0	0
RXN-13162_c	Metabolic	0	0
RXN-13185_c	Metabolic	0	0
RXN-13189_c	Metabolic	0	0
RXN-13190_c	Metabolic	0	0
RXN-13191_c	Metabolic	0	0
RXN-13193_p	Metabolic	0	0
RXN-13197_c	Metabolic	0	0
RXN-13202_c	Metabolic	0	0
RXN-13202_p	Metabolic	0	0
RXN-1321_c	Metabolic	0	0
RXN-13248_c	Metabolic	0	0
RXN-13260_c	Metabolic	0	0
RXN-13291_c	Metabolic	0	0
RXN-13294_c	Metabolic	0	0
RXN-13295_c	Metabolic	0	0
RXN-13296_c	Metabolic	0	0
RXN-13297_c	Metabolic	0	0
RXN-13298_c	Metabolic	0	0
RXN-13299_c	Metabolic	0	0
RXN-13300_c	Metabolic	0	0
RXN-13301_c	Metabolic	0	0
RXN-13302_c	Metabolic	0	0
RXN-13303_c	Metabolic	0	0
RXN-13304_c	Metabolic	0	0
RXN-13305_c	Metabolic	0	0
RXN-13306_c	Metabolic	0	0
RXN-13307_c	Metabolic	0	0
RXN-13308_c	Metabolic	0	0
RXN-13309_c	Metabolic	0	0
RXN-13323_c	Metabolic	0	0
RXN-13329_c	Metabolic	0	0
RXN-13336_c	Metabolic	0	0
RXN-13397_c	Metabolic	0	0
RXN-13398_c	Metabolic	0	0
RXN-13414_c	Metabolic	0	0
RXN-13415_c	Metabolic	0	0
RXN-13416_c	Metabolic	0	0
RXN-13417_c	Metabolic	0	0
RXN-13435_c	Metabolic	0	0
RXN-13448_c	Metabolic	0	0
RXN-1345_c	Metabolic	0	0
RXN-13450_c	Metabolic	0	0
RXN-13452_c	Metabolic	0	0
RXN-13453_c	Metabolic	-0.00621	-0.00362
RXN-13454_c	Metabolic	0	0
RXN-1346_c	Metabolic	0	0
RXN-13464_c	Metabolic	0	0
RXN-13466_c	Metabolic	0	0
RXN-1347_c	Metabolic	0	0
RXN-13470_c	Metabolic	0	0
RXN-13471_c	Metabolic	0	0
RXN-13472_c	Metabolic	0	0
RXN-13473_c	Metabolic	0	0
RXN-13474_c	Metabolic	0	0
RXN-13475_c	Metabolic	0	0
RXN-13482_c	Metabolic	0	0
RXN-1349_c	Metabolic	0	0
RXN-13497_c	Metabolic	0	0
RXN-13498_c	Metabolic	0	0
RXN-13499_c	Metabolic	0	0
RXN-13500_c	Metabolic	0	0
RXN-13501_c	Metabolic	0	0
RXN-13502_c	Metabolic	0	0
RXN-13511_c	Metabolic	0	0
RXN-13512_c	Metabolic	0	0
RXN-13513_c	Metabolic	0	0
RXN-13514_c	Metabolic	0	0
RXN-13515_c	Metabolic	0	0
RXN-13516_c	Metabolic	0	0
RXN-13517_c	Metabolic	0	0
RXN-13518_c	Metabolic	0	0
RXN-13520_c	Metabolic	0	0
RXN-13521_c	Metabolic	0	0
RXN-13536_c	Metabolic	0	0.00116
RXN-13542_c	Metabolic	0	0
RXN-13546_c	Metabolic	0	0
RXN-13641_c	Metabolic	0	0
RXN-13641_p	Metabolic	0	0
RXN-13642_c	Metabolic	0	0
RXN-13642_p	Metabolic	0	0
RXN-13643_c	Metabolic	0	0
RXN-13644_c	Metabolic	0	0
RXN-13645_c	Metabolic	0	0
RXN-13672_c	Metabolic	0	0
RXN-13718_c	Metabolic	0	0
RXN-13770_c	Metabolic	0	0
RXN-13797_c	Metabolic	0	0
RXN-13798_c	Metabolic	0	0
RXN-13799_c	Metabolic	0	0
RXN-13800_c	Metabolic	0	0
RXN-13801_c	Metabolic	0	0
RXN-1381_c	Metabolic	0	0
RXN-13813_c	Metabolic	0	0
RXN-13814_c	Metabolic	0	0
RXN-13817_c	Metabolic	0	0
RXN-13818_c	Metabolic	0	0
RXN-13819_c	Metabolic	0	0
RXN-1382_c	Metabolic	0	0
RXN-13820_c	Metabolic	0	0
RXN-13821_c	Metabolic	0	0
RXN-13822_c	Metabolic	0	0
RXN-13823_c	Metabolic	0	0
RXN-13831_c	Metabolic	0	0
RXN-13856_c	Metabolic	0.00262	0.00201
RXN-13906_c	Metabolic	0	0
RXN-13929_c	Metabolic	0	0
RXN-13930_c	Metabolic	0	0
RXN-13932_c	Metabolic	0	0
RXN-13933_c	Metabolic	0	0
RXN-13934_c	Metabolic	0	0
RXN-13935_c	Metabolic	0	0
RXN-13936_c	Metabolic	0	0
RXN-13937_c	Metabolic	0	0
RXN-13939_c	Metabolic	0	0
RXN-13968_c	Metabolic	0	0
RXN-14014_c	Metabolic	0	2e-05
RXN-14014_p	Metabolic	2e-05	0
RXN-14025_c	Metabolic	0	0
RXN-14026_c	Metabolic	0	0
RXN-14026_p	Metabolic	0	0
RXN-14037_c	Metabolic	0	0
RXN-14046_c	Metabolic	0	0
RXN-14047_c	Metabolic	0.00426	0.00365
RXN-14047_p	Metabolic	0	0
RXN-14062_c	Metabolic	0	0
RXN-14069_c	Metabolic	0	0
RXN-14070_c	Metabolic	0	0
RXN-14071_c	Metabolic	0	0
RXN-14074_c	Metabolic	0	0
RXN-14076_c	Metabolic	0	0
RXN-14101_c	Metabolic	0	0
RXN-14102_c	Metabolic	0.00082	0.00048
RXN-14106_c	Metabolic	0	0
RXN-14108_c	Metabolic	0	0
RXN-14116_c	Metabolic	0	0
RXN-14120_p	Metabolic	0	0
RXN-14122_c	Metabolic	0	0
RXN-14122_p	Metabolic	0	0
RXN-14142_c	Metabolic	0	0
RXN-14147_c	Metabolic	-0.00295	0
RXN-14147_p	Metabolic	0	-0.00173
RXN-14160_c	Metabolic	0	0
RXN-14166_c	Metabolic	0	0
RXN-14181_c	Metabolic	0	0
RXN-14182_c	Metabolic	0	0
RXN-14188_c	Metabolic	0	0
RXN-14189_x	Metabolic	0	0
RXN-14194_c	Metabolic	8e-05	5e-05
RXN-14196_c	Metabolic	0	0
RXN-14203_c	Metabolic	0	0
RXN-14209_c	Metabolic	0	0
RXN-14209_p	Metabolic	0	-0.01278
RXN-14224_c	Metabolic	0	0
RXN-14224_m	Metabolic	0	0
RXN-14225_c	Metabolic	0	0
RXN-14225_m	Metabolic	0	0
RXN-14226_c	Metabolic	0	0
RXN-14227_c	Metabolic	0	0
RXN-14228_p	Metabolic	0	0
RXN-14240_c	Metabolic	0	0
RXN-14250_c	Metabolic	0	0
RXN-14270_c	Metabolic	0	0
RXN-14280_c	Metabolic	0	0
RXN-14301_c	Metabolic	0	0
RXN-14325_c	Metabolic	5e-05	3e-05
RXN-14325_p	Metabolic	0	0
RXN-14396_c	Metabolic	0	0
RXN-1442_c	Metabolic	0	0
RXN-14422_c	Metabolic	0	0
RXN-14425_c	Metabolic	0	0
RXN-14439_c	Metabolic	0	0
RXN-14472_c	Metabolic	0	0
RXN-14496_c	Metabolic	0	0
RXN-1461_v	Metabolic	0	0
RXN-14661_c	Metabolic	0	0
RXN-14748_c	Metabolic	0	0
RXN-14750_c	Metabolic	0	0
RXN-14751_c	Metabolic	0	0
RXN-14752_c	Metabolic	0	0
RXN-14753_c	Metabolic	0	0
RXN-14808_c	Metabolic	0.00082	0.00048
RXN-1481_c	Metabolic	0	0
RXN-14834_c	Metabolic	0	0
RXN-1484_c	Metabolic	0	0
RXN-14869_c	Metabolic	0	0
RXN-14870_c	Metabolic	0	0
RXN-14872_c	Metabolic	0	0
RXN-14873_c	Metabolic	0	0
RXN-14879_c	Metabolic	0	0
RXN-14896_c	Metabolic	0	0
RXN-14903_c	Metabolic	0	0
RXN-14917_c	Metabolic	0	0
RXN-14918_c	Metabolic	0	0
RXN-14918_p	Metabolic	0	0
RXN-14919_c	Metabolic	0	0
RXN-14919_p	Metabolic	0	0
RXN-14921_c	Metabolic	0	0
RXN-14921_p	Metabolic	0	0
RXN-14922_c	Metabolic	0	0
RXN-14929_c	Metabolic	0	0
RXN-14929_p	Metabolic	0	0
RXN-14932_c	Metabolic	0	0
RXN-14960_c	Metabolic	0	0
RXN-14971_m	Metabolic	0	0
RXN-15025_c	Metabolic	0	0
RXN-15043_c	Metabolic	0	0
RXN-15044_c	Metabolic	0	0
RXN-15045_c	Metabolic	0	0
RXN-15046_c	Metabolic	0	0
RXN-15121_c	Metabolic	0	0
RXN-15122_c	Metabolic	0	0
RXN-15123_c	Metabolic	0	0
RXN-15124_c	Metabolic	0	0
RXN-15127_c	Metabolic	0	0
RXN-15131_c	Metabolic	0	0
RXN-15131_p	Metabolic	0	0
RXN-15200_c	Metabolic	0	0
RXN-15200_p	Metabolic	0	-0.00175
RXN-15280_c	Metabolic	0	0
RXN-15281_c	Metabolic	0	0
RXN-15282_c	Metabolic	0	0
RXN-15283_c	Metabolic	0	0
RXN-15326_c	Metabolic	0	0
RXN-15327_c	Metabolic	0	0
RXN-15328_c	Metabolic	0	0
RXN-15329_c	Metabolic	0	0
RXN-15330_c	Metabolic	0	0
RXN-15331_c	Metabolic	0	0
RXN-15332_c	Metabolic	0	0
RXN-15333_c	Metabolic	0	0
RXN-15350_c	Metabolic	0	0
RXN-15351_c	Metabolic	0	0
RXN-15352_c	Metabolic	0	0
RXN-15353_c	Metabolic	0	0
RXN-15354_c	Metabolic	0	0
RXN-15372_c	Metabolic	0	0
RXN-15373_c	Metabolic	0	0
RXN-15374_c	Metabolic	0	0
RXN-1541_c	Metabolic	0	0
RXN-15433_c	Metabolic	0	0
RXN-15442_c	Metabolic	0	0
RXN-15443_c	Metabolic	0	0
RXN-15444_c	Metabolic	0	0
RXN-15445_c	Metabolic	0	0
RXN-15458_c	Metabolic	0	0
RXN-15459_c	Metabolic	0	0
RXN-15460_c	Metabolic	0	0
RXN-15462_c	Metabolic	0	0
RXN-15463_c	Metabolic	0	0
RXN-15466_c	Metabolic	0	0
RXN-15467_c	Metabolic	0	0
RXN-15513_c	Metabolic	-0.01185	-0.00878
RXN-15528_c	Metabolic	0	0
RXN-15529_c	Metabolic	0	0
RXN-15530_c	Metabolic	0	0
RXN-15581_c	Metabolic	0	0
RXN-15650_c	Metabolic	0	0
RXN-15745_c	Metabolic	0	0
RXN-15775_c	Metabolic	0	0
RXN-15776_c	Metabolic	0	0
RXN-15878_c	Metabolic	0	0
RXN-15878_p	Metabolic	0	-0.01939
RXN-16002_c	Metabolic	0	0
RXN-1602_c	Metabolic	0	0
RXN-16036_c	Metabolic	0	0
RXN-16045_c	Metabolic	0	0
RXN-16046_c	Metabolic	0	0
RXN-16047_c	Metabolic	0	0
RXN-16048_c	Metabolic	0	0
RXN-16049_c	Metabolic	0	0
RXN-16063_c	Metabolic	0	0
RXN-16137_c	Metabolic	0	0
RXN-16171_c	Metabolic	0	0
RXN-16172_c	Metabolic	0	0
RXN-16173_c	Metabolic	0	0
RXN-16210_c	Metabolic	0	0
RXN-1623_c	Metabolic	0	0
RXN-16364_c	Metabolic	0	0
RXN-16365_c	Metabolic	0	0
RXN-16380_c	Metabolic	0	0
RXN-16389_c	Metabolic	0	0
RXN-16393_c	Metabolic	0	0
RXN-16398_c	Metabolic	0	0
RXN-16400_c	Metabolic	0	0
RXN-1641_c	Metabolic	0	0
RXN-16416_c	Metabolic	0	0
RXN-16417_c	Metabolic	0	0
RXN-16418_c	Metabolic	0	0
RXN-16455_c	Metabolic	0	0
RXN-16560_c	Metabolic	8e-05	5e-05
RXN-16592_c	Metabolic	0	0
RXN-16593_c	Metabolic	0	0
RXN-16594_c	Metabolic	0	0
RXN-16635_c	Metabolic	0	0
RXN-16655_c	Metabolic	0	0
RXN-16804_c	Metabolic	0	0
RXN-1685_c	Metabolic	-0.26208	-0.02743
RXN-16923_c	Metabolic	0	0
RXN-17007_c	Metabolic	0	0
RXN-17066_c	Metabolic	0	0
RXN-171_c	Metabolic	0	0
RXN-17116_c	Metabolic	0	0
RXN-1725_c	Metabolic	0	0
RXN-17252_c	Metabolic	0	0
RXN-17253_c	Metabolic	0	0
RXN-1726_c	Metabolic	0	0
RXN-1727_c	Metabolic	0	0
RXN-1728_c	Metabolic	0	0
RXN-17351_c	Metabolic	0	0
RXN-17352_c	Metabolic	0	0
RXN-17353_c	Metabolic	0	0
RXN-17523_c	Metabolic	0	0
RXN-17725_c	Metabolic	0.00068	0.0004
RXN-17809_c	Metabolic	0	0
RXN-17845_c	Metabolic	0	0
RXN-18144_c	Metabolic	0	0
RXN-18332_c	Metabolic	0	0
RXN-18348_c	Metabolic	0	0
RXN-18349_c	Metabolic	0	0
RXN-18400_c	Metabolic	0	0
RXN-1841_c	Metabolic	0	0
RXN-18428_c	Metabolic	0	0
RXN-18430_c	Metabolic	0	0
RXN-18431_c	Metabolic	0	0
RXN-18479_c	Metabolic	0	0
RXN-18480_c	Metabolic	0	0
RXN-18481_c	Metabolic	0	0
RXN-18482_c	Metabolic	0	0
RXN-18602_c	Metabolic	0	0
RXN-1863_c	Metabolic	0	0
RXN-18667_c	Metabolic	0	0
RXN-18668_c	Metabolic	0	0
RXN-18669_c	Metabolic	0	0
RXN-18670_c	Metabolic	0	0
RXN-18671_c	Metabolic	0	0
RXN-18672_c	Metabolic	0	0
RXN-18724_c	Metabolic	0	0
RXN-18725_c	Metabolic	0	0
RXN-18727_c	Metabolic	0	0
RXN-18730_c	Metabolic	0	0
RXN-18753_c	Metabolic	0	0
RXN-1882_c	Metabolic	0	0
RXN-18820_c	Metabolic	0	0
RXN-1884_c	Metabolic	0	0
RXN-18941_c	Metabolic	0	0
RXN-18942_c	Metabolic	0	0
RXN-18945_c	Metabolic	0	0
RXN-18946_c	Metabolic	0	0
RXN18C3-12_c	Metabolic	0	0
RXN18C3-20_c	Metabolic	0	0
RXN18C3-21_c	Metabolic	0	0
RXN18C3-22_c	Metabolic	0	0
RXN18C3-23_c	Metabolic	0	0
RXN18C3-56_c	Metabolic	0	0
RXN18C3-58_c	Metabolic	0	0
RXN18C3-60_c	Metabolic	0	0
RXN18C3-61_c	Metabolic	0	0
RXN-19150_c	Metabolic	0	0
RXN-19193_c	Metabolic	0	0
RXN-19491_c	Metabolic	0	0
RXN-19546_c	Metabolic	0	0
RXN-19731_c	Metabolic	0	0
RXN-19732_c	Metabolic	0	0
RXN-19765_c	Metabolic	0	0
RXN-19792_c	Metabolic	0	0
RXN-1981_c	Metabolic	0	0
RXN-19831_c	Metabolic	0	0
RXN-19832_c	Metabolic	0	0
RXN-19833_c	Metabolic	0	0
RXN-19971_c	Metabolic	0	0
RXN-19972_c	Metabolic	0	0
RXN-19974_c	Metabolic	0	0
RXN1F-101_c	Metabolic	0	0
RXN1F-143_c	Metabolic	0	0
RXN1F-147_c	Metabolic	0	0
RXN1F-148_c	Metabolic	0	0
RXN1F-150_c	Metabolic	0	0
RXN1F-151_c	Metabolic	0	0
RXN1F-152_c	Metabolic	0	0
RXN1F-155_c	Metabolic	0	0
RXN1F-160_c	Metabolic	0	0
RXN1F-161_c	Metabolic	0	0
RXN1F-162_c	Metabolic	0	0
RXN1F-163_c	Metabolic	0	0
RXN1F-165_c	Metabolic	0	0
RXN1F-167_c	Metabolic	0	0
RXN1F-168_c	Metabolic	0	0
RXN1F-169_c	Metabolic	0	0
RXN1F-170_c	Metabolic	0	0
RXN1F-19_c	Metabolic	0	0
RXN1F-20_p	Metabolic	0	0
RXN1F-357_c	Metabolic	0	0
RXN1F-461_c	Metabolic	0	0
RXN1F-462_c	Metabolic	0	0
RXN1F-66_c	Metabolic	0	0
RXN1F-66_p	Metabolic	0	0
RXN1F-775_c	Metabolic	0	0
RXN1F-93_c	Metabolic	0	0
RXN1F-99_c	Metabolic	0	0
RXN-2001_c	Metabolic	0	0
RXN-2002_c	Metabolic	0	0
RXN-2003_c	Metabolic	0	0
RXN-20049_c	Metabolic	0	0
RXN-2005_c	Metabolic	0	0
RXN-20050_c	Metabolic	0	0
RXN-20055_c	Metabolic	0	0
RXN-2006_c	Metabolic	0	0
RXN-2008_c	Metabolic	0	0
RXN-20082_c	Metabolic	0	0
RXN-20083_c	Metabolic	0	0
RXN-2009_c	Metabolic	0	0
RXN-20310_c	Metabolic	0	0
RXN-20433_c	Metabolic	0	0
RXN-20434_c	Metabolic	0	0
RXN-20435_c	Metabolic	0	0
RXN-20436_c	Metabolic	0	0
RXN-20438_c	Metabolic	0	0
RXN-20439_c	Metabolic	0	0
RXN-20440_c	Metabolic	0	0
RXN-20441_c	Metabolic	0	0
RXN-20442_c	Metabolic	0	0
RXN-20594_c	Metabolic	0	0
RXN-20616_c	Metabolic	0	0
RXN-20740_c	Metabolic	0.00262	0.00201
RXN-20741_c	Metabolic	0.00262	0.00201
[truncated: 890 more rows]

## Sheet: Reaction List
Abbreviation	Description	Reaction	GPR	Genes	Reversible	Subsystem	Lower bound	Upper bound	Objective	EC Number	Notes
+-NEOMENTHOL-DEHYDROGENASE-RXN_c	(+)-neomenthol:NADP+ oxidoreductase;(+)-neomenthol dehydrogenase	(-)-menthone + NADPH + H+ --> (+)-neomenthol + NADP+			0		0	1000	0	1.1.1.208
1.1.1.178-RXN_c	L-isoleucine degradation I	NAD+ + (2S,3S)-3-hydroxy-2-methylbutanoyl-CoA <=> NADH + H+ + 2-methylacetoacetyl-CoA			1		-1000	1000	0
1.1.1.178-RXN_m	L-isoleucine degradation I	NAD+ + (2S,3S)-3-hydroxy-2-methylbutanoyl-CoA <=> NADH + H+ + 2-methylacetoacetyl-CoA			1	ILEUDEG-PWY	-1000	1000	0	1.1.1.178
1.1.1.212-RXN_c	1.1.1.212-RXN-R-3-hydroxystearoyl-ACPs/NAD//3-oxo-stearoyl-ACPs/NADH/PROTON.62.	NAD+ + a(3R)-3-hydroxyoctadecanoyl-[acp] <=> NADH + H+ + a3-oxooctadecanoyl-[acp]			1		-1000	1000	0
1.1.1.220-RXN_c	6-pyruvoyltetrahydropterin 2'-reductase	NADPH + H+ + (6R)-6-pyruvoyl-5,6,7,8-tetrahydropterin --> NADP+ + (6R)-6-lactoyl-5,6,7,8-tetrahydropterin	Nitab4.5_0000976g0120.1 or Nitab4.5_0001524g0070.1 or Nitab4.5_0001524g0070.1 or Nitab4.5_0002316g0030.1 or Nitab4.5_0012775g0020.1 or Nitab4.5_0004985g0010.1 or Nitab4.5_0007345g0090.1	Nitab4.5_0000976g0120.1 Nitab4.5_0001524g0070.1 Nitab4.5_0001524g0070.1 Nitab4.5_0002316g0030.1 Nitab4.5_0012775g0020.1 Nitab4.5_0004985g0010.1 Nitab4.5_0007345g0090.1	0		0	1000	0
1.1.1.222-RXN_c	(R+)-3-(4-hydroxyphenyl)lactate:NADP+ oxidoreductase	NAD(P)H + H+ + 3-(4-hydroxyphenyl)pyruvate --> (R)-3-(4-hydroxyphenyl)lactate + NAD(P)+	Nitab4.5_0003418g0040.1 or Nitab4.5_0001315g0140.1 or Nitab4.5_0002859g0150.1 or Nitab4.5_0001968g0060.1 or Nitab4.5_0001968g0050.1 or Nitab4.5_0002859g0080.1	Nitab4.5_0003418g0040.1 Nitab4.5_0001315g0140.1 Nitab4.5_0002859g0150.1 Nitab4.5_0001968g0060.1 Nitab4.5_0001968g0050.1 Nitab4.5_0002859g0080.1	0		0	1000	0
1.1.1.288-RXN_c	xanthoxin dehydrogenase	2-cis,4-trans-xanthoxin + NAD+ --> (+)-cis-abscisicaldehyde + NADH + H+	Nitab4.5_0000821g0010.1 or Nitab4.5_0002812g0020.1 or Nitab4.5_0002812g0040.1 or Nitab4.5_0000047g0110.1 or Nitab4.5_0001115g0110.1 or Nitab4.5_0000099g0190.1 or Nitab4.5_0003776g0010.1 or Nitab4.5_0001703g0050.1 or Nitab4.5_0000047g0120.1 or Nitab4.5_0004057g0060.1	Nitab4.5_0000821g0010.1 Nitab4.5_0002812g0020.1 Nitab4.5_0002812g0040.1 Nitab4.5_0000047g0110.1 Nitab4.5_0001115g0110.1 Nitab4.5_0000099g0190.1 Nitab4.5_0003776g0010.1 Nitab4.5_0001703g0050.1 Nitab4.5_0000047g0120.1 Nitab4.5_0004057g0060.1	0		0	1000	0
1.1.1.34-RXN_c	3-hydroxy-3-methylglutaryl-coenzyme A reductase;3-hydroxy-3-methylglutaryl-CoA reductase;3-hydroxy-3-methylglutaryl coenzyme A reductase;hydroxymethylglutaryl-CoA reductase;3-hydroxy-3methylglutary-CoA reductase	coenzymeA + (R)-mevalonate + 2.0 NADP+ <=> 2.0 NADPH + 2.0 H+ + (S)-3-hydroxy-3-methylglutaryl-CoA	Nitab4.5_0000235g0130.1 or Nitab4.5_0008975g0030.1 or Nitab4.5_0007096g0050.1 or Nitab4.5_0000601g0140.1 or Nitab4.5_0004448g0010.1 or Nitab4.5_0008661g0030.1 or Nitab4.5_0004529g0010.1 or Nitab4.5_0008975g0010.1 or Nitab4.5_0004269g0050.1 or Nitab4.5_0000855g0140.1	Nitab4.5_0000235g0130.1 Nitab4.5_0008975g0030.1 Nitab4.5_0007096g0050.1 Nitab4.5_0000601g0140.1 Nitab4.5_0004448g0010.1 Nitab4.5_0008661g0030.1 Nitab4.5_0004529g0010.1 Nitab4.5_0008975g0010.1 Nitab4.5_0004269g0050.1 Nitab4.5_0000855g0140.1	1	PWY-922	-1000	1000	0	1.1.1.34
1.1.1.39-RXN_c	gluconeogenesis I	(S)-malate + NAD+ --> CO2 + NADH + pyruvate			0		0	1000	0
1.1.1.39-RXN_m	gluconeogenesis I	(S)-malate + NAD+ --> CO2 + NADH + pyruvate			0		0	1000	0
1.1.1.8-RXN_c	glycerol-3-phosphate dehydrogenase (NAD-dependent);glycerol 3-phosphate dehydrogenase	glyceronephosphate + NADH + H+ --> sn-glycerol3-phosphate + NAD+	Nitab4.5_0001446g0060.1 or Nitab4.5_0008912g0010.1 or Nitab4.5_0000316g0340.1 or Nitab4.5_0001618g0270.1 or Nitab4.5_0004496g0010.1 or Nitab4.5_0000171g0160.1 or Nitab4.5_0000040g0610.1 or Nitab4.5_0000826g0200.1	Nitab4.5_0001446g0060.1 Nitab4.5_0008912g0010.1 Nitab4.5_0000316g0340.1 Nitab4.5_0001618g0270.1 Nitab4.5_0004496g0010.1 Nitab4.5_0000171g0160.1 Nitab4.5_0000040g0610.1 Nitab4.5_0000826g0200.1	0		0	1000	0
1.1.1.8-RXN_p	glycerol-3-phosphate dehydrogenase (NAD-dependent);glycerol 3-phosphate dehydrogenase	glyceronephosphate + NADH + H+ --> sn-glycerol3-phosphate + NAD+	Nitab4.5_0001446g0060.1 or Nitab4.5_0008912g0010.1 or Nitab4.5_0000316g0340.1 or Nitab4.5_0001618g0270.1 or Nitab4.5_0004496g0010.1 or Nitab4.5_0000171g0160.1 or Nitab4.5_0000040g0610.1 or Nitab4.5_0000826g0200.1	Nitab4.5_0001446g0060.1 Nitab4.5_0008912g0010.1 Nitab4.5_0000316g0340.1 Nitab4.5_0001618g0270.1 Nitab4.5_0004496g0010.1 Nitab4.5_0000171g0160.1 Nitab4.5_0000040g0610.1 Nitab4.5_0000826g0200.1	0		0	1000	0
1.1.3.34-RXN_c	berbamunine synthase	oxygen + (R)-N-methylcoclaurine + areduced[NADPH-hemoproteinreductase] + (S)-N-methylcoclaurine --> berbamunine + anoxidized[NADPH-hemoproteinreductase] + 2.0 H2O	Nitab4.5_0003459g0010.1	Nitab4.5_0003459g0010.1	0		0	1000	0
1.10.2.2-RXN_c	ubiquinol-cytochrome C oxidoreductase;cytochrome bc1 complex;ubiquinolmdashcytochrome-c reductase;cytochrome c reductase	2.0 anoxidizedc-typecytochrome + anubiquinol --> 2.0 areducedc-typecytochrome + 2.0 PROTON + aubiquinone	Nitab4.5_0024895g0020.1 or Nitab4.5_0010051g0030.1 or Nitab4.5_0000566g0290.1 or Nitab4.5_0001189g0030.1 or Nitab4.5_0002887g0150.1 or Nitab4.5_0010416g0020.1 or Nitab4.5_0006787g0020.1 or Nitab4.5_0000120g0110.1 or Nitab4.5_0000135g0010.1 or Nitab4.5_0006854g0070.1 or Nitab4.5_0010416g0040.1 or Nitab4.5_0009373g0010.1 or Nitab4.5_0004452g0020.1 or Nitab4.5_0004300g0130.1 or Nitab4.5_0008724g0020…	Nitab4.5_0024895g0020.1 Nitab4.5_0010051g0030.1 Nitab4.5_0000566g0290.1 Nitab4.5_0001189g0030.1 Nitab4.5_0002887g0150.1 Nitab4.5_0010416g0020.1 Nitab4.5_0006787g0020.1 Nitab4.5_0000120g0110.1 Nitab4.5_0000135g0010.1 Nitab4.5_0006854g0070.1 Nitab4.5_0010416g0040.1 Nitab4.5_0009373g0010.1 Nitab4.5_0004452g0020.1 Nitab4.5_0004300g0130.1 Nitab4.5_0008724g0020.1 Nitab4.5_0007955g0010.1 Nitab4.5_000056…	0		0	1000	0
1.10.2.2-RXN_m	ubiquinol-cytochrome C oxidoreductase;cytochrome bc1 complex;ubiquinolmdashcytochrome-c reductase;cytochrome c reductase	2.0 anoxidizedc-typecytochrome + 2.0 H+ + anubiquinol --> 2.0 areducedc-typecytochrome + 4.0 Pumped__45_ROTON + aubiquinone	Nitab4.5_0024895g0020.1 or Nitab4.5_0010051g0030.1 or Nitab4.5_0000566g0290.1 or Nitab4.5_0001189g0030.1 or Nitab4.5_0002887g0150.1 or Nitab4.5_0010416g0020.1 or Nitab4.5_0006787g0020.1 or Nitab4.5_0000120g0110.1 or Nitab4.5_0000135g0010.1 or Nitab4.5_0006854g0070.1 or Nitab4.5_0010416g0040.1 or Nitab4.5_0009373g0010.1 or Nitab4.5_0004452g0020.1 or Nitab4.5_0004300g0130.1 or Nitab4.5_0008724g0020…	Nitab4.5_0024895g0020.1 Nitab4.5_0010051g0030.1 Nitab4.5_0000566g0290.1 Nitab4.5_0001189g0030.1 Nitab4.5_0002887g0150.1 Nitab4.5_0010416g0020.1 Nitab4.5_0006787g0020.1 Nitab4.5_0000120g0110.1 Nitab4.5_0000135g0010.1 Nitab4.5_0006854g0070.1 Nitab4.5_0010416g0040.1 Nitab4.5_0009373g0010.1 Nitab4.5_0004452g0020.1 Nitab4.5_0004300g0130.1 Nitab4.5_0008724g0020.1 Nitab4.5_0007955g0010.1 Nitab4.5_000056…	0		0	1000	0
1.11.1.12-RXN_c	glutathione peroxidase	ahydroperoxy-fatty-acyl-[lipid] + 2.0 glutathione --> ahydroxy-fatty-acyl-[lipid] + glutathionedisulfide + H2O	Nitab4.5_0004579g0060.1 or Nitab4.5_0015659g0010.1 or Nitab4.5_0001362g0100.1 or Nitab4.5_0000264g0150.1 or Nitab4.5_0000264g0130.1 or Nitab4.5_0007737g0030.1 or Nitab4.5_0003441g0020.1 or Nitab4.5_0002368g0050.1 or Nitab4.5_0001362g0110.1 or Nitab4.5_0000580g0260.1	Nitab4.5_0004579g0060.1 Nitab4.5_0015659g0010.1 Nitab4.5_0001362g0100.1 Nitab4.5_0000264g0150.1 Nitab4.5_0000264g0130.1 Nitab4.5_0007737g0030.1 Nitab4.5_0003441g0020.1 Nitab4.5_0002368g0050.1 Nitab4.5_0001362g0110.1 Nitab4.5_0000580g0260.1	0		0	1000	0
1.14.13.36-RXN_c	p-coumaroyl quinate/shikimate 3'-hydroxylase;5-O-(4-coumaroyl)-D-quinate/shikimate 3'-hydroxylase;trans-5-O-(4-coumaroyl)-D-quinate,NADPH:oxygen oxidoreductase (3-hydroxylating);p-coumaroyl ester 3'-hydroxylase	oxygen + areduced[NADPH-hemoproteinreductase] + trans-5-O-(4-coumaroyl)-D-quinate --> trans-5-O-caffeoyl-D-quinate + anoxidized[NADPH-hemoproteinreductase] + H2O	Nitab4.5_0000045g0230.1 or Nitab4.5_0000123g0350.1 or Nitab4.5_0003255g0060.1 or Nitab4.5_0014285g0020.1 or Nitab4.5_0004464g0010.1 or Nitab4.5_0000123g0370.1 or Nitab4.5_0003255g0010.1 or Nitab4.5_0010531g0010.1 or Nitab4.5_0003116g0020.1	Nitab4.5_0000045g0230.1 Nitab4.5_0000123g0350.1 Nitab4.5_0003255g0060.1 Nitab4.5_0014285g0020.1 Nitab4.5_0004464g0010.1 Nitab4.5_0000123g0370.1 Nitab4.5_0003255g0010.1 Nitab4.5_0010531g0010.1 Nitab4.5_0003116g0020.1	0	PWY-6040|PWY-6039|PWY-361	0	1000	0	1.14.13.36
1.14.13.42-RXN_c	dhurrin biosynthesis	(4-hydroxyphenyl)acetonitrile + oxygen + areduced[NADPH-hemoproteinreductase] --> (S)-4-hydroxymandelonitrile + anoxidized[NADPH-hemoproteinreductase] + H2O			0		0	1000	0
1.14.13.70-RXN_c	obtusifoliol 14alpha-demethylase;obtusifoliol-14alpha-demethylase	obtusifoliol + 3.0 oxygen + 3.0 areduced[NADPH-hemoproteinreductase] --> 4alpha-methyl-5alpha-ergosta-8,14,24(28)-trien-3beta-ol + formate + 3.0 anoxidized[NADPH-hemoproteinreductase] + H+ + 4.0 H2O	Nitab4.5_0000069g0530.1 or Nitab4.5_0003304g0030.1	Nitab4.5_0000069g0530.1 Nitab4.5_0003304g0030.1	0	PWY-2541	0	1000	0	1.14.13.70
1.14.13.78-RXN_c	<i>ent</i>-kaur-16-ene oxidase	ent-kaurene + oxygen + areduced[NADPH-hemoproteinreductase] --> ent-kaurenol + anoxidized[NADPH-hemoproteinreductase] + H2O	Nitab4.5_0000068g0130.1 or Nitab4.5_0002280g0060.1	Nitab4.5_0000068g0130.1 Nitab4.5_0002280g0060.1	0	PWY-5034	0	1000	0	1.14.13.78
1.14.13.79-RXN_c	<em>ent</em>-kaurenoate monooxygenase	ent-kaur-16-en-19-oate + oxygen + areduced[NADPH-hemoproteinreductase] --> ent-7alpha-hydroxykaur-16-en-19-oate + anoxidized[NADPH-hemoproteinreductase] + H2O	Nitab4.5_0000073g0540.1 or Nitab4.5_0000166g0080.1 or Nitab4.5_0003887g0030.1 or Nitab4.5_0000723g0230.1 or Nitab4.5_0006398g0020.1 or Nitab4.5_0002570g0050.1 or Nitab4.5_0001476g0100.1 or Nitab4.5_0001444g0060.1 or Nitab4.5_0003026g0010.1 or Nitab4.5_0007026g0070.1 or Nitab4.5_0004832g0020.1	Nitab4.5_0000073g0540.1 Nitab4.5_0000166g0080.1 Nitab4.5_0003887g0030.1 Nitab4.5_0000723g0230.1 Nitab4.5_0006398g0020.1 Nitab4.5_0002570g0050.1 Nitab4.5_0001476g0100.1 Nitab4.5_0001444g0060.1 Nitab4.5_0003026g0010.1 Nitab4.5_0007026g0070.1 Nitab4.5_0004832g0020.1	0	PWY-5034	0	1000	0	1.14.13.79
1.14.13.93-RXN_c	abscisic acid 8'-hydroxylase	2-cis-abscisate + oxygen + areduced[NADPH-hemoproteinreductase] --> 8'-hydroxyabscisate + anoxidized[NADPH-hemoproteinreductase] + H2O	Nitab4.5_0003118g0030.1 or Nitab4.5_0005249g0030.1 or Nitab4.5_0000986g0020.1 or Nitab4.5_0012198g0010.1 or Nitab4.5_0002397g0040.1 or Nitab4.5_0000435g0120.1 or Nitab4.5_0000532g0070.1	Nitab4.5_0003118g0030.1 Nitab4.5_0005249g0030.1 Nitab4.5_0000986g0020.1 Nitab4.5_0012198g0010.1 Nitab4.5_0002397g0040.1 Nitab4.5_0000435g0120.1 Nitab4.5_0000532g0070.1	0	PWY-5271	0	1000	0	1.14.13.93
1.14.21.6-RXN_c	5alpha-cholest-7-en-3beta-ol,NAD(P)H:oxygen 5-oxidoreductase;lathosterol 5(6)-desaturase	lathosterol + 2.0 aferrocytochromeb5 + oxygen + 2.0 H+ --> 7-dehydrocholesterol + 2.0 aferricytochromeb5 + 2.0 H2O	Nitab4.5_0004279g0010.1 or Nitab4.5_0000965g0110.1 or Nitab4.5_0000912g0040.1 or Nitab4.5_0007990g0090.1	Nitab4.5_0004279g0010.1 Nitab4.5_0000965g0110.1 Nitab4.5_0000912g0040.1 Nitab4.5_0007990g0090.1	0		0	1000	0
1.14.99.33-RXN_c	linoleate 12-acetylenase	2.0 aferrocytochromeb5 + a[glycerolipid]-linoleate + oxygen + 2.0 H+ --> 2.0 aferricytochromeb5 + a[glycerolipid]-crepenynate + 2.0 H2O	Nitab4.5_0005018g0030.1	Nitab4.5_0005018g0030.1	0		0	1000	0
1.18.1.2-RXN_p	1.18.1.2-RXN_p	NADP+ + H+ + 2.0 Reduced__45__ferredoxinsSI <=> NADPH + 2.0 Oxidized__45__ferredoxinsSI			1	PWY-101	-1000	1000	0	1.18.1.2
1.2.1.13-RXN_p	glyceraldehyde-3-phosphate dehydrogenase	3-phospho-D-glyceroylphosphate + NADPH + H+ <=> D-glyceraldehyde3-phosphate + NADP+ + phosphate	Nitab4.5_0006485g0040.1 or Nitab4.5_0010299g0040.1 or Nitab4.5_0009646g0060.1 or Nitab4.5_0000407g0110.1 or Nitab4.5_0004979g0020.1	Nitab4.5_0006485g0040.1 Nitab4.5_0010299g0040.1 Nitab4.5_0009646g0060.1 Nitab4.5_0000407g0110.1 Nitab4.5_0004979g0020.1	1	CALVIN-PWY	-1000	1000	0	1.2.1.13
1.2.1.25-RXN_c	L-valine degradation I	coenzymeA + NAD+ + 3-methyl-2-oxobutanoate --> CO2 + isobutanoyl-CoA + NADH			0		0	1000	0
1.2.1.25-RXN_m	L-valine degradation I	coenzymeA + NAD+ + 3-methyl-2-oxobutanoate --> CO2 + isobutanoyl-CoA + NADH			0	VALDEG-PWY	0	1000	0	1.2.1.25
1.2.1.27-RXN_c	methylmalonate-semialdehyde dehydrogenase	coenzymeA + methylmalonatesemialdehyde + NAD+ + H2O --> hydrogencarbonate + NADH + propanoyl-CoA + H+	Nitab4.5_0002750g0040.1 or Nitab4.5_0005908g0070.1	Nitab4.5_0002750g0040.1 Nitab4.5_0005908g0070.1	0		0	1000	0
1.2.1.27-RXN_p	methylmalonate-semialdehyde dehydrogenase	coenzymeA + methylmalonatesemialdehyde + NAD+ + H2O --> hydrogencarbonate + NADH + propanoyl-CoA + H+	Nitab4.5_0002750g0040.1 or Nitab4.5_0005908g0070.1	Nitab4.5_0002750g0040.1 Nitab4.5_0005908g0070.1	0		0	1000	0
1.2.1.2-RXN_m	NAD-dependent formate dehydrogenase;NAD+-dependent formate dehydrogenase	formate + NAD+ --> CO2 + NADH	Nitab4.5_0005176g0010.1 or Nitab4.5_0003337g0060.1	Nitab4.5_0005176g0010.1 Nitab4.5_0003337g0060.1	0	PWY-5497|P164-PWY|PWY-1881	0	1000	0	1.2.1.2
1.2.1.2-RXN_p	NAD-dependent formate dehydrogenase;NAD+-dependent formate dehydrogenase	formate + NAD+ --> CO2 + NADH	Nitab4.5_0005176g0010.1 or Nitab4.5_0003337g0060.1	Nitab4.5_0005176g0010.1 Nitab4.5_0003337g0060.1	0	PWY-5497|P164-PWY|PWY-1881	0	1000	0	1.2.1.2
1.2.1.31-RXN_c	alpha-aminoadipic semialdehyde dehydrogenase	(S)-2-amino-6-oxohexanoate + NAD(P)+ + H2O --> L-2-aminoadipate + NAD(P)H + 2.0 H+			0		0	1000	0	1.2.1.31
1.2.1.47-RXN_c	gamma-trimethylaminobutyraldehyde dehydrogenase;4-trimethylaminobutyraldehyde dehydrogenase	NAD+ + H2O + 4-trimethylammoniobutanal --> gamma-butyrobetaine + NADH + 2.0 H+	Nitab4.5_0003719g0020.1 or Nitab4.5_0002579g0020.1 or Nitab4.5_0007879g0030.1 or Nitab4.5_0003857g0050.1 or Nitab4.5_0002579g0020.1 or Nitab4.5_0000322g0120.1 or Nitab4.5_0005652g0010.1	Nitab4.5_0003719g0020.1 Nitab4.5_0002579g0020.1 Nitab4.5_0007879g0030.1 Nitab4.5_0003857g0050.1 Nitab4.5_0002579g0020.1 Nitab4.5_0000322g0120.1 Nitab4.5_0005652g0010.1	0		0	1000	0
1.2.1.9-RXN_c	glyceraldehyde-3-phosphate dehydrogenase;glyceraldehyde 3-phosphate dehydrogenase;NADP-dependent glyceraldehyde-3-phosphate dehydrogenase	D-glyceraldehyde3-phosphate + NADP+ + H2O --> 3-phospho-D-glycerate + NADPH + 2.0 H+	Nitab4.5_0003802g0020.1 or Nitab4.5_0009510g0020.1	Nitab4.5_0003802g0020.1 Nitab4.5_0009510g0020.1	0	PWY-1042	0	1000	0	1.2.1.9
1.2.3.14-RXN_c	abscisic acid biosynthesis	(+)-cis-abscisicaldehyde + oxygen + H2O --> 2-cis-abscisate + hydrogenperoxide + H+			0	PWY-695	0	1000	0	1.2.3.14
1.2.4.4-RXN_c	2-keto-isovalerate dehydrogenase component;3-methyl-2-oxobutanoate dehydrogenase	an[apoBCAAdehydrogenaseE2protein]N6-lipoyl-L-lysine + H+ + 3-methyl-2-oxobutanoate --> an[apoBCAAdehydrogenaseE2protein]N6-S-[2-methylpropanoyl]dihydrolipoyl-L-lysine + CO2	Nitab4.5_0008290g0050.1 or Nitab4.5_0011275g0010.1 or Nitab4.5_0000441g0220.1 or Nitab4.5_0004515g0020.1 or Nitab4.5_0008312g0030.1 or Nitab4.5_0001513g0010.1 or Nitab4.5_0005699g0040.1 or Nitab4.5_0001958g0030.1 or Nitab4.5_0001530g0080.1 or Nitab4.5_0001530g0070.1 or Nitab4.5_0005769g0030.1 or Nitab4.5_0009134g0010.1 or Nitab4.5_0000496g0100.1 or Nitab4.5_0006981g0030.1 or Nitab4.5_0000745g0180…	Nitab4.5_0008290g0050.1 Nitab4.5_0011275g0010.1 Nitab4.5_0000441g0220.1 Nitab4.5_0004515g0020.1 Nitab4.5_0008312g0030.1 Nitab4.5_0001513g0010.1 Nitab4.5_0005699g0040.1 Nitab4.5_0001958g0030.1 Nitab4.5_0001530g0080.1 Nitab4.5_0001530g0070.1 Nitab4.5_0005769g0030.1 Nitab4.5_0009134g0010.1 Nitab4.5_0000496g0100.1 Nitab4.5_0006981g0030.1 Nitab4.5_0000745g0180.1 Nitab4.5_0016755g0010.1 Nitab4.5_001580…	0		0	1000	0
1.3.1.2-RXN_c	dihydrouracil dehydrogenase;dihydropyrimidine dehydrogenase;dihydropyrimidine dehydrogenase (NADP+)	5,6-dihydrouracil + NADP+ <=> NADPH + H+ + uracil	Nitab4.5_0000430g0180.1	Nitab4.5_0000430g0180.1	1	PWY-3982	-1000	1000	0	1.3.1.2
1.3.7.4-RXN_c	phytochromobilin:ferredoxin oxidoreductase	(Z,Z)-biliverdin-IXalpha + 2.0 H+ + 2.0 areducedferredoxin[iron-sulfur]cluster --> 2.0 anoxidizedferredoxin[iron-sulfur]cluster + (3Z)-phytochromobilin	Nitab4.5_0009172g0020.1 or Nitab4.5_0009172g0010.1 or Nitab4.5_0000718g0060.1	Nitab4.5_0009172g0020.1 Nitab4.5_0009172g0010.1 Nitab4.5_0000718g0060.1	0		0	1000	0
1.5.1.20-RXN_c	5,10-methylenetetrahydrofolate reductase;methylene tetrahydrofolate reductase	a5,10-methylenetetrahydrofolate + NADH + H+ --> NAD+ + a5-methyltetrahydrofolate	Nitab4.5_0006595g0040.1 or Nitab4.5_0000971g0090.1 or Nitab4.5_0003263g0060.1 or Nitab4.5_0006595g0030.1 or Nitab4.5_0001653g0120.1	Nitab4.5_0006595g0040.1 Nitab4.5_0000971g0090.1 Nitab4.5_0003263g0060.1 Nitab4.5_0006595g0030.1 Nitab4.5_0001653g0120.1	0	PWY-2201|1CMET2-PWY|PWY-3841	0	1000	0	1.5.1.20
1.5.1.8-RXN_c	L-lysine-alpha-ketoglutarate reductase;lysine-ketoglutarate reductase	L-lysine + NADPH + H+ + 2-oxoglutarate --> NADP+ + L-saccharopine + H2O	Nitab4.5_0001114g0030.1 or Nitab4.5_0000055g0100.1	Nitab4.5_0001114g0030.1 Nitab4.5_0000055g0100.1	0	LYSINE-DEG1-PWY	0	1000	0	1.5.1.8
1.5.1.9-RXN_c	saccharopine dehydrogenase	NAD+ + L-saccharopine + H2O --> (S)-2-amino-6-oxohexanoate + L-glutamate + NADH + H+	Nitab4.5_0001114g0030.1 or Nitab4.5_0000055g0100.1	Nitab4.5_0001114g0030.1 Nitab4.5_0000055g0100.1	0	LYSINE-DEG1-PWY	0	1000	0	1.5.1.9
1.6.5.4-RXN_c	NADH-monodehydroascorbate reductase	2.0 monodehydroascorbateradical + NADH --> 2.0 L-ascorbate + NAD+ + H+	Nitab4.5_0009062g0020.1 or Nitab4.5_0001977g0040.1 or Nitab4.5_0001977g0040.1 or Nitab4.5_0009062g0020.1 or Nitab4.5_0003015g0030.1 or Nitab4.5_0004051g0060.1	Nitab4.5_0009062g0020.1 Nitab4.5_0001977g0040.1 Nitab4.5_0001977g0040.1 Nitab4.5_0009062g0020.1 Nitab4.5_0003015g0030.1 Nitab4.5_0004051g0060.1	0		0	1000	0
1.6.5.4-RXN_x	NADH-monodehydroascorbate reductase	2.0 monodehydroascorbateradical + NADH --> 2.0 L-ascorbate + NAD+ + H+	Nitab4.5_0009062g0020.1 or Nitab4.5_0001977g0040.1 or Nitab4.5_0001977g0040.1 or Nitab4.5_0009062g0020.1 or Nitab4.5_0003015g0030.1 or Nitab4.5_0004051g0060.1	Nitab4.5_0009062g0020.1 Nitab4.5_0001977g0040.1 Nitab4.5_0001977g0040.1 Nitab4.5_0009062g0020.1 Nitab4.5_0003015g0030.1 Nitab4.5_0004051g0060.1	0		0	1000	0	1.6.5.4
1.6.5.7-RXN_c	hydroxybenzoquinone reductase;2-hydroxy-1,4-benzoquinone reductase	2-hydroxy-1,4-benzoquinone + NADH + 2.0 H+ --> hydroxyquinol + NAD+			0		0	1000	0	1.6.5.7
1.8.4.9-RXN_c	1.8.4.9-RXN	adenosine5'-phosphosulfate + 2.0 glutathione --> AMP + glutathionedisulfide + 2.0 H+ + sulfite			0		0	1000	0
1.8.4.9-RXN_p	assimilatory sulfate reduction II	adenosine5'-phosphosulfate + 2.0 glutathione <=> AMP + glutathionedisulfide + 2.0 H+ + sulfite			1	SULFMETII-PWY	-1000	1000	0	1.8.4.9
1.8.5.1-RXN_c	dehydroascorbate reductase	2.0 glutathione + L-dehydro-ascorbate --> L-ascorbate + glutathionedisulfide + H+	Nitab4.5_0000227g0050.1 or Nitab4.5_0004294g0060.1 or Nitab4.5_0003512g0090.1 or Nitab4.5_0000620g0090.1 or Nitab4.5_0008991g0010.1 or Nitab4.5_0000914g0290.1 or Nitab4.5_0004055g0020.1 or Nitab4.5_0000865g0030.1 or Nitab4.5_0013095g0010.1	Nitab4.5_0000227g0050.1 Nitab4.5_0004294g0060.1 Nitab4.5_0003512g0090.1 Nitab4.5_0000620g0090.1 Nitab4.5_0008991g0010.1 Nitab4.5_0000914g0290.1 Nitab4.5_0004055g0020.1 Nitab4.5_0000865g0030.1 Nitab4.5_0013095g0010.1	0	PWY-2261	0	1000	0	1.8.5.1
1.8.5.1-RXN_m	dehydroascorbate reductase	2.0 glutathione + L-dehydro-ascorbate --> L-ascorbate + glutathionedisulfide + H+	Nitab4.5_0000227g0050.1 or Nitab4.5_0004294g0060.1 or Nitab4.5_0003512g0090.1 or Nitab4.5_0000620g0090.1 or Nitab4.5_0008991g0010.1 or Nitab4.5_0000914g0290.1 or Nitab4.5_0004055g0020.1 or Nitab4.5_0000865g0030.1 or Nitab4.5_0013095g0010.1	Nitab4.5_0000227g0050.1 Nitab4.5_0004294g0060.1 Nitab4.5_0003512g0090.1 Nitab4.5_0000620g0090.1 Nitab4.5_0008991g0010.1 Nitab4.5_0000914g0290.1 Nitab4.5_0004055g0020.1 Nitab4.5_0000865g0030.1 Nitab4.5_0013095g0010.1	0	PWY-2261	0	1000	0	1.8.5.1
1.8.5.1-RXN_p	dehydroascorbate reductase	2.0 glutathione + L-dehydro-ascorbate --> L-ascorbate + glutathionedisulfide + H+	Nitab4.5_0000227g0050.1 or Nitab4.5_0004294g0060.1 or Nitab4.5_0003512g0090.1 or Nitab4.5_0000620g0090.1 or Nitab4.5_0008991g0010.1 or Nitab4.5_0000914g0290.1 or Nitab4.5_0004055g0020.1 or Nitab4.5_0000865g0030.1 or Nitab4.5_0013095g0010.1	Nitab4.5_0000227g0050.1 Nitab4.5_0004294g0060.1 Nitab4.5_0003512g0090.1 Nitab4.5_0000620g0090.1 Nitab4.5_0008991g0010.1 Nitab4.5_0000914g0290.1 Nitab4.5_0004055g0020.1 Nitab4.5_0000865g0030.1 Nitab4.5_0013095g0010.1	0	PWY-2261	0	1000	0	1.8.5.1
1.8.5.1-RXN_x	dehydroascorbate reductase	2.0 glutathione + L-dehydro-ascorbate --> L-ascorbate + glutathionedisulfide + H+	Nitab4.5_0000227g0050.1 or Nitab4.5_0004294g0060.1 or Nitab4.5_0003512g0090.1 or Nitab4.5_0000620g0090.1 or Nitab4.5_0008991g0010.1 or Nitab4.5_0000914g0290.1 or Nitab4.5_0004055g0020.1 or Nitab4.5_0000865g0030.1 or Nitab4.5_0013095g0010.1	Nitab4.5_0000227g0050.1 Nitab4.5_0004294g0060.1 Nitab4.5_0003512g0090.1 Nitab4.5_0000620g0090.1 Nitab4.5_0008991g0010.1 Nitab4.5_0000914g0290.1 Nitab4.5_0004055g0020.1 Nitab4.5_0000865g0030.1 Nitab4.5_0013095g0010.1	0	PWY-2261	0	1000	0	1.8.5.1
10-FORMYL-THF_pc	_10__45__FORMYL__45__THF_pc	10-formyl-tetrahydrofolatemono-L-glutamate <=> 10-formyl-tetrahydrofolatemono-L-glutamate			1		-1000	1000	0
12-OXOPHYTODIENOATE-REDUCTASE-RXN_c	12-oxophytodienoate reductase	dinor-12-oxo-phytodienoate + NADPH + H+ --> 8-[(1R,2R)-3-oxo-2-{(Z)-pent-2-enyl}cyclopentyl]octanoate + NADP+	Nitab4.5_0000831g0070.1 or Nitab4.5_0001279g0030.1 or Nitab4.5_0008816g0020.1 or Nitab4.5_0000787g0010.1 or Nitab4.5_0000748g0140.1 or Nitab4.5_0008816g0030.1 or Nitab4.5_0000748g0120.1 or Nitab4.5_0002008g0010.1 or Nitab4.5_0001799g0060.1 or Nitab4.5_0008816g0010.1 or Nitab4.5_0001827g0100.1 or Nitab4.5_0008816g0050.1 or Nitab4.5_0003393g0050.1 or Nitab4.5_0001827g0090.1 or Nitab4.5_0007402g0030…	Nitab4.5_0000831g0070.1 Nitab4.5_0001279g0030.1 Nitab4.5_0008816g0020.1 Nitab4.5_0000787g0010.1 Nitab4.5_0000748g0140.1 Nitab4.5_0008816g0030.1 Nitab4.5_0000748g0120.1 Nitab4.5_0002008g0010.1 Nitab4.5_0001799g0060.1 Nitab4.5_0008816g0010.1 Nitab4.5_0001827g0100.1 Nitab4.5_0008816g0050.1 Nitab4.5_0003393g0050.1 Nitab4.5_0001827g0090.1 Nitab4.5_0007402g0030.1 Nitab4.5_0008816g0040.1 Nitab4.5_000182…	0	PWY-735	0	1000	0	1.3.1.42
1-ACYLGLYCEROL-3-P-ACYLTRANSFER-RXN_c	CDP-diacylglycerol biosynthesis II	anacyl-[acyl-carrierprotein] + a1-acyl-sn-glycerol3-phosphate <=> asoluble[acyl-carrierprotein] + a1,2-diacyl-sn-glycerol3-phosphate			1		-1000	1000	0
1-PHOSPHATIDYLINOSITOL-3-KINASE-RXN_c	phosphatidylinositol 3-kinase	ATP + a1-phosphatidyl-1D-myo-inositol --> ADP + a1-phosphatidyl-1D-myo-inositol3-phosphate + H+	Nitab4.5_0006210g0070.1 or Nitab4.5_0001663g0240.1 or Nitab4.5_0001663g0250.1 or Nitab4.5_0000147g0050.1 or Nitab4.5_0000401g0030.1	Nitab4.5_0006210g0070.1 Nitab4.5_0001663g0240.1 Nitab4.5_0001663g0250.1 Nitab4.5_0000147g0050.1 Nitab4.5_0000401g0030.1	0		0	1000	0
1-PHOSPHATIDYLINOSITOL-KINASE-RXN_c	phosphatidylinositol 4-kinase;phosphatidylinositol 4 kinase	ATP + a1-phosphatidyl-1D-myo-inositol --> ADP + a1-phosphatidyl-1D-myo-inositol4-phosphate + H+	Nitab4.5_0002667g0020.1 or Nitab4.5_0007082g0030.1 or Nitab4.5_0011848g0010.1 or Nitab4.5_0000123g0270.1 or Nitab4.5_0002667g0030.1 or Nitab4.5_0025227g0010.1 or Nitab4.5_0005596g0070.1 or Nitab4.5_0002667g0010.1 or Nitab4.5_0005596g0010.1 or Nitab4.5_0001210g0140.1 or Nitab4.5_0000172g0510.1 or Nitab4.5_0002914g0110.1 or Nitab4.5_0000736g0060.1 or Nitab4.5_0001270g0010.1 or Nitab4.5_0001071g0080…	Nitab4.5_0002667g0020.1 Nitab4.5_0007082g0030.1 Nitab4.5_0011848g0010.1 Nitab4.5_0000123g0270.1 Nitab4.5_0002667g0030.1 Nitab4.5_0025227g0010.1 Nitab4.5_0005596g0070.1 Nitab4.5_0002667g0010.1 Nitab4.5_0005596g0010.1 Nitab4.5_0001210g0140.1 Nitab4.5_0000172g0510.1 Nitab4.5_0002914g0110.1 Nitab4.5_0000736g0060.1 Nitab4.5_0001270g0010.1 Nitab4.5_0001071g0080.1 Nitab4.5_0000336g0120.1 Nitab4.5_000401…	0		0	1000	0
1TRANSKETO-RXN_p	sedoheptulose-7-phosphate:D-glyceraldehyde-3-phosphate glycoaldehyde transferase;transketolase	D-Sedoheptulose-7-P + D-glyceraldehyde3-phosphate <=> D-ribose5-phosphate + D-xylulose5-phosphate	Nitab4.5_0005868g0010.1 or Nitab4.5_0007307g0020.1 or Nitab4.5_0001153g0160.1 or Nitab4.5_0001329g0110.1 or Nitab4.5_0003912g0020.1 or Nitab4.5_0000071g0180.1	Nitab4.5_0005868g0010.1 Nitab4.5_0007307g0020.1 Nitab4.5_0001153g0160.1 Nitab4.5_0001329g0110.1 Nitab4.5_0003912g0020.1 Nitab4.5_0000071g0180.1	1	P21-PWY|NONOXIPENT-PWY|P185-PWY|CALVIN-PWY|PWY-5723	-1000	1000	0	2.2.1.1
2.1.1.103-RXN_c	phosphoethanolamine N-methyltransferase;S-adenosyl-L-methionine:ethanolamine-phosphate N-methyltransferase	O-phosphoethanolamine + S-adenosyl-L-methionine --> S-adenosyl-L-homocysteine + N-methylethanolaminephosphate + H+	Nitab4.5_0000040g0650.1 or Nitab4.5_0011970g0030.1 or Nitab4.5_0011657g0020.1 or Nitab4.5_0001456g0210.1 or Nitab4.5_0001550g0010.1 or Nitab4.5_0009467g0020.1 or Nitab4.5_0007327g0030.1 or Nitab4.5_0011518g0020.1	Nitab4.5_0000040g0650.1 Nitab4.5_0011970g0030.1 Nitab4.5_0011657g0020.1 Nitab4.5_0001456g0210.1 Nitab4.5_0001550g0010.1 Nitab4.5_0009467g0020.1 Nitab4.5_0007327g0030.1 Nitab4.5_0011518g0020.1	0	PWY-3385|PWY4FS-4|PWY4FS-3|PWY4FS-2	0	1000	0	2.1.1.103
2.1.1.121-RXN_c	papaverine biosynthesis	S-adenosyl-L-methionine + (S)-6-O-methylnorlaudanosoline <=> S-adenosyl-L-homocysteine + (S)-norreticuline + H+			1		-1000	1000	0
2.1.1.143-RXN_c	24-methylenesterol C-methyltransferase;sterol methyltransferase;24-methylenelophenol-C24-methyltransferase;sterol 24C methyltransferase	24-methylidenelophenol + S-adenosyl-L-methionine --> S-adenosyl-L-homocysteine + 24-ethylidenelophenol + H+	Nitab4.5_0008805g0020.1 or Nitab4.5_0004557g0030.1 or Nitab4.5_0000047g0160.1 or Nitab4.5_0002082g0030.1 or Nitab4.5_0011832g0010.1 or Nitab4.5_0001226g0060.1 or Nitab4.5_0004867g0060.1 or Nitab4.5_0000079g0210.1 or Nitab4.5_0007759g0010.1	Nitab4.5_0008805g0020.1 Nitab4.5_0004557g0030.1 Nitab4.5_0000047g0160.1 Nitab4.5_0002082g0030.1 Nitab4.5_0011832g0010.1 Nitab4.5_0001226g0060.1 Nitab4.5_0004867g0060.1 Nitab4.5_0000079g0210.1 Nitab4.5_0007759g0010.1	0	PWY-2541	0	1000	0	2.1.1.143
2.1.1.155-RXN_c	kaempferol 4'-O-methyltransferase	kaempferol + S-adenosyl-L-methionine --> S-adenosyl-L-homocysteine + kaempferide + H+	Nitab4.5_0000294g0070.1 or Nitab4.5_0000107g0050.1 or Nitab4.5_0001202g0030.1 or Nitab4.5_0002067g0010.1 or Nitab4.5_0003004g0020.1 or Nitab4.5_0000009g0410.1 or Nitab4.5_0000561g0070.1 or Nitab4.5_0000107g0120.1 or Nitab4.5_0000009g0380.1 or Nitab4.5_0007657g0080.1 or Nitab4.5_0000986g0050.1 or Nitab4.5_0000107g0090.1	Nitab4.5_0000294g0070.1 Nitab4.5_0000107g0050.1 Nitab4.5_0001202g0030.1 Nitab4.5_0002067g0010.1 Nitab4.5_0003004g0020.1 Nitab4.5_0000009g0410.1 Nitab4.5_0000561g0070.1 Nitab4.5_0000107g0120.1 Nitab4.5_0000009g0380.1 Nitab4.5_0007657g0080.1 Nitab4.5_0000986g0050.1 Nitab4.5_0000107g0090.1	0		0	1000	0
2.1.1.69-RXN_c	linear furanocoumarin biosynthesis	bergaptol + S-adenosyl-L-methionine <=> S-adenosyl-L-homocysteine + H+ + bergapten			1	PWY-5365	-1000	1000	0	2.1.1.69
2.1.1.71-RXN_c	phosphatidyl-N-methylethanolamine N-methyltransferase	1,2-dipalmitoyl-phosphatidyl-N-methylethanolamine + S-adenosyl-L-methionine --> S-adenosyl-L-homocysteine + 1,2-dipalmitoyl-phosphatidyl-N-dimethylethanolamine + H+	Nitab4.5_0006433g0040.1 or Nitab4.5_0000886g0050.1 or Nitab4.5_0008962g0030.1 or Nitab4.5_0001044g0130.1	Nitab4.5_0006433g0040.1 Nitab4.5_0000886g0050.1 Nitab4.5_0008962g0030.1 Nitab4.5_0001044g0130.1	0		0	1000	0
2.1.1.82-RXN_c	3-methylquercetin 7-O-methyltransferase;3-O-methylquercetin 7-O-methyltransferase	S-adenosyl-L-methionine + 3-O-methylquercetin --> S-adenosyl-L-homocysteine + 3,7-dimethylquercetin	Nitab4.5_0000294g0070.1 or Nitab4.5_0000107g0050.1 or Nitab4.5_0001202g0030.1 or Nitab4.5_0002067g0010.1 or Nitab4.5_0003004g0020.1 or Nitab4.5_0000009g0410.1 or Nitab4.5_0000561g0070.1 or Nitab4.5_0000107g0120.1 or Nitab4.5_0000009g0380.1 or Nitab4.5_0007657g0080.1 or Nitab4.5_0000986g0050.1 or Nitab4.5_0000107g0090.1	Nitab4.5_0000294g0070.1 Nitab4.5_0000107g0050.1 Nitab4.5_0001202g0030.1 Nitab4.5_0002067g0010.1 Nitab4.5_0003004g0020.1 Nitab4.5_0000009g0410.1 Nitab4.5_0000561g0070.1 Nitab4.5_0000107g0120.1 Nitab4.5_0000009g0380.1 Nitab4.5_0007657g0080.1 Nitab4.5_0000986g0050.1 Nitab4.5_0000107g0090.1	0	PWY-6064	0	1000	0	2.1.1.82
2.1.3.1-RXN_c	_2__46__1__46__3__46__1__45__R	D__45__METHYL__45__MALONYL__45__COA + pyruvate --> oxaloacetate + propanoyl-CoA			0		0	1000	0
2.3.1.133-RXN_c	shikimate O-hydroxycinnamoyltransferase;4-coumaroyl-CoA:shikimate O-(hydroxycinnamoyl)transferase;shikimate O-hydroxycinnamoyl transferase	(E)-4-coumaroyl-CoA + shikimate --> coenzymeA + trans-5-O-(4-coumaroyl)shikimate	Nitab4.5_0002100g0100.1 or Nitab4.5_0004030g0050.1 or Nitab4.5_0000008g0860.1 or Nitab4.5_0004338g0120.1 or Nitab4.5_0001159g0030.1 or Nitab4.5_0004301g0050.1 or Nitab4.5_0000287g0050.1 or Nitab4.5_0001327g0020.1 or Nitab4.5_0018927g0010.1 or Nitab4.5_0001654g0020.1 or Nitab4.5_0000500g0020.1 or Nitab4.5_0001654g0010.1 or Nitab4.5_0001340g0040.1 or Nitab4.5_0000737g0060.1 or Nitab4.5_0000185g0210…	Nitab4.5_0002100g0100.1 Nitab4.5_0004030g0050.1 Nitab4.5_0000008g0860.1 Nitab4.5_0004338g0120.1 Nitab4.5_0001159g0030.1 Nitab4.5_0004301g0050.1 Nitab4.5_0000287g0050.1 Nitab4.5_0001327g0020.1 Nitab4.5_0018927g0010.1 Nitab4.5_0001654g0020.1 Nitab4.5_0000500g0020.1 Nitab4.5_0001654g0010.1 Nitab4.5_0001340g0040.1 Nitab4.5_0000737g0060.1 Nitab4.5_0000185g0210.1 Nitab4.5_0001271g0010.1 Nitab4.5_000270…	0	PWY-6040|PWY-5868|PWY-6039|PWY-361	0	1000	0	2.3.1.133
2.3.1.150-RXN_c	acetyl-CoA:salutaridinol-7-O-acetyltransferase	acetyl-CoA + salutaridinol --> coenzymeA + 7-O-acetylsalutaridinol			0		0	1000	0	2.3.1.150
2.3.1.158-RXN_c	2.3.1.158-RXN	a1,2-diacyl-sn-glycerol + a1-lyso-phospholipid --> Lysophospholipids + atriacyl-sn-glycerol	Nitab4.5_0011707g0010.1 or Nitab4.5_0006017g0020.1 or Nitab4.5_0000442g0170.1 or Nitab4.5_0002842g0110.1 or Nitab4.5_0003295g0190.1 or Nitab4.5_0002072g0080.1 or Nitab4.5_0003470g0030.1 or Nitab4.5_0002389g0100.1 or Nitab4.5_0002879g0120.1 or Nitab4.5_0010903g0010.1 or Nitab4.5_0002795g0120.1	Nitab4.5_0011707g0010.1 Nitab4.5_0006017g0020.1 Nitab4.5_0000442g0170.1 Nitab4.5_0002842g0110.1 Nitab4.5_0003295g0190.1 Nitab4.5_0002072g0080.1 Nitab4.5_0003470g0030.1 Nitab4.5_0002389g0100.1 Nitab4.5_0002879g0120.1 Nitab4.5_0010903g0010.1 Nitab4.5_0002795g0120.1	0		0	1000	0
2.3.1.168-RXN_c	dihydrolipoyllysine-residue (2-methylpropanoyl)transferase;lipoamide acyltransferase	an[apoBCAAdehydrogenaseE2protein]N6-dihydrolipoyl-L-lysine + isobutanoyl-CoA <=> an[apoBCAAdehydrogenaseE2protein]N6-S-[2-methylpropanoyl]dihydrolipoyl-L-lysine + coenzymeA	Nitab4.5_0005312g0020.1 or Nitab4.5_0000695g0030.1	Nitab4.5_0005312g0020.1 Nitab4.5_0000695g0030.1	1		-1000	1000	0
2.3.1.172-RXN_c	malonyl-CoA:pelargonidin-3-O-(6-caffeoyl-beta-D-glucoside)-5-O-beta-D-glucoside 6-O-malonyltransferase	bisdemalonylsalvianin + malonyl-CoA --> coenzymeA + monodemalonylsalvianin	Nitab4.5_0002657g0030.1 or Nitab4.5_0009868g0030.1 or Nitab4.5_0001256g0040.1	Nitab4.5_0002657g0030.1 Nitab4.5_0009868g0030.1 Nitab4.5_0001256g0040.1	0	PWY-5268	0	1000	0	2.3.1.172
2.3.1.180-RXN_c	2.3.1.180-RXN	acetyl-CoA + amalonyl-[acp] + H+ --> anacetoacetyl-[acp] + CO2 + coenzymeA			0		0	1000	0
2.3.1.23-RXN_c	lysophosphatidylcholine acyltransferase;1-acylglycerophosphocholine O-acyltransferase;TAfaZzin;acyl-CoA:lysophosphatidylcholine acyltransferase	anacyl-CoA + a1-acyl-sn-glycero-3-phosphocholine <=> coenzymeA + aphosphatidylcholine	Nitab4.5_0002886g0010.1 or Nitab4.5_0002234g0080.1 or Nitab4.5_0002853g0090.1 or Nitab4.5_0001787g0030.1 or Nitab4.5_0000443g0200.1 or Nitab4.5_0000973g0050.1 or Nitab4.5_0001200g0130.1 or Nitab4.5_0003844g0040.1 or Nitab4.5_0003658g0050.1	Nitab4.5_0002886g0010.1 Nitab4.5_0002234g0080.1 Nitab4.5_0002853g0090.1 Nitab4.5_0001787g0030.1 Nitab4.5_0000443g0200.1 Nitab4.5_0000973g0050.1 Nitab4.5_0001200g0130.1 Nitab4.5_0003844g0040.1 Nitab4.5_0003658g0050.1	1		-1000	1000	0
2.3.1.92-RXN_c	2.3.1.92-RXN	(S)-malate + 1-O-sinapoyl-beta-D-glucose --> D-glucopyranose + sinapoyl-(S)-malate			0		0	1000	0	2.3.1.92
2.3.1.98-RXN_c	chlorogenic acid:glucaric acid O-caffeoyltransferase	trans-5-O-caffeoyl-D-quinate + D-glucarate --> L-quinate + 2-O-caffeoylglucarate	Nitab4.5_0008220g0010.1 or Nitab4.5_0000137g0230.1 or Nitab4.5_0004863g0030.1 or Nitab4.5_0007885g0010.1 or Nitab4.5_0000137g0260.1 or Nitab4.5_0005353g0010.1 or Nitab4.5_0004027g0010.1 or Nitab4.5_0009274g0010.1 or Nitab4.5_0004863g0010.1 or Nitab4.5_0002677g0010.1 or Nitab4.5_0000078g0290.1 or Nitab4.5_0004395g0020.1 or Nitab4.5_0002144g0060.1 or Nitab4.5_0000056g0110.1 or Nitab4.5_0005591g0020…	Nitab4.5_0008220g0010.1 Nitab4.5_0000137g0230.1 Nitab4.5_0004863g0030.1 Nitab4.5_0007885g0010.1 Nitab4.5_0000137g0260.1 Nitab4.5_0005353g0010.1 Nitab4.5_0004027g0010.1 Nitab4.5_0009274g0010.1 Nitab4.5_0004863g0010.1 Nitab4.5_0002677g0010.1 Nitab4.5_0000078g0290.1 Nitab4.5_0004395g0020.1 Nitab4.5_0002144g0060.1 Nitab4.5_0000056g0110.1 Nitab4.5_0005591g0020.1 Nitab4.5_0000137g0240.1 Nitab4.5_000004…	0		0	1000	0
2.4.1.104-RXN_c	daphnin interconversion	UDP-alpha-D-glucose + daphnetin <=> daphnin + H+ + UDP			1		-1000	1000	0
2.4.1.111-RXN_c	UDPG:coniferyl alcohol glucosyltransferase	coniferylalcohol + UDP-alpha-D-glucose --> coniferin + H+ + UDP	Nitab4.5_0018287g0010.1 or Nitab4.5_0003430g0060.1 or Nitab4.5_0027601g0010.1 or Nitab4.5_0003857g0020.1 or Nitab4.5_0005733g0050.1 or Nitab4.5_0003275g0020.1 or Nitab4.5_0002815g0140.1 or Nitab4.5_0001709g0060.1 or Nitab4.5_0002740g0120.1 or Nitab4.5_0002740g0130.1 or Nitab4.5_0002740g0050.1 or Nitab4.5_0000852g0130.1 or Nitab4.5_0001220g0050.1 or Nitab4.5_0009331g0020.1 or Nitab4.5_0013596g0010…	Nitab4.5_0018287g0010.1 Nitab4.5_0003430g0060.1 Nitab4.5_0027601g0010.1 Nitab4.5_0003857g0020.1 Nitab4.5_0005733g0050.1 Nitab4.5_0003275g0020.1 Nitab4.5_0002815g0140.1 Nitab4.5_0001709g0060.1 Nitab4.5_0002740g0120.1 Nitab4.5_0002740g0130.1 Nitab4.5_0002740g0050.1 Nitab4.5_0000852g0130.1 Nitab4.5_0001220g0050.1 Nitab4.5_0009331g0020.1 Nitab4.5_0013596g0010.1	0	PWY-116	0	1000	0	2.4.1.111
2.4.1.114-RXN_c	o-coumarate glucosyltransferase;2-coumarate O-beta-glucosyltransferase	UDP-alpha-D-glucose + trans-2-coumarate --> 2-O-(beta-D-glucosyl)-2-hydroxycinnamate + H+ + UDP	Nitab4.5_0018287g0010.1 or Nitab4.5_0003430g0060.1 or Nitab4.5_0027601g0010.1 or Nitab4.5_0003857g0020.1 or Nitab4.5_0005733g0050.1 or Nitab4.5_0003275g0020.1 or Nitab4.5_0002815g0140.1 or Nitab4.5_0001709g0060.1 or Nitab4.5_0002740g0120.1 or Nitab4.5_0002740g0130.1 or Nitab4.5_0002740g0050.1 or Nitab4.5_0000852g0130.1 or Nitab4.5_0001220g0050.1 or Nitab4.5_0009331g0020.1 or Nitab4.5_0013596g0010…	Nitab4.5_0018287g0010.1 Nitab4.5_0003430g0060.1 Nitab4.5_0027601g0010.1 Nitab4.5_0003857g0020.1 Nitab4.5_0005733g0050.1 Nitab4.5_0003275g0020.1 Nitab4.5_0002815g0140.1 Nitab4.5_0001709g0060.1 Nitab4.5_0002740g0120.1 Nitab4.5_0002740g0130.1 Nitab4.5_0002740g0050.1 Nitab4.5_0000852g0130.1 Nitab4.5_0001220g0050.1 Nitab4.5_0009331g0020.1 Nitab4.5_0013596g0010.1	0	PWY-5176	0	1000	0	2.4.1.114
2.4.1.117-RXN_c	UDP-glucose:dolichyl-phosphate glucosyltransferase	UDP-alpha-D-glucose + adolichylphosphate --> adolichylbeta-D-glucosylphosphate + UDP	Nitab4.5_0006489g0010.1 or Nitab4.5_0000065g0050.1 or Nitab4.5_0000065g0040.1 or Nitab4.5_0010256g0010.1	Nitab4.5_0006489g0010.1 Nitab4.5_0000065g0050.1 Nitab4.5_0000065g0040.1 Nitab4.5_0010256g0010.1	0		0	1000	0
2.4.1.117-RXN_p	UDP-glucose:dolichyl-phosphate glucosyltransferase	UDP-alpha-D-glucose + adolichylphosphate --> adolichylbeta-D-glucosylphosphate + UDP	Nitab4.5_0006489g0010.1 or Nitab4.5_0000065g0050.1 or Nitab4.5_0000065g0040.1 or Nitab4.5_0010256g0010.1	Nitab4.5_0006489g0010.1 Nitab4.5_0000065g0050.1 Nitab4.5_0000065g0040.1 Nitab4.5_0010256g0010.1	0		0	1000	0
2.4.1.119-RXN_c	protein <i>N</i>-glycosylation initial phase (eukaryotic)	alpha-D-Glc-(1-&amp;gt;2)-alpha-D-Glc-(1-&amp;gt;3)-alpha-D-Glc-(1-&amp;gt;3)-alpha-D-Man-(1-&amp;gt;2)-alpha-D-Man-(1-&amp;gt;2)-alpha-D-Man-(1-&amp;gt;3)-[alpha-D-Man-(1-&amp;gt;2)-alpha-D-Man-(1-&amp;gt;3)-[alpha-D-Man-(1-&amp;gt;2)-alpha-D-Man-(1-&amp;gt;6)]-alpha-D-Man-(1-&amp;gt;6)]-beta-D-Man-(1-&amp;gt;4)-beta-D-GlcNAc-(1-&amp;gt;4)-alpha-D-GlcNAc-diphosphodolichol + a[protein]-L-asparagi…			1		-1000	1000	0
2.4.1.123-RXN_c	UDP-galactose:myo-inositol 3-alpha-D-galactosyltransferase;galactinol synthase	UDP-alpha-D-galactose + myo-inositol --> galactinol + H+ + UDP	Nitab4.5_0008397g0020.1 or Nitab4.5_0000136g0290.1 or Nitab4.5_0000178g0340.1 or Nitab4.5_0003324g0150.1 or Nitab4.5_0000222g0170.1 or Nitab4.5_0001013g0090.1 or Nitab4.5_0001580g0050.1 or Nitab4.5_0003044g0080.1 or Nitab4.5_0011298g0020.1 or Nitab4.5_0001130g0130.1 or Nitab4.5_0001617g0060.1	Nitab4.5_0008397g0020.1 Nitab4.5_0000136g0290.1 Nitab4.5_0000178g0340.1 Nitab4.5_0003324g0150.1 Nitab4.5_0000222g0170.1 Nitab4.5_0001013g0090.1 Nitab4.5_0001580g0050.1 Nitab4.5_0003044g0080.1 Nitab4.5_0011298g0020.1 Nitab4.5_0001130g0130.1 Nitab4.5_0001617g0060.1	0	PWY-5337	0	1000	0	2.4.1.123
2.4.1.141-RXN_c	N-acetylglucosaminyldiphosphodolichol N-acetylglucosaminyltransferase	N-acetyl-alpha-D-glucosaminyl-diphosphodolichol + UDP-N-acetyl-alpha-D-glucosamine --> N-acetyl-beta-D-glucosaminyl-(1-&amp;gt;4)-N-acetyl-alpha-D-glucosaminyl-diphosphodolichol + H+ + UDP	Nitab4.5_0006964g0010.1 or Nitab4.5_0000401g0080.1 or Nitab4.5_0002329g0100.1 or Nitab4.5_0002659g0010.1	Nitab4.5_0006964g0010.1 Nitab4.5_0000401g0080.1 Nitab4.5_0002329g0100.1 Nitab4.5_0002659g0010.1	0		0	1000	0
2.4.1.142-RXN_c	chitobiosyldiphosphodolichol beta-mannosyltransferase	GDP-alpha-D-mannose + N-acetyl-beta-D-glucosaminyl-(1-&amp;gt;4)-N-acetyl-alpha-D-glucosaminyl-diphosphodolichol --> beta-D-Man-(1-&amp;gt;4)-beta-D-GlcNAc-(1-&amp;gt;4)-alpha-D-GlcNAc-diphosphodolichol + GDP + H+	Nitab4.5_0000812g0150.1 or Nitab4.5_0006279g0030.1	Nitab4.5_0000812g0150.1 Nitab4.5_0006279g0030.1	0		0	1000	0
2.4.1.167-RXN_c	2.4.1.167-RXN	UDP-alpha-D-galactose + sucrose <=> 6F-alpha-D-galactosylsucrose + H+ + UDP			1		-1000	1000	0
2.4.1.234-RXN_c	kaempferol 3-O-beta-D-galactosyltransferase	kaempferol + UDP-alpha-D-galactose <=> kaempferol3-O-beta-D-galactoside + H+ + UDP	Nitab4.5_0000244g0190.1 or Nitab4.5_0001212g0100.1	Nitab4.5_0000244g0190.1 Nitab4.5_0001212g0100.1	1		-1000	1000	0	2.4.1.234
2.4.1.46-RXN_c	UDP-galactose:DAG galactosyltransferase;monogalactosyldiacylglycerol synthase	UDP-alpha-D-galactose + a1,2-diacyl-sn-glycerol --> a1,2-diacyl-3-O-(beta-D-galactopyranosyl)-sn-glycerol + H+ + UDP	Nitab4.5_0000704g0060.1 or Nitab4.5_0001362g0030.1 or Nitab4.5_0005949g0010.1 or Nitab4.5_0000264g0080.1 or Nitab4.5_0001362g0020.1 or Nitab4.5_0002329g0110.1 or Nitab4.5_0002659g0030.1	Nitab4.5_0000704g0060.1 Nitab4.5_0001362g0030.1 Nitab4.5_0005949g0010.1 Nitab4.5_0000264g0080.1 Nitab4.5_0001362g0020.1 Nitab4.5_0002329g0110.1 Nitab4.5_0002659g0030.1	0		0	1000	0
2.4.1.67-RXN_c	alpha-D-galactosyl-(1-3)-1D-myo-inositol:raffinose galactosyltransferase	raffinose + galactinol <=> stachyose + myo-inositol	Nitab4.5_0012111g0010.1 or Nitab4.5_0000222g0040.1	Nitab4.5_0012111g0010.1 Nitab4.5_0000222g0040.1	1	PWY-5337	-1000	1000	0	2.4.1.67
2.4.1.82-RXN_c	raffinose synthase	galactinol + sucrose --> raffinose + myo-inositol	Nitab4.5_0005465g0030.1 or Nitab4.5_0002649g0010.1 or Nitab4.5_0002682g0060.1 or Nitab4.5_0003542g0100.1 or Nitab4.5_0009377g0040.1 or Nitab4.5_0000510g0200.1 or Nitab4.5_0009705g0010.1 or Nitab4.5_0002008g0050.1 or Nitab4.5_0005432g0030.1	Nitab4.5_0005465g0030.1 Nitab4.5_0002649g0010.1 Nitab4.5_0002682g0060.1 Nitab4.5_0003542g0100.1 Nitab4.5_0009377g0040.1 Nitab4.5_0000510g0200.1 Nitab4.5_0009705g0010.1 Nitab4.5_0002008g0050.1 Nitab4.5_0005432g0030.1	0	PWY-5337	0	1000	0	2.4.1.82
2.4.1.83-RXN_c	dolichyl-phosphate mannose synthase;dolichol phosphate mannose synthase;dolichyl-phosphate beta-D-mannosyltransferase	adolichylphosphate + GDP-alpha-D-mannose --> adolichylbeta-D-mannosylphosphate + GDP	Nitab4.5_0000588g0070.1 or Nitab4.5_0000109g0080.1 or Nitab4.5_0001632g0030.1 or Nitab4.5_0001873g0080.1 or Nitab4.5_0001366g0050.1 or Nitab4.5_0014260g0010.1 or Nitab4.5_0000521g0090.1 or Nitab4.5_0002778g0070.1 or Nitab4.5_0000556g0150.1	Nitab4.5_0000588g0070.1 Nitab4.5_0000109g0080.1 Nitab4.5_0001632g0030.1 Nitab4.5_0001873g0080.1 Nitab4.5_0001366g0050.1 Nitab4.5_0014260g0010.1 Nitab4.5_0000521g0090.1 Nitab4.5_0002778g0070.1 Nitab4.5_0000556g0150.1	0		0	1000	0
2.5.1.19-RXN_c	5-enolpyruvoylshikimate-3-phosphate synthase;3-phosphoshikimate 1-carboxyvinyltransferase	phosphoenolpyruvate + shikimate3-phosphate <=> phosphate + 5-enolpyruvoyl-shikimate3-phosphate	Nitab4.5_0000497g0210.1 or Nitab4.5_0003912g0050.1 or Nitab4.5_0005272g0040.1 or Nitab4.5_0001329g0120.1 or Nitab4.5_0000457g0110.1	Nitab4.5_0000497g0210.1 Nitab4.5_0003912g0050.1 Nitab4.5_0005272g0040.1 Nitab4.5_0001329g0120.1 Nitab4.5_0000457g0110.1	1		-1000	1000	0
2.5.1.19-RXN_p	5-enolpyruvoylshikimate-3-phosphate synthase;3-phosphoshikimate 1-carboxyvinyltransferase	phosphoenolpyruvate + shikimate3-phosphate <=> phosphate + 5-enolpyruvoyl-shikimate3-phosphate	Nitab4.5_0000497g0210.1 or Nitab4.5_0003912g0050.1 or Nitab4.5_0005272g0040.1 or Nitab4.5_0001329g0120.1 or Nitab4.5_0000457g0110.1	Nitab4.5_0000497g0210.1 Nitab4.5_0003912g0050.1 Nitab4.5_0005272g0040.1 Nitab4.5_0001329g0120.1 Nitab4.5_0000457g0110.1	1	ARO-PWY	-1000	1000	0	2.5.1.19
2.5.1.32-RXN_c	15-cis-phytoene synthase	2.0 geranylgeranyldiphosphate <=> prephytoenediphosphate + diphosphate	Nitab4.5_0000483g0270.1 or Nitab4.5_0000091g0360.1 or Nitab4.5_0006449g0010.1 or Nitab4.5_0000775g0080.1 or Nitab4.5_0004059g0010.1 or Nitab4.5_0003412g0060.1 or Nitab4.5_0001059g0090.1 or Nitab4.5_0000317g0070.1 or Nitab4.5_0001707g0070.1	Nitab4.5_0000483g0270.1 Nitab4.5_0000091g0360.1 Nitab4.5_0006449g0010.1 Nitab4.5_0000775g0080.1 Nitab4.5_0004059g0010.1 Nitab4.5_0003412g0060.1 Nitab4.5_0001059g0090.1 Nitab4.5_0000317g0070.1 Nitab4.5_0001707g0070.1	1	PWY-5942	-1000	1000	0	2.5.1.32
2.5.1.43-RXN_c	nicotianamine synthase	3.0 S-adenosyl-L-methionine --> L-nicotianamine + 3.0 H+ + 3.0 S-methyl-5'-thioadenosine	Nitab4.5_0000155g0090.1 or Nitab4.5_0022042g0010.1 or Nitab4.5_0005883g0030.1 or Nitab4.5_0000368g0080.1	Nitab4.5_0000155g0090.1 Nitab4.5_0022042g0010.1 Nitab4.5_0005883g0030.1 Nitab4.5_0000368g0080.1	0	PWY-5957|PWY-5912	0	1000	0	2.5.1.43
2.5.1.45-RXN_c	spermidine:putrescine 4-aminobutyltransferase (propane-1,3-diamine-forming);homospermidine synthase	putrescine + spermidine --> sym-homospermidine + propane-1,3-diamine	Nitab4.5_0007963g0020.1 or Nitab4.5_0002695g0050.1	Nitab4.5_0007963g0020.1 Nitab4.5_0002695g0050.1	0		0	1000	0
2.5.1.64-RXN_c	2-succinyl-6-hydroxy-2,4-cyclohexadiene-1-carboxylate synthase;2-succinyl-5-enolpyruvyl-6-hydroxy-3-cyclohexene-1-carboxylate synthase	isochorismate + H+ + 2-oxoglutarate --> CO2 + 2-succinyl-5-enolpyruvoyl-6-hydroxy-3-cyclohexene-1-carboxylate	Nitab4.5_0000149g0210.1 or Nitab4.5_0000591g0090.1 or Nitab4.5_0000149g0230.1 or Nitab4.5_0002491g0040.1 or Nitab4.5_0002491g0050.1 or Nitab4.5_0000591g0100.1	Nitab4.5_0000149g0210.1 Nitab4.5_0000591g0090.1 Nitab4.5_0000149g0230.1 Nitab4.5_0002491g0040.1 Nitab4.5_0002491g0050.1 Nitab4.5_0000591g0100.1	0	PWY-5837|PWY-5791	0	1000	0	2.2.1.9
2.5.1.65-RXN_c	O-phosphoserine sulfhydrylase	hydrogensulfide + O-phospho-L-serine --> L-cysteine + phosphate	Nitab4.5_0002361g0190.1 or Nitab4.5_0000461g0240.1 or Nitab4.5_0000043g0090.1 or Nitab4.5_0000013g0360.1 or Nitab4.5_0000013g0360.1 or Nitab4.5_0002361g0190.1 or Nitab4.5_0014607g0020.1	Nitab4.5_0002361g0190.1 Nitab4.5_0000461g0240.1 Nitab4.5_0000043g0090.1 Nitab4.5_0000013g0360.1 Nitab4.5_0000013g0360.1 Nitab4.5_0002361g0190.1 Nitab4.5_0014607g0020.1	0		0	1000	0
2.5.1.65-RXN_p	O-phosphoserine sulfhydrylase	hydrogensulfide + O-phospho-L-serine --> L-cysteine + phosphate	Nitab4.5_0002361g0190.1 or Nitab4.5_0000461g0240.1 or Nitab4.5_0000043g0090.1 or Nitab4.5_0000013g0360.1 or Nitab4.5_0000013g0360.1 or Nitab4.5_0002361g0190.1 or Nitab4.5_0014607g0020.1	Nitab4.5_0002361g0190.1 Nitab4.5_0000461g0240.1 Nitab4.5_0000043g0090.1 Nitab4.5_0000013g0360.1 Nitab4.5_0000013g0360.1 Nitab4.5_0002361g0190.1 Nitab4.5_0014607g0020.1	0		0	1000	0
2.6.1.18-RXN_c	&beta;-alanine biosynthesis II	L-alanine + 3-oxopropanoate <=> beta-alanine + pyruvate			1	PWY-3941	-1000	1000	0	2.6.1.18
2.6.1.22-RXN_c	L-valine degradation I	(S)-3-amino-2-methylpropanoate + 2-oxoglutarate <=> (S)-methylmalonate-semialdehyde + L-glutamate			1		-1000	1000	0
2.6.1.40-RXN_c	2.6.1.40-RXN	(R)-3-amino-2-methylpropanoate + pyruvate <=> (S)-methylmalonate-semialdehyde + L-alanine	Nitab4.5_0000355g0150.1 or Nitab4.5_0004756g0070.1 or Nitab4.5_0000821g0050.1 or Nitab4.5_0001115g0130.1	Nitab4.5_0000355g0150.1 Nitab4.5_0004756g0070.1 Nitab4.5_0000821g0050.1 Nitab4.5_0001115g0130.1	1		-1000	1000	0
2.6.1.49-RXN_c	rosmarinic acid biosynthesis II	L-dopa + 2-oxoglutarate <=> L-glutamate + 3-(3,4-dihydroxyphenyl)pyruvate			1		-1000	1000	0
2.6.1.58-RXN_c	L-phenylalanine:pyruvate aminotransferase;phenylalanine transaminase	L-phenylalanine + pyruvate <=> L-alanine + 3-phenyl-2-oxopropanoate			1	PWY-5079	-1000	1000	0	2.6.1.58
2.7.1.133-RXN_c	inositol 1,3,4-triphosphate 6 kinase;Ins(1,3,4)P3 6-kinase	ATP + D-myo-inositol(1,3,4)-trisphosphate --> ADP + D-myo-inositol(1,3,4,6)-tetrakisphosphate + H+	Nitab4.5_0000556g0030.1 or Nitab4.5_0002415g0060.1 or Nitab4.5_0000013g0050.1 or Nitab4.5_0001614g0070.1 or Nitab4.5_0002998g0050.1 or Nitab4.5_0001074g0150.1 or Nitab4.5_0010737g0010.1 or Nitab4.5_0002539g0030.1 or Nitab4.5_0000645g0130.1 or Nitab4.5_0002395g0070.1	Nitab4.5_0000556g0030.1 Nitab4.5_0002415g0060.1 Nitab4.5_0000013g0050.1 Nitab4.5_0001614g0070.1 Nitab4.5_0002998g0050.1 Nitab4.5_0001074g0150.1 Nitab4.5_0010737g0010.1 Nitab4.5_0002539g0030.1 Nitab4.5_0000645g0130.1 Nitab4.5_0002395g0070.1	0		0	1000	0
2.7.1.134-RXN_c	inositol-tetrakisphosphate 1-kinase;myo-inositol polyphosphate kinase	ATP + D-myo-inositol(3,4,5,6)-tetrakisphosphate --> ADP + D-myo-inositol1,3,4,5,6-pentakisphosphate + H+	Nitab4.5_0002415g0060.1 or Nitab4.5_0001074g0150.1 or Nitab4.5_0002539g0030.1 or Nitab4.5_0001614g0070.1	Nitab4.5_0002415g0060.1 Nitab4.5_0001074g0150.1 Nitab4.5_0002539g0030.1 Nitab4.5_0001614g0070.1	0	PWY-4661	0	1000	0	2.7.1.134
2.7.1.139-RXN_c	Ins(1,3,4)P3 5-kinase;inositol 1,3,4-triphosphate 5 kinase;myo-inositol polyphosphate kinase	ATP + D-myo-inositol(1,3,4)-trisphosphate --> ADP + D-myo-inositol(1,3,4,5)-tetrakisphosphate + H+	Nitab4.5_0000556g0030.1 or Nitab4.5_0002415g0060.1 or Nitab4.5_0000013g0050.1 or Nitab4.5_0001614g0070.1 or Nitab4.5_0002998g0050.1 or Nitab4.5_0001074g0150.1 or Nitab4.5_0010737g0010.1 or Nitab4.5_0002539g0030.1 or Nitab4.5_0000645g0130.1 or Nitab4.5_0002395g0070.1	Nitab4.5_0000556g0030.1 Nitab4.5_0002415g0060.1 Nitab4.5_0000013g0050.1 Nitab4.5_0001614g0070.1 Nitab4.5_0002998g0050.1 Nitab4.5_0001074g0150.1 Nitab4.5_0010737g0010.1 Nitab4.5_0002539g0030.1 Nitab4.5_0000645g0130.1 Nitab4.5_0002395g0070.1	0		0	1000	0
2.7.1.140-RXN_c	1D-<i>myo</i>-inositol hexakisphosphate biosynthesis V (from Ins(1,3,4)P3)	ATP + D-myo-inositol(1,3,4,6)-tetrakisphosphate <=> ADP + D-myo-inositol1,3,4,5,6-pentakisphosphate + H+			1	PWY-4562	-1000	1000	0	2.7.1.140
2.7.1.148-RXN_c	4-diphosphocytidyl-2-C-methyl-D-erythritol kinase;4-(cytidine 5'-diphospho)-2-C-methyl-D-erythritol kinase	ATP + 4-(cytidine5'-diphospho)-2-C-methyl-D-erythritol --> ADP + H+ + 2-phospho-4-(cytidine5'-diphospho)-2-C-methyl-D-erythritol	Nitab4.5_0000428g0050.1 or Nitab4.5_0002300g0020.1	Nitab4.5_0000428g0050.1 Nitab4.5_0002300g0020.1	0		0	1000	0
2.7.1.148-RXN_p	4-diphosphocytidyl-2-C-methyl-D-erythritol kinase;4-(cytidine 5'-diphospho)-2-C-methyl-D-erythritol kinase	ATP + 4-(cytidine5'-diphospho)-2-C-methyl-D-erythritol --> ADP + H+ + 2-phospho-4-(cytidine5'-diphospho)-2-C-methyl-D-erythritol	Nitab4.5_0000428g0050.1 or Nitab4.5_0002300g0020.1	Nitab4.5_0000428g0050.1 Nitab4.5_0002300g0020.1	0	NONMEVIPP-PWY	0	1000	0	2.7.1.148
2.7.1.149-RXN_c	D-<i>myo</i>-inositol-5-phosphate metabolism	ATP + a1-phosphatidyl-1D-myo-inositol5-phosphate <=> ADP + a1-phosphatidyl-1D-myo-inositol4,5-bisphosphate + H+			1		-1000	1000	0
2.7.1.150-RXN_c	phosphatidylinositol-3-phosphate 5-kinase;phoshatidylinositol-3-phosphate 5-kinase	ATP + a1-phosphatidyl-1D-myo-inositol3-phosphate --> ADP + H+ + 1-phosphatidyl-1D-myo-inositol3,5-bisphosphate	Nitab4.5_0000051g0050.1 or Nitab4.5_0008798g0010.1 or Nitab4.5_0001832g0030.1 or Nitab4.5_0005292g0020.1 or Nitab4.5_0004816g0070.1 or Nitab4.5_0000382g0010.1 or Nitab4.5_0007964g0020.1 or Nitab4.5_0007425g0010.1 or Nitab4.5_0001152g0870.1 or Nitab4.5_0004589g0020.1 or Nitab4.5_0000357g0120.1 or Nitab4.5_0003160g0070.1 or Nitab4.5_0008337g0020.1 or Nitab4.5_0001684g0020.1 or Nitab4.5_0004159g0030…	Nitab4.5_0000051g0050.1 Nitab4.5_0008798g0010.1 Nitab4.5_0001832g0030.1 Nitab4.5_0005292g0020.1 Nitab4.5_0004816g0070.1 Nitab4.5_0000382g0010.1 Nitab4.5_0007964g0020.1 Nitab4.5_0007425g0010.1 Nitab4.5_0001152g0870.1 Nitab4.5_0004589g0020.1 Nitab4.5_0000357g0120.1 Nitab4.5_0003160g0070.1 Nitab4.5_0008337g0020.1 Nitab4.5_0001684g0020.1 Nitab4.5_0004159g0030.1 Nitab4.5_0002665g0030.1	0		0	1000	0
2.7.1.151-RXN_c	myo-inositol-1,4,5-trisphosphate 6-kinase	ATP + D-myo-inositol(1,4,5)-trisphosphate --> ADP + D-myo-inositol(1,4,5,6)-tetrakisphosphate + H+	Nitab4.5_0000976g0240.1 or Nitab4.5_0004781g0070.1 or Nitab4.5_0002540g0080.1 or Nitab4.5_0011883g0010.1	Nitab4.5_0000976g0240.1 Nitab4.5_0004781g0070.1 Nitab4.5_0002540g0080.1 Nitab4.5_0011883g0010.1	0	PWY-4541	0	1000	0	2.7.1.151
2.7.1.152-RXN_c	inositol hexakisphosphate kinase	ATP + phytate --> ADP + 1D-myoinositol5-diphosphate1,2,3,4,6-pentakisphosphate	Nitab4.5_0000002g0490.1 or Nitab4.5_0003226g0010.1 or Nitab4.5_0002265g0230.1 or Nitab4.5_0000564g0370.1	Nitab4.5_0000002g0490.1 Nitab4.5_0003226g0010.1 Nitab4.5_0002265g0230.1 Nitab4.5_0000564g0370.1	0		0	1000	0	2.7.4.21
2.7.1.153-RXN_c	3-phosphoinositide biosynthesis	ATP + a1-phosphatidyl-1D-myo-inositol4,5-bisphosphate <=> ADP + 1-phosphatidyl-1D-myo-inositol3,4,5-trisphosphate + H+			1		-1000	1000	0
2.7.1.154-RXN_c	3-phosphoinositide biosynthesis	ATP + a1-phosphatidyl-1D-myo-inositol4-phosphate <=> ADP + H+ + a1-phosphatidyl-1D-myo-inositol3,4-bisphosphate			1		-1000	1000	0
2.7.1.68-RXN_c	phosphatidylinositol 4 phosphate 5 kinase;phosphatidylinositol-4-phosphate 5-kinase	ATP + a1-phosphatidyl-1D-myo-inositol4-phosphate --> ADP + a1-phosphatidyl-1D-myo-inositol4,5-bisphosphate + H+	Nitab4.5_0001926g0040.1 or Nitab4.5_0000816g0030.1 or Nitab4.5_0000527g0090.1 or Nitab4.5_0006060g0020.1 or Nitab4.5_0000349g0060.1 or Nitab4.5_0002192g0020.1 or Nitab4.5_0000733g0160.1 or Nitab4.5_0000293g0110.1 or Nitab4.5_0000563g0100.1 or Nitab4.5_0006279g0020.1 or Nitab4.5_0000590g0020.1 or Nitab4.5_0000494g0010.1 or Nitab4.5_0007514g0020.1 or Nitab4.5_0008211g0010.1 or Nitab4.5_0002036g0060…	Nitab4.5_0001926g0040.1 Nitab4.5_0000816g0030.1 Nitab4.5_0000527g0090.1 Nitab4.5_0006060g0020.1 Nitab4.5_0000349g0060.1 Nitab4.5_0002192g0020.1 Nitab4.5_0000733g0160.1 Nitab4.5_0000293g0110.1 Nitab4.5_0000563g0100.1 Nitab4.5_0006279g0020.1 Nitab4.5_0000590g0020.1 Nitab4.5_0000494g0010.1 Nitab4.5_0007514g0020.1 Nitab4.5_0008211g0010.1 Nitab4.5_0002036g0060.1 Nitab4.5_0000812g0130.1 Nitab4.5_000019…	0		0	1000	0
2.7.1.90-RXN_c	diphosphate:fructose-6-phosphate 1-phosphotransferase;diphosphatemdashfructose-6-phosphate 1-phosphotransferase	beta-D-fructofuranose6-phosphate + diphosphate <=> beta-D-fructose1,6-bisphosphate + H+ + phosphate	Nitab4.5_0000535g0180.1 or Nitab4.5_0006125g0020.1 or Nitab4.5_0008142g0040.1 or Nitab4.5_0001309g0150.1 or Nitab4.5_0003449g0050.1 or Nitab4.5_0000897g0040.1 or Nitab4.5_0000464g0120.1 or Nitab4.5_0003423g0060.1 or Nitab4.5_0012958g0010.1 or Nitab4.5_0000482g0220.1	Nitab4.5_0000535g0180.1 Nitab4.5_0006125g0020.1 Nitab4.5_0008142g0040.1 Nitab4.5_0001309g0150.1 Nitab4.5_0003449g0050.1 Nitab4.5_0000897g0040.1 Nitab4.5_0000464g0120.1 Nitab4.5_0003423g0060.1 Nitab4.5_0012958g0010.1 Nitab4.5_0000482g0220.1	1	PWY-1042	-1000	1000	0	2.7.1.90
2.7.4.24-RXN_c	5-diphosphoinositol-pentakisphosphate 1-kinase	ATP + 1D-myoinositol5-diphosphate1,2,3,4,6-pentakisphosphate --> ADP + 1D-myo-inositol1,5-bis(diphosphate)2,3,4,6-tetrakisphosphate	Nitab4.5_0000002g0490.1 or Nitab4.5_0003226g0010.1 or Nitab4.5_0002265g0230.1 or Nitab4.5_0000564g0370.1	Nitab4.5_0000002g0490.1 Nitab4.5_0003226g0010.1 Nitab4.5_0002265g0230.1 Nitab4.5_0000564g0370.1	0		0	1000	0
2.7.7.13-RXN_c	GDP-D-mannose pyrophosphorylase;mannose-1-phosphate-guanyltransferase;mannose-1-phosphate guanylyltransferase	GTP + alpha-D-mannose1-phosphate + H+ --> GDP-alpha-D-mannose + diphosphate	Nitab4.5_0011419g0010.1 or Nitab4.5_0004628g0010.1 or Nitab4.5_0000987g0120.1 or Nitab4.5_0003362g0030.1 or Nitab4.5_0003098g0070.1 or Nitab4.5_0011556g0020.1 or Nitab4.5_0003386g0070.1 or Nitab4.5_0005655g0050.1 or Nitab4.5_0000002g0580.1 or Nitab4.5_0000779g0050.1 or Nitab4.5_0000026g0360.1	Nitab4.5_0011419g0010.1 Nitab4.5_0004628g0010.1 Nitab4.5_0000987g0120.1 Nitab4.5_0003362g0030.1 Nitab4.5_0003098g0070.1 Nitab4.5_0011556g0020.1 Nitab4.5_0003386g0070.1 Nitab4.5_0005655g0050.1 Nitab4.5_0000002g0580.1 Nitab4.5_0000779g0050.1 Nitab4.5_0000026g0360.1	0	PWY-5659|PWY-5657|COLANSYN-PWY|PWY-882|MANGDPMET-PWY	0	1000	0	2.7.7.13
2.7.7.14-RXN_c	CTP:ethanolaminephosphate cytidylyltransferase;ethanolamine-phosphate cytidylyltransferase	CTP + O-phosphoethanolamine + H+ --> CDP-ethanolamine + diphosphate	Nitab4.5_0003037g0060.1 or Nitab4.5_0002139g0050.1 or Nitab4.5_0013611g0010.1 or Nitab4.5_0000053g0190.1 or Nitab4.5_0009439g0010.1 or Nitab4.5_0020062g0010.1 or Nitab4.5_0000833g0020.1	Nitab4.5_0003037g0060.1 Nitab4.5_0002139g0050.1 Nitab4.5_0013611g0010.1 Nitab4.5_0000053g0190.1 Nitab4.5_0009439g0010.1 Nitab4.5_0020062g0010.1 Nitab4.5_0000833g0020.1	0	PWY4FS-6	0	1000	0	2.7.7.14
2.7.7.15-RXN_c	choline-phosphate cytidylyltransferase;cholinephosphate cytidylyltransferase;CTP:phosphocholine cytidylyltransferase	CTP + phosphocholine + H+ --> CDP-choline + diphosphate	Nitab4.5_0000019g0130.1 or Nitab4.5_0002292g0040.1 or Nitab4.5_0010372g0020.1 or Nitab4.5_0000443g0220.1	Nitab4.5_0000019g0130.1 Nitab4.5_0002292g0040.1 Nitab4.5_0010372g0020.1 Nitab4.5_0000443g0220.1	0	PWY-3561|PWY4FS-2|PWY3O-450	0	1000	0	2.7.7.15
2.7.7.1-RXN_c	nicotinamide mononucleotide adenylyltransferase;NMN adenylyltransferase	ATP + beta-nicotinamideD-ribonucleotide + H+ --> NAD+ + diphosphate	Nitab4.5_0002736g0040.1 or Nitab4.5_0007415g0050.1	Nitab4.5_0002736g0040.1 Nitab4.5_0007415g0050.1	0		0	1000	0	2.7.7.1
2.7.7.30-RXN_c	GDP-L-fucose pyrophosphorylase	beta-L-fucose1-phosphate + GTP + H+ --> GDP-beta-L-fucose + diphosphate	Nitab4.5_0006770g0030.1 or Nitab4.5_0000307g0050.1	Nitab4.5_0006770g0030.1 Nitab4.5_0000307g0050.1	0		0	1000	0
2.7.7.34-RXN_c	2.7.7.34-RXN	alpha-D-glucopyranose1-phosphate + GTP + H+ --> GDP__45__D__45__GLUCOSE + diphosphate			0	PWY-5661	0	1000	0	2.7.7.34
2.7.7.44-RXN_c	UDP-D-glucuronate pyrophosphorylase;glucuronate-1-phosphate uridylyltransferase	alpha-D-glucuronate1-phosphate + H+ + UTP --> diphosphate + UDP-alpha-D-glucuronate	Nitab4.5_0000317g0080.1 or Nitab4.5_0002557g0050.1	Nitab4.5_0000317g0080.1 Nitab4.5_0002557g0050.1	0	PWY-4841	0	1000	0	2.7.7.44
2.7.7.57-RXN_c	phosphatidylcholine biosynthesis III	N-methylethanolaminephosphate + CTP + H+ --> CDP-N-methylethanolamine + diphosphate			0	PWY4FS-3	0	1000	0	2.7.7.57
2.7.7.60-RXN_p	2-C-methyl-D-erythritol 4-phosphate cytidylyltransferase;4-diphosphocytidyl-2C-methyl-D-erythritol synthase	CTP + H+ + 2-C-methyl-D-erythritol4-phosphate --> diphosphate + 4-(cytidine5'-diphospho)-2-C-methyl-D-erythritol	Nitab4.5_0006159g0030.1 or Nitab4.5_0001085g0130.1	Nitab4.5_0006159g0030.1 Nitab4.5_0001085g0130.1	0	NONMEVIPP-PWY	0	1000	0	2.7.7.60
2.7.8.11-RXN_c	CDP-diacylglycerol:myo-inositol phosphatidyltransferase;phosphatidylinositol synthase	aCDP-diacylglycerol + myo-inositol --> CMP + a1-phosphatidyl-1D-myo-inositol + H+	Nitab4.5_0001225g0220.1 or Nitab4.5_0001583g0200.1	Nitab4.5_0001225g0220.1 Nitab4.5_0001583g0200.1	0		0	1000	0
2.7.8.15-RXN_c	UDP-N-acetylglucosaminemdashdolichyl-phosphate N-acetylglucosaminephosphotransferase	adolichylphosphate + UDP-N-acetyl-alpha-D-glucosamine --> N-acetyl-alpha-D-glucosaminyl-diphosphodolichol + UMP	Nitab4.5_0001618g0330.1 or Nitab4.5_0000826g0260.1	Nitab4.5_0001618g0330.1 Nitab4.5_0000826g0260.1	0		0	1000	0
2.8.1.6-RXN_c	biotin synthase	dethiobiotin + 2.0 areduced[2Fe-2S]ferredoxin + 2.0 S-adenosyl-L-methionine + asulfurated[sulfurcarrier] --> biotin + 2.0 5'-deoxyadenosine + 2.0 L-methionine + 2.0 anoxidized[2Fe-2S]ferredoxin + anunsulfurated[sulfurcarrier]	Nitab4.5_0007154g0030.1 or Nitab4.5_0002741g0080.1 or Nitab4.5_0004090g0040.1 or Nitab4.5_0002368g0110.1 or Nitab4.5_0001348g0010.1 or Nitab4.5_0002786g0030.1 or Nitab4.5_0000399g0090.1 or Nitab4.5_0007144g0040.1 or Nitab4.5_0000396g0100.1 or Nitab4.5_0006325g0030.1 or Nitab4.5_0011925g0010.1 or Nitab4.5_0002311g0090.1 or Nitab4.5_0000023g0720.1 or Nitab4.5_0010690g0020.1	Nitab4.5_0007154g0030.1 Nitab4.5_0002741g0080.1 Nitab4.5_0004090g0040.1 Nitab4.5_0002368g0110.1 Nitab4.5_0001348g0010.1 Nitab4.5_0002786g0030.1 Nitab4.5_0000399g0090.1 Nitab4.5_0007144g0040.1 Nitab4.5_0000396g0100.1 Nitab4.5_0006325g0030.1 Nitab4.5_0011925g0010.1 Nitab4.5_0002311g0090.1 Nitab4.5_0000023g0720.1 Nitab4.5_0010690g0020.1	0		0	1000	0
2.8.2.26-RXN_c	quercetin sulfate biosynthesis	quercetin3-sulfate + 3'-phosphoadenylyl-sulfate <=> H+ + quercetin-3,3'-bissulfate + adenosine3',5'-bisphosphate			1		-1000	1000	0
2.8.2.27-RXN_c	quercetin 3-sulfate 4'-sulfotransferase	quercetin3-sulfate + 3'-phosphoadenylyl-sulfate --> H+ + quercetin-3,4'-bissulfate + adenosine3',5'-bisphosphate	Nitab4.5_0001406g0030.1	Nitab4.5_0001406g0030.1	0		0	1000	0
2.8.2.28-RXN_c	quercetin sulfate biosynthesis	3'-phosphoadenylyl-sulfate + quercetin-3,3'-bissulfate <=> quercetin3,3',7-trissulfate + adenosine3',5'-bisphosphate			1		-1000	1000	0
23-DIMETHYLMALATE-LYASE-RXN_c	2,3-dimethylmalate lyase	(2R,3S)-2,3-dimethylmalate --> propanoate + pyruvate			0		0	1000	0	4.1.3.32
25-DIAMINOVALERATE-AMINOTRANSFERASE-RXN_c	L-proline biosynthesis IV	L-ornithine + 2-oxoglutarate <=> L-glutamate + 5-amino-2-oxopentanoate			1		-1000	1000	0
2-ACETOLACTATE-MUTASE-RXN_c	2-acetolactate mutase	(S)-2-acetolactate <=> 3-hydroxy-3-methyl-2-oxobutanoate	Nitab4.5_0004426g0050.1 or Nitab4.5_0008326g0030.1 or Nitab4.5_0003691g0040.1	Nitab4.5_0004426g0050.1 Nitab4.5_0008326g0030.1 Nitab4.5_0003691g0040.1	1		-1000	1000	0
2-AMINOADIPATE-AMINOTRANSFERASE-RXN_c	lysine degradation III	L-2-aminoadipate + 2-oxoglutarate <=> L-glutamate + 2-oxoadipate			1	LYSINE-DEG1-PWY	-1000	1000	0	2.6.1.39
2-CARBOXY-D-ARABINITOL-1-PHOSPHATASE-RXN_c	2-CARBOXY-D-ARABINITOL-1-PHOSPHATASE-RXN	H2O + 2-carboxy-D-arabinitol1-phosphate --> phosphate + 2-carboxy-D-arabinitol	Nitab4.5_0008695g0010.1 or Nitab4.5_0003082g0060.1 or Nitab4.5_0003432g0030.1 or Nitab4.5_0010762g0010.1	Nitab4.5_0008695g0010.1 Nitab4.5_0003082g0060.1 Nitab4.5_0003432g0030.1 Nitab4.5_0010762g0010.1	0		0	1000	0
2-DEHYDROPANTOATE-REDUCT-RXN_c	phosphopantothenate biosynthesis I	NADPH + H+ + 2-dehydropantoate <=> (R)-pantoate + NADP+			1	PANTO-PWY	-1000	1000	0	1.1.1.169
2-ISOPROPYLMALATESYN-RXN_c	2-isopropylmalate synthase	acetyl-CoA + H2O + 3-methyl-2-oxobutanoate --> coenzymeA + H+ + (2S)-2-isopropylmalate	Nitab4.5_0000013g0570.1 or Nitab4.5_0001586g0080.1 or Nitab4.5_0013964g0010.1 or Nitab4.5_0001411g0050.1 or Nitab4.5_0001433g0090.1 or Nitab4.5_0000122g0020.1 or Nitab4.5_0002544g0050.1	Nitab4.5_0000013g0570.1 Nitab4.5_0001586g0080.1 Nitab4.5_0013964g0010.1 Nitab4.5_0001411g0050.1 Nitab4.5_0001433g0090.1 Nitab4.5_0000122g0020.1 Nitab4.5_0002544g0050.1	0		0	1000	0
2-ISOPROPYLMALATESYN-RXN_p	2-isopropylmalate synthase	acetyl-CoA + H2O + 3-methyl-2-oxobutanoate --> coenzymeA + H+ + (2S)-2-isopropylmalate	Nitab4.5_0000013g0570.1 or Nitab4.5_0001586g0080.1 or Nitab4.5_0013964g0010.1 or Nitab4.5_0001411g0050.1 or Nitab4.5_0001433g0090.1 or Nitab4.5_0000122g0020.1 or Nitab4.5_0002544g0050.1	Nitab4.5_0000013g0570.1 Nitab4.5_0001586g0080.1 Nitab4.5_0013964g0010.1 Nitab4.5_0001411g0050.1 Nitab4.5_0001433g0090.1 Nitab4.5_0000122g0020.1 Nitab4.5_0002544g0050.1	0	LEUSYN-PWY	0	1000	0	2.3.3.13
2KETO-3METHYLVALERATE-RXN_c	L-isoleucine degradation I	coenzymeA + NAD+ + (S)-3-methyl-2-oxopentanoate --> CO2 + NADH + 2-methylbutanoyl-CoA			0		0	1000	0
2KETO-3METHYLVALERATE-RXN_m	L-isoleucine degradation I	coenzymeA + NAD+ + (S)-3-methyl-2-oxopentanoate --> CO2 + NADH + 2-methylbutanoyl-CoA			0	ILEUDEG-PWY	0	1000	0
2KETO-4METHYL-PENTANOATE-DEHYDROG-RXN_c	L-leucine degradation I	coenzymeA + NAD+ + 4-methyl-2-oxopentanoate --> CO2 + isovaleryl-CoA + NADH			0		0	1000	0
2KETO-4METHYL-PENTANOATE-DEHYDROG-RXN_m	L-leucine degradation I	coenzymeA + NAD+ + 4-methyl-2-oxopentanoate --> CO2 + isovaleryl-CoA + NADH			0	LEU-DEG2-PWY	0	1000	0
2-KETO-ADIPATE-DEHYDROG-RXN_c	lysine degradation III	coenzymeA + NAD+ + 2-oxoadipate --> CO2 + glutaryl-CoA + NADH			0	LYSINE-DEG1-PWY	0	1000	0
2-KETOGLUTARATE_xc	_2__45__KETOGLUTARATE_xc	2-oxoglutarate <=> 2-oxoglutarate			1		-1000	1000	0
2KG_ACONITATE_mc	2KG_ACONITATE_mc	cis-aconitate + H+ + 2-oxoglutarate <=> cis-aconitate + H+ + 2-oxoglutarate			1		-1000	1000	0
2KG_CIT_mc	2KG_CIT_mc	citrate + H+ + 2-oxoglutarate <=> citrate + H+ + 2-oxoglutarate			1		-1000	1000	0
2KG_ISOCITRATE_mc	2KG_ISOCITRATE_mc	H+ + D-threo-isocitrate + 2-oxoglutarate <=> H+ + D-threo-isocitrate + 2-oxoglutarate			1		-1000	1000	0
2KG_MAL_mc	2KG_MAL_mc	(S)-malate + 2-oxoglutarate <=> (S)-malate + 2-oxoglutarate			1		-1000	1000	0
2KG_MAL_pc	2KG_MAL_pc	(S)-malate + 2-oxoglutarate <=> (S)-malate + 2-oxoglutarate			1		-1000	1000	0
2KG_OAA_mc	2KG_OAA_mc	oxaloacetate + 2-oxoglutarate <=> oxaloacetate + 2-oxoglutarate			1		-1000	1000	0
2KG_SUC_mc	2KG_SUC_mc	succinate + 2-oxoglutarate <=> succinate + 2-oxoglutarate			1		-1000	1000	0
2-MEBUCOA-FAD-RXN_c	(S)-2-methylbutanoyl-CoA:acceptor 2,3-oxidoreductase	anoxidizedunknownelectroncarrier + 2-methylbutanoyl-CoA <=> (E)-2-methylcrotonoyl-CoA + areducedunknowntwoelectroncarrier	Nitab4.5_0008670g0020.1 or Nitab4.5_0000695g0140.1	Nitab4.5_0008670g0020.1 Nitab4.5_0000695g0140.1	1		-1000	1000	0
2-METHYLACYL-COA-DEHYDROGENASE-RXN_c	L-isoleucine degradation I	anoxidizedelectron-transferflavoprotein + H+ + 2-methylbutanoyl-CoA <=> (E)-2-methylcrotonoyl-CoA + areducedelectron-transferflavoprotein			1		-1000	1000	0
2OXOGLUTARATEDEH-RXN_c	&alpha;-ketoglutarate oxidative decarboxylation	coenzymeA + NAD+ + 2-oxoglutarate --> CO2 + NADH + succinyl-CoA			0		0	1000	0
2OXOGLUTARATEDEH-RXN_m	&alpha;-ketoglutarate oxidative decarboxylation	coenzymeA + NAD+ + 2-oxoglutarate --> CO2 + NADH + succinyl-CoA			0	PWY-5690	0	1000	0
2OXOGLUTDECARB-RXN_c	oxoglutarate dehydrogenase;2-oxoglutarate decarboxylase	a[2-oxoglutaratedehydrogenaseE2protein]N6-lipoyl-L-lysine + H+ + 2-oxoglutarate --> CO2 + a[2-oxoglutaratedehydrogenaseE2protein]N6-S-succinyldihydrolipoyl-L-lysine	Nitab4.5_0001831g0100.1 or Nitab4.5_0009327g0010.1 or Nitab4.5_0005525g0020.1 or Nitab4.5_0001063g0080.1	Nitab4.5_0001831g0100.1 Nitab4.5_0009327g0010.1 Nitab4.5_0005525g0020.1 Nitab4.5_0001063g0080.1	0		0	1000	0
2PGADEHYDRAT-RXN_c	phosphoglycerate enolase;phosphopyruvate hydratase	2-phospho-D-glycerate <=> phosphoenolpyruvate + H2O	Nitab4.5_0029410g0010.1 or Nitab4.5_0004342g0060.1 or Nitab4.5_0000137g0340.1 or Nitab4.5_0006928g0030.1 or Nitab4.5_0011134g0020.1 or Nitab4.5_0000132g0250.1 or Nitab4.5_0005504g0040.1 or Nitab4.5_0010922g0010.1 or Nitab4.5_0013330g0040.1 or Nitab4.5_0009050g0030.1 or Nitab4.5_0000646g0160.1 or Nitab4.5_0000744g0110.1 or Nitab4.5_0000381g0350.1 or Nitab4.5_0002387g0010.1 or Nitab4.5_0001922g0070…	Nitab4.5_0029410g0010.1 Nitab4.5_0004342g0060.1 Nitab4.5_0000137g0340.1 Nitab4.5_0006928g0030.1 Nitab4.5_0011134g0020.1 Nitab4.5_0000132g0250.1 Nitab4.5_0005504g0040.1 Nitab4.5_0010922g0010.1 Nitab4.5_0013330g0040.1 Nitab4.5_0009050g0030.1 Nitab4.5_0000646g0160.1 Nitab4.5_0000744g0110.1 Nitab4.5_0000381g0350.1 Nitab4.5_0002387g0010.1 Nitab4.5_0001922g0070.1 Nitab4.5_0013330g0020.1 Nitab4.5_000238…	1	GLUCONEO-PWY|PWY-1042|PWY-5723|GLYCOLYSIS	-1000	1000	0	4.2.1.11
2PGADEHYDRAT-RXN_p	phosphoglycerate enolase;phosphopyruvate hydratase	2-phospho-D-glycerate <=> phosphoenolpyruvate + H2O	Nitab4.5_0029410g0010.1 or Nitab4.5_0004342g0060.1 or Nitab4.5_0000137g0340.1 or Nitab4.5_0006928g0030.1 or Nitab4.5_0011134g0020.1 or Nitab4.5_0000132g0250.1 or Nitab4.5_0005504g0040.1 or Nitab4.5_0010922g0010.1 or Nitab4.5_0013330g0040.1 or Nitab4.5_0009050g0030.1 or Nitab4.5_0000646g0160.1 or Nitab4.5_0000744g0110.1 or Nitab4.5_0000381g0350.1 or Nitab4.5_0002387g0010.1 or Nitab4.5_0001922g0070…	Nitab4.5_0029410g0010.1 Nitab4.5_0004342g0060.1 Nitab4.5_0000137g0340.1 Nitab4.5_0006928g0030.1 Nitab4.5_0011134g0020.1 Nitab4.5_0000132g0250.1 Nitab4.5_0005504g0040.1 Nitab4.5_0010922g0010.1 Nitab4.5_0013330g0040.1 Nitab4.5_0009050g0030.1 Nitab4.5_0000646g0160.1 Nitab4.5_0000744g0110.1 Nitab4.5_0000381g0350.1 Nitab4.5_0002387g0010.1 Nitab4.5_0001922g0070.1 Nitab4.5_0013330g0020.1 Nitab4.5_000238…	1	GLUCONEO-PWY|PWY-1042|PWY-5723|GLYCOLYSIS	-1000	1000	0	4.2.1.11
2TRANSKETO-RXN_c	D-fructose 6-phosphate:D-glyceraldehyde-3-phosphate glycolaldehydetransferase;transketolase	D-erythrose4-phosphate + D-xylulose5-phosphate <=> beta-D-fructofuranose6-phosphate + D-glyceraldehyde3-phosphate	Nitab4.5_0005868g0010.1 or Nitab4.5_0007307g0020.1 or Nitab4.5_0001329g0110.1 or Nitab4.5_0003912g0020.1 or Nitab4.5_0000071g0180.1	Nitab4.5_0005868g0010.1 Nitab4.5_0007307g0020.1 Nitab4.5_0001329g0110.1 Nitab4.5_0003912g0020.1 Nitab4.5_0000071g0180.1	1		-1000	1000	0
2TRANSKETO-RXN_p	D-fructose 6-phosphate:D-glyceraldehyde-3-phosphate glycolaldehydetransferase;transketolase	D-erythrose4-phosphate + D-xylulose5-phosphate <=> beta-D-fructofuranose6-phosphate + D-glyceraldehyde3-phosphate	Nitab4.5_0005868g0010.1 or Nitab4.5_0007307g0020.1 or Nitab4.5_0001329g0110.1 or Nitab4.5_0003912g0020.1 or Nitab4.5_0000071g0180.1	Nitab4.5_0005868g0010.1 Nitab4.5_0007307g0020.1 Nitab4.5_0001329g0110.1 Nitab4.5_0003912g0020.1 Nitab4.5_0000071g0180.1	1	P21-PWY|NONOXIPENT-PWY|P185-PWY|CALVIN-PWY|PWY-5723	-1000	1000	0	2.2.1.1
3.1.1.82-RXN_c	pheophorbidase	pheophorbidea + H+ + H2O --> CO2 + pyropheophorbidea + methanol	Nitab4.5_0005772g0030.1 or Nitab4.5_0000016g0500.1 or Nitab4.5_0003440g0040.1	Nitab4.5_0005772g0030.1 Nitab4.5_0000016g0500.1 Nitab4.5_0003440g0040.1	0	PWY-5098	0	1000	0	3.1.1.82
3.1.2.14-RXN_p	S-acyl fatty acid synthase thioesterase, medium chain	anoleoyl-[acp] + H2O --> asoluble[acyl-carrierprotein] + oleate + H+	Nitab4.5_0002079g0040.1 or Nitab4.5_0000021g0940.1 or Nitab4.5_0000350g0100.1 or Nitab4.5_0003447g0030.1 or Nitab4.5_0000940g0030.1 or Nitab4.5_0008794g0030.1 or Nitab4.5_0003886g0030.1 or Nitab4.5_0029423g0010.1 or Nitab4.5_0005275g0030.1 or Nitab4.5_0003020g0030.1 or Nitab4.5_0001672g0090.1 or Nitab4.5_0000037g0330.1	Nitab4.5_0002079g0040.1 Nitab4.5_0000021g0940.1 Nitab4.5_0000350g0100.1 Nitab4.5_0003447g0030.1 Nitab4.5_0000940g0030.1 Nitab4.5_0008794g0030.1 Nitab4.5_0003886g0030.1 Nitab4.5_0029423g0010.1 Nitab4.5_0005275g0030.1 Nitab4.5_0003020g0030.1 Nitab4.5_0001672g0090.1 Nitab4.5_0000037g0330.1	0		0	1000	0
3.1.2.21-RXN_p	fatty acyl-[acyl-carrier-protein] hydrolase FatB;S-medium-chain-acyl-[fatty acid synthase] thioesterase	adodecanoyl-[acp] + H2O --> asoluble[acyl-carrierprotein] + laurate + H+	Nitab4.5_0000940g0030.1 or Nitab4.5_0005275g0030.1 or Nitab4.5_0002079g0040.1	Nitab4.5_0000940g0030.1 Nitab4.5_0005275g0030.1 Nitab4.5_0002079g0040.1	0		0	1000	0
3.1.2.27-RXN_c	Acyl-coenzyme A thioesterase 8	choloyl-CoA + H2O --> cholate + coenzymeA + H+			0		0	1000	0	3.1.2.27
3.1.3.46-RXN_c	fructose-2,6-bisphosphatase	beta-D-fructose2,6-bisphosphate + H2O --> beta-D-fructofuranose6-phosphate + phosphate	Nitab4.5_0000268g0050.1 or Nitab4.5_0000752g0070.1 or Nitab4.5_0002352g0010.1 or Nitab4.5_0004641g0020.1 or Nitab4.5_0000839g0080.1 or Nitab4.5_0001705g0010.1	Nitab4.5_0000268g0050.1 Nitab4.5_0000752g0070.1 Nitab4.5_0002352g0010.1 Nitab4.5_0004641g0020.1 Nitab4.5_0000839g0080.1 Nitab4.5_0001705g0010.1	0		0	1000	0	3.1.3.46
3.1.3.56-RXN_c	Ins(1,4,5)P3 5-phosphatase;inositol-1,4,5-trisphosphate 5-phosphatase;inositol 1,4,5-trisphosphate 5-phosphatase;D-myo-inositol (1,4,5)-trisphosphate 5-phosphatase;inositol-(1,4,5)-trisphosphate 5-phosphatase	D-myo-inositol(1,4,5)-trisphosphate + H2O --> D-myo-inositol(1,4)-bisphosphate + phosphate	Nitab4.5_0003520g0040.1 or Nitab4.5_0007944g0040.1 or Nitab4.5_0000160g0110.1 or Nitab4.5_0009744g0030.1 or Nitab4.5_0000764g0020.1 or Nitab4.5_0000013g0060.1 or Nitab4.5_0006398g0010.1 or Nitab4.5_0000160g0120.1 or Nitab4.5_0007026g0060.1 or Nitab4.5_0000545g0040.1 or Nitab4.5_0001677g0080.1 or Nitab4.5_0000668g0180.1	Nitab4.5_0003520g0040.1 Nitab4.5_0007944g0040.1 Nitab4.5_0000160g0110.1 Nitab4.5_0009744g0030.1 Nitab4.5_0000764g0020.1 Nitab4.5_0000013g0060.1 Nitab4.5_0006398g0010.1 Nitab4.5_0000160g0120.1 Nitab4.5_0007026g0060.1 Nitab4.5_0000545g0040.1 Nitab4.5_0001677g0080.1 Nitab4.5_0000668g0180.1	0		0	1000	0	3.1.3.56
3.1.3.57-RXN_c	inositol 1,4-bisphosphate 1-phosphatase	D-myo-inositol(1,4)-bisphosphate + H2O --> 1D-myo-inositol4-monophosphate + phosphate	Nitab4.5_0021992g0010.1 or Nitab4.5_0000649g0100.1 or Nitab4.5_0011268g0010.1 or Nitab4.5_0000496g0090.1 or Nitab4.5_0006981g0010.1 or Nitab4.5_0001967g0040.1 or Nitab4.5_0000649g0030.1	Nitab4.5_0021992g0010.1 Nitab4.5_0000649g0100.1 Nitab4.5_0011268g0010.1 Nitab4.5_0000496g0090.1 Nitab4.5_0006981g0010.1 Nitab4.5_0001967g0040.1 Nitab4.5_0000649g0030.1	0		0	1000	0	3.1.3.57
3.1.3.62-RXN_c	inositol-1,3,4,5-tetrakisphosphate 3-phosphatase	D-myo-inositol(1,3,4,5)-tetrakisphosphate + H2O --> D-myo-inositol(1,4,5)-trisphosphate + phosphate	Nitab4.5_0000058g0130.1 or Nitab4.5_0005049g0030.1 or Nitab4.5_0003391g0120.1	Nitab4.5_0000058g0130.1 Nitab4.5_0005049g0030.1 Nitab4.5_0003391g0120.1	0		0	1000	0	3.1.3.62
3.1.3.74-RXN_c	pyridoxal phosphatase;pyridoxal phosphate phosphatase;pyridoxal 5'-phosphate phosphatase	pyridoxal5'-phosphate + H2O --> pyridoxal + phosphate	Nitab4.5_0008882g0020.1 or Nitab4.5_0000043g0310.1 or Nitab4.5_0002946g0030.1 or Nitab4.5_0001326g0060.1 or Nitab4.5_0001628g0030.1 or Nitab4.5_0002103g0110.1 or Nitab4.5_0004639g0030.1 or Nitab4.5_0001936g0090.1 or Nitab4.5_0000463g0080.1	Nitab4.5_0008882g0020.1 Nitab4.5_0000043g0310.1 Nitab4.5_0002946g0030.1 Nitab4.5_0001326g0060.1 Nitab4.5_0001628g0030.1 Nitab4.5_0002103g0110.1 Nitab4.5_0004639g0030.1 Nitab4.5_0001936g0090.1 Nitab4.5_0000463g0080.1	0		0	1000	0
3.1.3.77-RXN_c	acireductone synthase	5-(methylsulfanyl)-2,3-dioxopentyl1-phosphate + H2O --> 1,2-dihydroxy-5-(methylsulfanyl)pent-1-en-3-one + H+ + phosphate	Nitab4.5_0001336g0100.1 or Nitab4.5_0002383g0020.1 or Nitab4.5_0000207g0070.1	Nitab4.5_0001336g0100.1 Nitab4.5_0002383g0020.1 Nitab4.5_0000207g0070.1	0		0	1000	0	3.1.3.77
3.1.4.11-RXN_c	1-phosphatidylinositol-4,5-bisphosphate phosphodiesterase;phosphatidylinositol 4,5-bisphosphate lipase C;phospholipase C	a1-phosphatidyl-1D-myo-inositol4,5-bisphosphate + H2O --> a1,2-diacyl-sn-glycerol + D-myo-inositol(1,4,5)-trisphosphate + H+	Nitab4.5_0000666g0100.1 or Nitab4.5_0001032g0030.1 or Nitab4.5_0005463g0030.1 or Nitab4.5_0018268g0010.1 or Nitab4.5_0000102g0050.1 or Nitab4.5_0001455g0040.1 or Nitab4.5_0001032g0080.1 or Nitab4.5_0002100g0040.1 or Nitab4.5_0004338g0040.1 or Nitab4.5_0000119g0150.1 or Nitab4.5_0011229g0010.1 or Nitab4.5_0003931g0020.1 or Nitab4.5_0003138g0010.1	Nitab4.5_0000666g0100.1 Nitab4.5_0001032g0030.1 Nitab4.5_0005463g0030.1 Nitab4.5_0018268g0010.1 Nitab4.5_0000102g0050.1 Nitab4.5_0001455g0040.1 Nitab4.5_0001032g0080.1 Nitab4.5_0002100g0040.1 Nitab4.5_0004338g0040.1 Nitab4.5_0000119g0150.1 Nitab4.5_0011229g0010.1 Nitab4.5_0003931g0020.1 Nitab4.5_0003138g0010.1	0		0	1000	0
3.1.4.14-RXN_c	acyl carrier protein metabolism	aholo-[SfmBglycyl-carrierprotein] + H2O <=> 4'-phosphopantetheine + H+ + anapo-[SfmBglycyl-carrier-protein]			1		-1000	1000	0
3.1.4.2-RXN_c	glycerophosphocholine phosphodiesterase	sn-glycero-3-phosphocholine + H2O --> choline + sn-glycerol3-phosphate + H+	Nitab4.5_0001328g0050.1 or Nitab4.5_0007019g0010.1 or Nitab4.5_0000913g0050.1 or Nitab4.5_0000519g0150.1 or Nitab4.5_0004291g0010.1	Nitab4.5_0001328g0050.1 Nitab4.5_0007019g0010.1 Nitab4.5_0000913g0050.1 Nitab4.5_0000519g0150.1 Nitab4.5_0004291g0010.1	0		0	1000	0
3.2.1.48-RXN_c	sucrose invertase;neutral/alkaline invertase;sucrose alpha-glucosidase;sucrose beta-fructofuranosidase	sucrose + H2O --> fructose + beta-D-glucopyranose	Nitab4.5_0009861g0010.1 or Nitab4.5_0009198g0020.1 or Nitab4.5_0000303g0260.1 or Nitab4.5_0010324g0010.1 or Nitab4.5_0000365g0230.1 or Nitab4.5_0000962g0090.1 or Nitab4.5_0001295g0210.1 or Nitab4.5_0003044g0040.1 or Nitab4.5_0010832g0020.1 or Nitab4.5_0000337g0110.1 or Nitab4.5_0000172g2360.1 or Nitab4.5_0006735g0060.1 or Nitab4.5_0001082g0080.1 or Nitab4.5_0003838g0090.1	Nitab4.5_0009861g0010.1 Nitab4.5_0009198g0020.1 Nitab4.5_0000303g0260.1 Nitab4.5_0010324g0010.1 Nitab4.5_0000365g0230.1 Nitab4.5_0000962g0090.1 Nitab4.5_0001295g0210.1 Nitab4.5_0003044g0040.1 Nitab4.5_0010832g0020.1 Nitab4.5_0000337g0110.1 Nitab4.5_0000172g2360.1 Nitab4.5_0006735g0060.1 Nitab4.5_0001082g0080.1 Nitab4.5_0003838g0090.1	0		0	1000	0
3.4.11.2-RXN_c	alanyl aminopeptidase	apeptidewithanN-terminalL-alanine + H2O --> L-alanine + apeptide			0		0	1000	0
3.5.2.17-RXN_x	hydroxyisourate hydrolase;5-hydroxyisourate hydrolase	H2O + (S)-5-hydroxyisourate --> (S)-2-oxo-4-hydroxy-4-carboxy-5-ureidoimidazoline + H+	Nitab4.5_0001209g0060.1 or Nitab4.5_0000333g0050.1 or Nitab4.5_0001476g0040.1	Nitab4.5_0001209g0060.1 Nitab4.5_0000333g0050.1 Nitab4.5_0001476g0040.1	0	PWY-5691	0	1000	0	3.5.2.17
3.5.5.4-RXN_c	beta-cyano-L-alanine nitrilase	3-cyano-L-alanine + H+ + 2.0 H2O --> ammonium + L-aspartate	Nitab4.5_0003516g0040.1 or Nitab4.5_0003516g0030.1 or Nitab4.5_0004370g0060.1 or Nitab4.5_0001135g0050.1 or Nitab4.5_0001135g0040.1	Nitab4.5_0003516g0040.1 Nitab4.5_0003516g0030.1 Nitab4.5_0004370g0060.1 Nitab4.5_0001135g0050.1 Nitab4.5_0001135g0040.1	0	ASPSYNII-PWY	0	1000	0	3.5.5.4
3.6.3.18-RXN_c	3.6.3.18-RXN	ATP + melezitose + H2O --> ADP + melezitose + H+ + phosphate			0		0	1000	0
325-BISPHOSPHATE-NUCLEOTIDASE-RXN_c	3'(2'),5'-bisphosphate nucleotidase	H2O + adenosine3',5'-bisphosphate --> AMP + phosphate	Nitab4.5_0000662g0040.1 or Nitab4.5_0011268g0010.1 or Nitab4.5_0001610g0010.1 or Nitab4.5_0000649g0100.1 or Nitab4.5_0000649g0030.1 or Nitab4.5_0003114g0090.1 or Nitab4.5_0006694g0030.1 or Nitab4.5_0001937g0070.1 or Nitab4.5_0000496g0090.1	Nitab4.5_0000662g0040.1 Nitab4.5_0011268g0010.1 Nitab4.5_0001610g0010.1 Nitab4.5_0000649g0100.1 Nitab4.5_0000649g0030.1 Nitab4.5_0003114g0090.1 Nitab4.5_0006694g0030.1 Nitab4.5_0001937g0070.1 Nitab4.5_0000496g0090.1	0		0	1000	0	3.1.3.7
3-CH3-2-OXOBUTANOATE-OH-CH3-XFER-RXN_c	ketopantoate hydroxymethyltransferase;3-methyl-2-oxobutanoate hydroxymethyltransferase	a5,10-methylenetetrahydrofolate + H2O + 3-methyl-2-oxobutanoate <=> atetrahydrofolate + 2-dehydropantoate	Nitab4.5_0005222g0030.1 or Nitab4.5_0000615g0020.1	Nitab4.5_0005222g0030.1 Nitab4.5_0000615g0020.1	1	PANTO-PWY	-1000	1000	0	2.1.2.11
3-CYANOALANINE-HYDRATASE-RXN_c	beta-cyano-L-alanine hydratase	3-cyano-L-alanine + H+ + H2O <=> L-asparagine	Nitab4.5_0003516g0040.1 or Nitab4.5_0003516g0030.1 or Nitab4.5_0004370g0060.1 or Nitab4.5_0001135g0050.1 or Nitab4.5_0001135g0040.1	Nitab4.5_0003516g0040.1 Nitab4.5_0003516g0030.1 Nitab4.5_0004370g0060.1 Nitab4.5_0001135g0050.1 Nitab4.5_0001135g0040.1	1	ASPSYNII-PWY	-1000	1000	0	4.2.1.65
3-DEHYDROQUINATE-DEHYDRATASE-RXN_p	dehydroquinate dehydratase;3-dehydroquinate dehydratase	3-dehydroquinate <=> H2O + 3-dehydroshikimate	Nitab4.5_0013198g0010.1 or Nitab4.5_0012848g0010.1 or Nitab4.5_0000327g0140.1 or Nitab4.5_0001149g0010.1 or Nitab4.5_0000327g0130.1 or Nitab4.5_0004150g0030.1 or Nitab4.5_0000303g0060.1 or Nitab4.5_0006501g0060.1	Nitab4.5_0013198g0010.1 Nitab4.5_0012848g0010.1 Nitab4.5_0000327g0140.1 Nitab4.5_0001149g0010.1 Nitab4.5_0000327g0130.1 Nitab4.5_0004150g0030.1 Nitab4.5_0000303g0060.1 Nitab4.5_0006501g0060.1	1	ARO-PWY	-1000	1000	0	4.2.1.10
3-DEHYDROQUINATE-SYNTHASE-RXN_c	3-dehydroquinate synthase	3-deoxy-D-arabino-heptulosonate7-phosphate --> 3-dehydroquinate + phosphate	Nitab4.5_0001892g0080.1 or Nitab4.5_0008943g0020.1	Nitab4.5_0001892g0080.1 Nitab4.5_0008943g0020.1	0		0	1000	0
3-DEHYDROQUINATE-SYNTHASE-RXN_p	3-dehydroquinate synthase	3-deoxy-D-arabino-heptulosonate7-phosphate --> 3-dehydroquinate + phosphate	Nitab4.5_0001892g0080.1 or Nitab4.5_0008943g0020.1	Nitab4.5_0001892g0080.1 Nitab4.5_0008943g0020.1	0	ARO-PWY	0	1000	0	4.2.3.4
3-DEHYDROSPHINGANINE-REDUCTASE-RXN_c	3-ketosphinganine reductase;3-dehydrosphinganine reductase;3-ketodihydrosphinganine (C18) reductase;3-ketodihydrosphinganine reductase;3-ketodihydrosphingosine reductase	3-dehydrosphinganine + NADPH + H+ --> sphinganine + NADP+	Nitab4.5_0000728g0080.1 or Nitab4.5_0006639g0010.1 or Nitab4.5_0000440g0200.1 or Nitab4.5_0008223g0010.1 or Nitab4.5_0006333g0030.1 or Nitab4.5_0000321g0010.1 or Nitab4.5_0010073g0020.1	Nitab4.5_0000728g0080.1 Nitab4.5_0006639g0010.1 Nitab4.5_0000440g0200.1 Nitab4.5_0008223g0010.1 Nitab4.5_0006333g0030.1 Nitab4.5_0000321g0010.1 Nitab4.5_0010073g0020.1	0		0	1000	0
3-HYDROXBUTYRYL-COA-DEHYDRATASE-RXN_c	3-HYDROXBUTYRYL-COA-DEHYDRATASE-RXN	(3R)-3-hydroxybutanoyl-CoA <=> crotonyl-CoA + H2O	Nitab4.5_0000511g0130.1 or Nitab4.5_0000106g0340.1 or Nitab4.5_0002353g0010.1 or Nitab4.5_0000498g0200.1 or Nitab4.5_0000588g0300.1	Nitab4.5_0000511g0130.1 Nitab4.5_0000106g0340.1 Nitab4.5_0002353g0010.1 Nitab4.5_0000498g0200.1 Nitab4.5_0000588g0300.1	1		-1000	1000	0
3-HYDROXBUTYRYL-COA-DEHYDRATASE-RXN_x	3-HYDROXBUTYRYL-COA-DEHYDRATASE-RXN	(3R)-3-hydroxybutanoyl-CoA <=> crotonyl-CoA + H2O	Nitab4.5_0000511g0130.1 or Nitab4.5_0000106g0340.1 or Nitab4.5_0002353g0010.1 or Nitab4.5_0000498g0200.1 or Nitab4.5_0000588g0300.1	Nitab4.5_0000511g0130.1 Nitab4.5_0000106g0340.1 Nitab4.5_0002353g0010.1 Nitab4.5_0000498g0200.1 Nitab4.5_0000588g0300.1	1		-1000	1000	0	4.2.1.55
3-HYDROXYBUTYRYL-COA-DEHYDROGENASE-RXN_c	3-HYDROXYBUTYRYL-COA-DEHYDROGENASE-RXN	acetoacetyl-CoA + NADPH + H+ --> NADP+ + (S)-3-hydroxybutanoyl-CoA			0		0	1000	0	1.1.1.157
3-HYDROXYDECANOYL-ACP-DEHYDR-RXN_c	3-hydroxyacyl-[acp] dehydratase;(R)3-hydroxyacyl-[acp]-[acyl-carrier protein]hydro-lyase (trans-Delta2-enoyl-[acyl-carrier-protein]-forming);(3R)-3-hydroxyacyl-[acyl-carrier protein] dehydratase;(3R)-3-hydroxyacyl-[acyl-carrier-protein] dehydratase;(3R)-3-hydroxyacyl-[acp] dehydratase	a(3R)-3-hydroxyacyl-[acyl-carrierprotein] --> atrans-2-enoyl-[acyl-carrierprotein] + H2O	Nitab4.5_0002865g0030.1 or Nitab4.5_0002865g0040.1 or Nitab4.5_0003434g0020.1 or Nitab4.5_0000078g0070.1 or Nitab4.5_0001254g0040.1	Nitab4.5_0002865g0030.1 Nitab4.5_0002865g0040.1 Nitab4.5_0003434g0020.1 Nitab4.5_0000078g0070.1 Nitab4.5_0001254g0040.1	0		0	1000	0
3-HYDROXYISOBUTYRATE-DEHYDROGENASE-RXN_m	3-hydroxyisobutyrate dehydrogenase	(S)-3-hydroxy-isobutanoate + NAD+ --> (S)-methylmalonate-semialdehyde + NADH + H+	Nitab4.5_0000076g0220.1 or Nitab4.5_0004204g0040.1	Nitab4.5_0000076g0220.1 Nitab4.5_0004204g0040.1	0	VALDEG-PWY	0	1000	0	1.1.1.31
3-HYDROXYISOBUTYRYL-COA-HYDROLASE-RXN_c	3-hydroxyisobutyryl-CoA hydrolase	(S)-3-hydroxy-isobutanoyl-CoA + H2O --> coenzymeA + (S)-3-hydroxy-isobutanoate + H+	Nitab4.5_0001476g0010.1 or Nitab4.5_0002705g0010.1 or Nitab4.5_0005007g0020.1 or Nitab4.5_0006724g0070.1 or Nitab4.5_0001823g0070.1 or Nitab4.5_0001209g0040.1 or Nitab4.5_0001232g0070.1 or Nitab4.5_0011403g0020.1 or Nitab4.5_0000381g0230.1 or Nitab4.5_0003734g0070.1 or Nitab4.5_0007868g0010.1 or Nitab4.5_0002363g0030.1 or Nitab4.5_0012143g0010.1 or Nitab4.5_0008529g0010.1 or Nitab4.5_0000294g0020…	Nitab4.5_0001476g0010.1 Nitab4.5_0002705g0010.1 Nitab4.5_0005007g0020.1 Nitab4.5_0006724g0070.1 Nitab4.5_0001823g0070.1 Nitab4.5_0001209g0040.1 Nitab4.5_0001232g0070.1 Nitab4.5_0011403g0020.1 Nitab4.5_0000381g0230.1 Nitab4.5_0003734g0070.1 Nitab4.5_0007868g0010.1 Nitab4.5_0002363g0030.1 Nitab4.5_0012143g0010.1 Nitab4.5_0008529g0010.1 Nitab4.5_0000294g0020.1 Nitab4.5_0008625g0010.1	0		0	1000	0
3-HYDROXY-PROPIONATE_mc	_3__45__HYDROXY__45__PROPIONATE_mc	3-hydroxypropanoate <=> 3-hydroxypropanoate			1		-1000	1000	0
3-HYDROXYPROPIONATE-DEHYDROGENASE-RXN_c	&beta;-alanine biosynthesis II	NAD+ + 3-hydroxypropanoate <=> 3-oxopropanoate + NADH + H+			1	PWY-3941	-1000	1000	0	1.1.1.59
3-ISOPROPYLMALDEHYDROG-RXN_c	3-isopropylmalate dehydrogenase	NAD+ + (2R,3S)-3-isopropylmalate <=> (2S)-2-isopropyl-3-oxosuccinate + NADH + H+	Nitab4.5_0002481g0070.1 or Nitab4.5_0000416g0070.1 or Nitab4.5_0000315g0220.1 or Nitab4.5_0010213g0010.1	Nitab4.5_0002481g0070.1 Nitab4.5_0000416g0070.1 Nitab4.5_0000315g0220.1 Nitab4.5_0010213g0010.1	1		-1000	1000	0
3-ISOPROPYLMALDEHYDROG-RXN_p	3-isopropylmalate dehydrogenase	NAD+ + (2R,3S)-3-isopropylmalate <=> (2S)-2-isopropyl-3-oxosuccinate + NADH + H+	Nitab4.5_0002481g0070.1 or Nitab4.5_0000416g0070.1 or Nitab4.5_0000315g0220.1 or Nitab4.5_0010213g0010.1	Nitab4.5_0002481g0070.1 Nitab4.5_0000416g0070.1 Nitab4.5_0000315g0220.1 Nitab4.5_0010213g0010.1	1	LEUSYN-PWY	-1000	1000	0	1.1.1.85
3-ISOPROPYLMALISOM-RXN_c	3-isopropylmalate dehydratase	2-isopropylmaleate + H2O <=> (2S)-2-isopropylmalate	Nitab4.5_0002210g0050.1 or Nitab4.5_0001041g0170.1 or Nitab4.5_0002372g0010.1 or Nitab4.5_0002613g0050.1 or Nitab4.5_0005154g0020.1 or Nitab4.5_0001410g0090.1 or Nitab4.5_0002881g0130.1 or Nitab4.5_0000618g0090.1 or Nitab4.5_0000592g0470.1 or Nitab4.5_0001041g0160.1 or Nitab4.5_0002881g0050.1	Nitab4.5_0002210g0050.1 Nitab4.5_0001041g0170.1 Nitab4.5_0002372g0010.1 Nitab4.5_0002613g0050.1 Nitab4.5_0005154g0020.1 Nitab4.5_0001410g0090.1 Nitab4.5_0002881g0130.1 Nitab4.5_0000618g0090.1 Nitab4.5_0000592g0470.1 Nitab4.5_0001041g0160.1 Nitab4.5_0002881g0050.1	1		-1000	1000	0
3-ISOPROPYLMALISOM-RXN_p	3-isopropylmalate dehydratase	2-isopropylmaleate + H2O <=> (2S)-2-isopropylmalate	Nitab4.5_0002210g0050.1 or Nitab4.5_0001041g0170.1 or Nitab4.5_0002372g0010.1 or Nitab4.5_0002613g0050.1 or Nitab4.5_0005154g0020.1 or Nitab4.5_0001410g0090.1 or Nitab4.5_0002881g0130.1 or Nitab4.5_0000618g0090.1 or Nitab4.5_0000592g0470.1 or Nitab4.5_0001041g0160.1 or Nitab4.5_0002881g0050.1	Nitab4.5_0002210g0050.1 Nitab4.5_0001041g0170.1 Nitab4.5_0002372g0010.1 Nitab4.5_0002613g0050.1 Nitab4.5_0005154g0020.1 Nitab4.5_0001410g0090.1 Nitab4.5_0002881g0130.1 Nitab4.5_0000618g0090.1 Nitab4.5_0000592g0470.1 Nitab4.5_0001041g0160.1 Nitab4.5_0002881g0050.1	1	LEUSYN-PWY	-1000	1000	0	4.2.1.33
3-NUCLEOTID-RXN_c	3'-nucleotidase;nucleoside 3'-monophosphate phosphatase	3-Phosphomonucleotides + H2O --> phosphate + Ribonucleosides			0		0	1000	0
3-OXOACYL-ACP-REDUCT-RXN_p	3-oxoacyl-[ACP] reductase;NADPH-dependent beta-ketoacyl reductase;3-oxoacyl-[acyl-carrier-protein] reductase;(3R)-3-hydroxyacyl-[acyl-carrier protein]:NADP+ oxidoreductase	a3-oxoacyl-[acp] + NADPH + H+ --> NADP+ + a(3R)-3-hydroxyacyl-[acyl-carrierprotein]	Nitab4.5_0008306g0050.1 or Nitab4.5_0000062g0120.1 or Nitab4.5_0008861g0010.1 or Nitab4.5_0005327g0030.1 or Nitab4.5_0009657g0010.1 or Nitab4.5_0000581g0100.1 or Nitab4.5_0000240g0040.1 or Nitab4.5_0000271g0080.1 or Nitab4.5_0000812g0020.1 or Nitab4.5_0000189g0050.1 or Nitab4.5_0001057g0010.1 or Nitab4.5_0025309g0010.1 or Nitab4.5_0001664g0110.1 or Nitab4.5_0026423g0010.1	Nitab4.5_0008306g0050.1 Nitab4.5_0000062g0120.1 Nitab4.5_0008861g0010.1 Nitab4.5_0005327g0030.1 Nitab4.5_0009657g0010.1 Nitab4.5_0000581g0100.1 Nitab4.5_0000240g0040.1 Nitab4.5_0000271g0080.1 Nitab4.5_0000812g0020.1 Nitab4.5_0000189g0050.1 Nitab4.5_0001057g0010.1 Nitab4.5_0025309g0010.1 Nitab4.5_0001664g0110.1 Nitab4.5_0026423g0010.1	0		0	1000	0
3-OXOACYL-ACP-SYNTH-BASE-RXN_c	Acyl-[acyl-carrier-protein]:malonyl-[acyl-carrier-protein] C-acyltransferase (decarboxylating)	anacetyl-[acp] + amalonyl-[acp] + H+ --> asoluble[acyl-carrierprotein] + anacetoacetyl-[acp] + CO2	Nitab4.5_0001040g0120.1 or Nitab4.5_0000130g0180.1 or Nitab4.5_0001565g0080.1 or Nitab4.5_0001962g0100.1 or Nitab4.5_0008711g0010.1 or Nitab4.5_0000348g0200.1 or Nitab4.5_0008746g0030.1 or Nitab4.5_0001655g0210.1 or Nitab4.5_0007773g0040.1	Nitab4.5_0001040g0120.1 Nitab4.5_0000130g0180.1 Nitab4.5_0001565g0080.1 Nitab4.5_0001962g0100.1 Nitab4.5_0008711g0010.1 Nitab4.5_0000348g0200.1 Nitab4.5_0008746g0030.1 Nitab4.5_0001655g0210.1 Nitab4.5_0007773g0040.1	0		0	1000	0
3-OXOACYL-ACP-SYNTH-RXN_c	fatty acid elongation -- saturated	amalonyl-[acp] + POLYMER-INST-Saturated-Fatty-Acyl-ACPs-C4-H8 + H+ --> asoluble[acyl-carrierprotein] + CO2 + POLYMER-INST-B-KETOACYL-ACP-C6-H12			0		0	1000	0
3-OXOLAURATE-DECARBOXYLASE-RXN_c	3-oxo-dodecanoate decarboxylase	H+ + 3-oxo-dodecanoate --> CO2 + 2-undecanone	Nitab4.5_0003726g0100.1 or Nitab4.5_0000382g0090.1 or Nitab4.5_0009440g0030.1 or Nitab4.5_0003773g0050.1 or Nitab4.5_0012282g0020.1 or Nitab4.5_0011449g0010.1 or Nitab4.5_0006195g0030.1 or Nitab4.5_0002514g0010.1 or Nitab4.5_0001401g0090.1 or Nitab4.5_0000876g0230.1 or Nitab4.5_0001401g0130.1	Nitab4.5_0003726g0100.1 Nitab4.5_0000382g0090.1 Nitab4.5_0009440g0030.1 Nitab4.5_0003773g0050.1 Nitab4.5_0012282g0020.1 Nitab4.5_0011449g0010.1 Nitab4.5_0006195g0030.1 Nitab4.5_0002514g0010.1 Nitab4.5_0001401g0090.1 Nitab4.5_0000876g0230.1 Nitab4.5_0001401g0130.1	0		0	1000	0
3PGA_Pi_pc	3PGA_Pi_pc	3-phospho-D-glycerate + phosphate <=> 3-phospho-D-glycerate + phosphate			1		-1000	1000	0
3PGAREARR-RXN_c	2,3-bisphosphoglycerate-independent phosphoglycerate mutase;2,3-bisphosphoglycerate-dependent phosphoglycerate mutase;cofactor-independent phosphoglycerate mutase	2-phospho-D-glycerate <=> 3-phospho-D-glycerate	Nitab4.5_0008321g0010.1 or Nitab4.5_0006644g0030.1 or Nitab4.5_0002077g0130.1 or Nitab4.5_0011661g0010.1	Nitab4.5_0008321g0010.1 Nitab4.5_0006644g0030.1 Nitab4.5_0002077g0130.1 Nitab4.5_0011661g0010.1	1	GLUCONEO-PWY|PWY-1042|PWY-5723|GLYCOLYSIS	-1000	1000	0	5.4.2.1
3PGAREARR-RXN_p	2,3-bisphosphoglycerate-independent phosphoglycerate mutase;2,3-bisphosphoglycerate-dependent phosphoglycerate mutase;cofactor-independent phosphoglycerate mutase	2-phospho-D-glycerate <=> 3-phospho-D-glycerate	Nitab4.5_0008321g0010.1 or Nitab4.5_0006644g0030.1 or Nitab4.5_0002077g0130.1 or Nitab4.5_0011661g0010.1	Nitab4.5_0008321g0010.1 Nitab4.5_0006644g0030.1 Nitab4.5_0002077g0130.1 Nitab4.5_0011661g0010.1	1	GLUCONEO-PWY|PWY-1042|PWY-5723|GLYCOLYSIS	-1000	1000	0	5.4.2.1
3-PHOSPHOGLYCERATE-PHOSPHATASE-RXN_c	L-serine biosynthesis II	3-phospho-D-glycerate + H2O --> D-glycerate + phosphate			0		0	1000	0
3-SULFINOALANINE-AMINOTRANSFERASE-RXN_c	cysteine sulfinate transaminase;3-sulfinoalanine aminotransferase	2-oxoglutarate + 3-sulfino-L-alanine <=> L-glutamate + 3-sulfinopyruvate	Nitab4.5_0009538g0010.1 or Nitab4.5_0009538g0010.1 or Nitab4.5_0000052g0220.1 or Nitab4.5_0000097g0090.1 or Nitab4.5_0000097g0090.1 or Nitab4.5_0007126g0030.1 or Nitab4.5_0007794g0030.1 or Nitab4.5_0009811g0010.1 or Nitab4.5_0002204g0060.1 or Nitab4.5_0009811g0010.1	Nitab4.5_0009538g0010.1 Nitab4.5_0009538g0010.1 Nitab4.5_0000052g0220.1 Nitab4.5_0000097g0090.1 Nitab4.5_0000097g0090.1 Nitab4.5_0007126g0030.1 Nitab4.5_0007794g0030.1 Nitab4.5_0009811g0010.1 Nitab4.5_0002204g0060.1 Nitab4.5_0009811g0010.1	1		-1000	1000	0	2.6.1.1
4.1.1.82-RXN_c	4.1.1.82-RXN	3-phosphonopyruvate + H+ --> CO2 + 2-phosphonoacetaldehyde			0		0	1000	0
4.1.3.26-RXN_c	3-hydroxy-3-isohexenylglutaryl-CoA lyase	3-hydroxy-3-(4-methylpent-3-en-1-yl)glutaryl-CoA --> acetate + 7-methyl-3-oxooct-6-enoyl-CoA	Nitab4.5_0004018g0010.1 or Nitab4.5_0001659g0140.1 or Nitab4.5_0001450g0050.1	Nitab4.5_0004018g0010.1 Nitab4.5_0001659g0140.1 Nitab4.5_0001450g0050.1	0		0	1000	0
4.2.1.58-RXN_c	4.2.1.58-RXN	a(3R)-3-hydroxybutanoyl-[acp] --> a(2E)-but-2-enoyl-[acp] + H2O			0		0	1000	0
4.2.1.59-RXN_c	4.2.1.59-RXN	a(3R)-3-hydroxyoctanoyl-[acp] --> H2O + a(2E)-oct-2-enoyl-[acp]			0		0	1000	0
4.2.1.61-RXN_c	4.2.1.61-RXN	a(3R)-3-hydroxyhexadecanoyl-[acp] --> H2O + a(2E)-hexadec-2-enoyl-[acp]			0		0	1000	0
4.2.1.93-RXN_c	ATP-dependent NADH-hydrate dehydratase	ATP + (S)-NADHX --> ADP + NADH + H+ + phosphate	Nitab4.5_0005927g0020.1 or Nitab4.5_0000630g0050.1	Nitab4.5_0005927g0020.1 Nitab4.5_0000630g0050.1	0		0	1000	0
4.2.3.16-RXN_c	limonene synthase;(-)-(4S)-limonene synthase	geranyldiphosphate --> (4S)-limonene + diphosphate			0	PWY-3041	0	1000	0	4.2.3.16
4.2.3.19-RXN_c	ent-kaurene synthase	(-)-ent-copalyldiphosphate --> ent-kaurene + diphosphate	Nitab4.5_0002862g0030.1 or Nitab4.5_0000029g0200.1 or Nitab4.5_0010359g0020.1	Nitab4.5_0002862g0030.1 Nitab4.5_0000029g0200.1 Nitab4.5_0010359g0020.1	0	PWY-5032	0	1000	0	4.2.3.19
4.2.3.25-RXN_c	(S)-linalool synthase;(+)-linalool synthase;(3S)-linalool synthase	geranyldiphosphate + H2O --> (3S)-linalool + diphosphate	Nitab4.5_0003738g0070.1	Nitab4.5_0003738g0070.1	0	PWY2OL-4	0	1000	0	4.2.3.25
4.2.3.26-RXN_c	linalool synthase;(R)-linalool synthase;(3R)-linalool synthase;R-linalool synthase	geranyldiphosphate + H2O --> (3R)-linalool + diphosphate	Nitab4.5_0006287g0010.1 or Nitab4.5_0015221g0010.1 or Nitab4.5_0009590g0010.1 or Nitab4.5_0008276g0060.1 or Nitab4.5_0002189g0010.1	Nitab4.5_0006287g0010.1 Nitab4.5_0015221g0010.1 Nitab4.5_0009590g0010.1 Nitab4.5_0008276g0060.1 Nitab4.5_0002189g0010.1	0	PWY2OL-4	0	1000	0	4.2.3.26
4.3.1.17-RXN_c	serine deaminase;L-serine ammonia-lyase;L-serine deaminase;L-serine dehydratase	L-serine --> ammonium + pyruvate	Nitab4.5_0000963g0020.1 or Nitab4.5_0000132g0410.1 or Nitab4.5_0000132g0130.1	Nitab4.5_0000963g0020.1 Nitab4.5_0000132g0410.1 Nitab4.5_0000132g0130.1	0	SERDEG-PWY|PWY-5497	0	1000	0	4.3.1.17
4.4.1.14-RXN_c	1-aminocyclopropane-1-carboxylate synthase	S-adenosyl-L-methionine --> 1-aminocyclopropane-1-carboxylate + H+ + S-methyl-5'-thioadenosine	Nitab4.5_0003390g0010.1 or Nitab4.5_0000776g0020.1 or Nitab4.5_0000915g0150.1 or Nitab4.5_0000036g0180.1 or Nitab4.5_0007906g0020.1 or Nitab4.5_0003015g0110.1 or Nitab4.5_0007428g0010.1 or Nitab4.5_0002262g0060.1 or Nitab4.5_0007906g0010.1 or Nitab4.5_0005743g0030.1 or Nitab4.5_0001494g0120.1 or Nitab4.5_0002254g0010.1 or Nitab4.5_0002381g0080.1 or Nitab4.5_0000540g0170.1 or Nitab4.5_0016451g0010…	Nitab4.5_0003390g0010.1 Nitab4.5_0000776g0020.1 Nitab4.5_0000915g0150.1 Nitab4.5_0000036g0180.1 Nitab4.5_0007906g0020.1 Nitab4.5_0003015g0110.1 Nitab4.5_0007428g0010.1 Nitab4.5_0002262g0060.1 Nitab4.5_0007906g0010.1 Nitab4.5_0005743g0030.1 Nitab4.5_0001494g0120.1 Nitab4.5_0002254g0010.1 Nitab4.5_0002381g0080.1 Nitab4.5_0000540g0170.1 Nitab4.5_0016451g0010.1 Nitab4.5_0000938g0090.1 Nitab4.5_000347…	0	ETHYL-PWY	0	1000	0	4.4.1.14
4-AMINO-BUTYRATE_mc	_4__45__AMINO__45__BUTYRATE_mc	4-aminobutanoate <=> 4-aminobutanoate			1		-1000	1000	0
4-COUMARATE--COA-LIGASE-RXN_c	4-coumarate coenzyme A ligase;4-coumarate:CoA ligase;4-coumarate-CoA ligase;4-coumaroyl-CoA synthetase;4-coumarate--CoA ligase	ATP + 4-coumarate + coenzymeA --> AMP + diphosphate + (E)-4-coumaroyl-CoA	Nitab4.5_0012647g0010.1 or Nitab4.5_0011186g0020.1 or Nitab4.5_0005336g0020.1 or Nitab4.5_0010595g0010.1 or Nitab4.5_0004890g0040.1 or Nitab4.5_0001374g0230.1 or Nitab4.5_0000021g0560.1 or Nitab4.5_0000091g0320.1 or Nitab4.5_0007650g0030.1 or Nitab4.5_0000483g0220.1 or Nitab4.5_0004781g0090.1 or Nitab4.5_0002540g0090.1 or Nitab4.5_0000957g0180.1 or Nitab4.5_0001374g0240.1 or Nitab4.5_0000091g0290…	Nitab4.5_0012647g0010.1 Nitab4.5_0011186g0020.1 Nitab4.5_0005336g0020.1 Nitab4.5_0010595g0010.1 Nitab4.5_0004890g0040.1 Nitab4.5_0001374g0230.1 Nitab4.5_0000021g0560.1 Nitab4.5_0000091g0320.1 Nitab4.5_0007650g0030.1 Nitab4.5_0000483g0220.1 Nitab4.5_0004781g0090.1 Nitab4.5_0002540g0090.1 Nitab4.5_0000957g0180.1 Nitab4.5_0001374g0240.1 Nitab4.5_0000091g0290.1	0	PWY-5868|PWY1F-FLAVSYN|PWY-361	0	1000	0	6.2.1.12
4-HYDROXYPHENYLPYRUVATE-DIOXYGENASE-RXN_c	4-hydroxyphenylpyruvate dioxygenase	oxygen + 3-(4-hydroxyphenyl)pyruvate --> CO2 + homogentisate	Nitab4.5_0000006g0440.1 or Nitab4.5_0002201g0040.1	Nitab4.5_0000006g0440.1 Nitab4.5_0002201g0040.1	0	TYRFUMCAT-PWY|PWY-1422	0	1000	0	1.13.11.27
4-NITROPHENYLPHOSPHATASE-RXN_c	4-nitrophenyl phosphate phosphatase;nitrophenyl phosphatase	4-nitrophenylphosphate + H2O --> H+ + 4-nitrophenol + phosphate			0		0	1000	0	3.1.3.41
5.1.1.18-RXN_c	serine racemase	L-serine <=> D-serine	Nitab4.5_0004836g0070.1 or Nitab4.5_0003907g0030.1	Nitab4.5_0004836g0070.1 Nitab4.5_0003907g0030.1	1		-1000	1000	0	5.1.1.18
5.3.1.23-RXN_c	methylthioribose-1-phosphate isomerase;5-methylthioribose-1-phosphate isomerase	S-methyl-5-thio-alpha-D-ribose1-phosphate --> S-methyl-5-thio-D-ribulose1-phosphate	Nitab4.5_0006512g0010.1 or Nitab4.5_0000507g0030.1	Nitab4.5_0006512g0010.1 Nitab4.5_0000507g0030.1	0		0	1000	0
5.5.1.13-RXN_c	ent-copalyl diphosphate synthase;ent-kaurene synthase	geranylgeranyldiphosphate --> (-)-ent-copalyldiphosphate	Nitab4.5_0008567g0030.1 or Nitab4.5_0002069g0030.1 or Nitab4.5_0010312g0010.1 or Nitab4.5_0000759g0220.1 or Nitab4.5_0021312g0010.1 or Nitab4.5_0006670g0010.1 or Nitab4.5_0010359g0020.1 or Nitab4.5_0000759g0230.1	Nitab4.5_0008567g0030.1 Nitab4.5_0002069g0030.1 Nitab4.5_0010312g0010.1 Nitab4.5_0000759g0220.1 Nitab4.5_0021312g0010.1 Nitab4.5_0006670g0010.1 Nitab4.5_0010359g0020.1 Nitab4.5_0000759g0230.1	0	PWY-5032	0	1000	0	5.5.1.13
5-FORMYL-THF-CYCLO-LIGASE-RXN_c	5-formyltetrahydrofolate cycloligase;5-formyltetrahydrofolate cyclo-ligase;5,10-methenyltetrahydrofolate synthetase	ATP + (6S)-5-formyl-tetrahydrofolatetri-L-glutamate --> ADP + 5,10-methenyltetrahydrofolatetri-L-glutamate + phosphate	Nitab4.5_0002376g0010.1 or Nitab4.5_0008772g0020.1 or Nitab4.5_0000642g0190.1 or Nitab4.5_0000710g0100.1 or Nitab4.5_0013575g0010.1 or Nitab4.5_0009486g0020.1 or Nitab4.5_0000026g0320.1 or Nitab4.5_0000710g0080.1 or Nitab4.5_0003018g0040.1 or Nitab4.5_0008162g0040.1	Nitab4.5_0002376g0010.1 Nitab4.5_0008772g0020.1 Nitab4.5_0000642g0190.1 Nitab4.5_0000710g0100.1 Nitab4.5_0013575g0010.1 Nitab4.5_0009486g0020.1 Nitab4.5_0000026g0320.1 Nitab4.5_0000710g0080.1 Nitab4.5_0003018g0040.1 Nitab4.5_0008162g0040.1	0	PWY-2201|PWY-3841	0	1000	0	6.3.3.2
5-METHYL-THF_pc	_5__45__METHYL__45__THF_pc	5-methyltetrahydropteroylmono-L-glutamate <=> 5-methyltetrahydropteroylmono-L-glutamate			1		-1000	1000	0
5-METHYLTHIORIBOSE-KINASE-RXN_c	MTR kinase;5'-methylthioribose kinase	ATP + 5-(methylsulfanyl)-D-ribose --> ADP + S-methyl-5-thio-alpha-D-ribose1-phosphate + H+	Nitab4.5_0001143g0070.1 or Nitab4.5_0001143g0030.1 or Nitab4.5_0011634g0020.1 or Nitab4.5_0026736g0020.1	Nitab4.5_0001143g0070.1 Nitab4.5_0001143g0030.1 Nitab4.5_0011634g0020.1 Nitab4.5_0026736g0020.1	0	PWY-4361	0	1000	0	2.7.1.100
5-OXOPROLINASE-ATP-HYDROLYSING-RXN_c	5-oxoprolinase;5-oxo-L-prolinase	ATP + 2.0 H2O + 5-oxo-L-proline --> ADP + L-glutamate + H+ + phosphate	Nitab4.5_0004091g0060.1 or Nitab4.5_0000761g0030.1	Nitab4.5_0004091g0060.1 Nitab4.5_0000761g0030.1	0	PWY-4041	0	1000	0	3.5.2.9
6.2.1.34-RXN_c	suberin monomers biosynthesis	ATP + coenzymeA + ferulate <=> AMP + feruloyl-CoA + diphosphate			1		-1000	1000	0	6.2.1.34
6-BETA-HYDROXYHYOSCYAMINE-EPOXIDASE-RXN_c	superpathway of hyoscyamine and scopolamine biosynthesis	(6S)-hydroxyhyoscyamine + oxygen + 2-oxoglutarate --> CO2 + H+ + scopolamine + succinate + H2O			0	PWY-5317	0	1000	0	1.14.11.14
6PFRUCTPHOS-RXN_c	6-phosphofructose kinase;6-phosphofructokinase	ATP + beta-D-fructofuranose6-phosphate --> ADP + beta-D-fructose1,6-bisphosphate + H+	Nitab4.5_0000318g0110.1 or Nitab4.5_0002021g0100.1 or Nitab4.5_0000928g0020.1 or Nitab4.5_0020843g0010.1 or Nitab4.5_0001737g0030.1 or Nitab4.5_0000021g0780.1 or Nitab4.5_0013610g0010.1 or Nitab4.5_0007739g0030.1 or Nitab4.5_0000147g0170.1 or Nitab4.5_0000902g0100.1 or Nitab4.5_0003265g0120.1 or Nitab4.5_0008031g0020.1 or Nitab4.5_0002021g0090.1 or Nitab4.5_0001309g0010.1 or Nitab4.5_0001122g0150…	Nitab4.5_0000318g0110.1 Nitab4.5_0002021g0100.1 Nitab4.5_0000928g0020.1 Nitab4.5_0020843g0010.1 Nitab4.5_0001737g0030.1 Nitab4.5_0000021g0780.1 Nitab4.5_0013610g0010.1 Nitab4.5_0007739g0030.1 Nitab4.5_0000147g0170.1 Nitab4.5_0000902g0100.1 Nitab4.5_0003265g0120.1 Nitab4.5_0008031g0020.1 Nitab4.5_0002021g0090.1 Nitab4.5_0001309g0010.1 Nitab4.5_0001122g0150.1 Nitab4.5_0004530g0040.1 Nitab4.5_000418…	0	PWY-1042|GLYCOLYSIS	0	1000	0	2.7.1.11
6PFRUCTPHOS-RXN_p	6-phosphofructose kinase;6-phosphofructokinase	ATP + beta-D-fructofuranose6-phosphate --> ADP + beta-D-fructose1,6-bisphosphate + H+	Nitab4.5_0000318g0110.1 or Nitab4.5_0002021g0100.1 or Nitab4.5_0000928g0020.1 or Nitab4.5_0020843g0010.1 or Nitab4.5_0001737g0030.1 or Nitab4.5_0000021g0780.1 or Nitab4.5_0013610g0010.1 or Nitab4.5_0007739g0030.1 or Nitab4.5_0000147g0170.1 or Nitab4.5_0000902g0100.1 or Nitab4.5_0003265g0120.1 or Nitab4.5_0008031g0020.1 or Nitab4.5_0002021g0090.1 or Nitab4.5_0001309g0010.1 or Nitab4.5_0001122g0150…	Nitab4.5_0000318g0110.1 Nitab4.5_0002021g0100.1 Nitab4.5_0000928g0020.1 Nitab4.5_0020843g0010.1 Nitab4.5_0001737g0030.1 Nitab4.5_0000021g0780.1 Nitab4.5_0013610g0010.1 Nitab4.5_0007739g0030.1 Nitab4.5_0000147g0170.1 Nitab4.5_0000902g0100.1 Nitab4.5_0003265g0120.1 Nitab4.5_0008031g0020.1 Nitab4.5_0002021g0090.1 Nitab4.5_0001309g0010.1 Nitab4.5_0001122g0150.1 Nitab4.5_0004530g0040.1 Nitab4.5_000418…	0	PWY-1042|GLYCOLYSIS	0	1000	0	2.7.1.11
6PGLUCONOLACT-RXN_c	6-phosphogluconolactonase	6-phosphoD-glucono-1,5-lactone + H2O --> D-gluconate6-phosphate + H+	Nitab4.5_0006368g0010.1 or Nitab4.5_0000231g0050.1 or Nitab4.5_0011053g0020.1 or Nitab4.5_0009056g0020.1 or Nitab4.5_0007028g0020.1 or Nitab4.5_0000115g0010.1 or Nitab4.5_0001118g0020.1 or Nitab4.5_0003332g0050.1 or Nitab4.5_0007734g0030.1 or Nitab4.5_0000319g0350.1 or Nitab4.5_0011053g0030.1 or Nitab4.5_0008776g0010.1 or Nitab4.5_0009056g0010.1 or Nitab4.5_0000319g0320.1	Nitab4.5_0006368g0010.1 Nitab4.5_0000231g0050.1 Nitab4.5_0011053g0020.1 Nitab4.5_0009056g0020.1 Nitab4.5_0007028g0020.1 Nitab4.5_0000115g0010.1 Nitab4.5_0001118g0020.1 Nitab4.5_0003332g0050.1 Nitab4.5_0007734g0030.1 Nitab4.5_0000319g0350.1 Nitab4.5_0011053g0030.1 Nitab4.5_0008776g0010.1 Nitab4.5_0009056g0010.1 Nitab4.5_0000319g0320.1	0	OXIDATIVEPENT-PWY	0	1000	0	3.1.1.31
6PGLUCONOLACT-RXN_p	6-phosphogluconolactonase	6-phosphoD-glucono-1,5-lactone + H2O --> D-gluconate6-phosphate + H+	Nitab4.5_0006368g0010.1 or Nitab4.5_0000231g0050.1 or Nitab4.5_0011053g0020.1 or Nitab4.5_0009056g0020.1 or Nitab4.5_0007028g0020.1 or Nitab4.5_0000115g0010.1 or Nitab4.5_0001118g0020.1 or Nitab4.5_0003332g0050.1 or Nitab4.5_0007734g0030.1 or Nitab4.5_0000319g0350.1 or Nitab4.5_0011053g0030.1 or Nitab4.5_0008776g0010.1 or Nitab4.5_0009056g0010.1 or Nitab4.5_0000319g0320.1	Nitab4.5_0006368g0010.1 Nitab4.5_0000231g0050.1 Nitab4.5_0011053g0020.1 Nitab4.5_0009056g0020.1 Nitab4.5_0007028g0020.1 Nitab4.5_0000115g0010.1 Nitab4.5_0001118g0020.1 Nitab4.5_0003332g0050.1 Nitab4.5_0007734g0030.1 Nitab4.5_0000319g0350.1 Nitab4.5_0011053g0030.1 Nitab4.5_0008776g0010.1 Nitab4.5_0009056g0010.1 Nitab4.5_0000319g0320.1	0	OXIDATIVEPENT-PWY	0	1000	0	3.1.1.31
6-PHOSPHOFRUCTO-2-KINASE-RXN_c	fructose-6P, 2 kinase	ATP + beta-D-fructofuranose6-phosphate --> ADP + beta-D-fructose2,6-bisphosphate + H+	Nitab4.5_0000268g0050.1 or Nitab4.5_0000752g0070.1 or Nitab4.5_0002352g0010.1 or Nitab4.5_0004641g0020.1 or Nitab4.5_0000839g0080.1 or Nitab4.5_0001705g0010.1	Nitab4.5_0000268g0050.1 Nitab4.5_0000752g0070.1 Nitab4.5_0002352g0010.1 Nitab4.5_0004641g0020.1 Nitab4.5_0000839g0080.1 Nitab4.5_0001705g0010.1	0		0	1000	0	2.7.1.105
7KAPSYN-RXN_c	8-amino-7-oxononanoate synthase	pimeloyl-CoA + L-alanine + H+ --> CO2 + coenzymeA + (8S)-8-amino-7-oxononanoate			0	PWY-3701	0	1000	0	2.3.1.47
ACET_mc	ACET_mc	acetate <=> acetate			1		-1000	1000	0
ACET_pc	ACET_pc	acetate <=> acetate			1		-1000	1000	0
ACET_xc	ACET_xc	acetate <=> acetate			1		-1000	1000	0
ACETALD_mc	ACETALD_mc	acetaldehyde <=> acetaldehyde			1		-1000	1000	0
ACETOACETATE--COA-LIGASE-RXN_c	ACETOACETATE--COA-LIGASE-RXN	ATP + coenzymeA + acetoacetate --> acetoacetyl-CoA + AMP + diphosphate			0		0	1000	0	6.2.1.16
ACETOLACTREDUCTOISOM-RXN_p	(R)-2,3-dihydroxy-3-methylbutanoate isomeroreductase;(2R)-2,3-dihydroxy-3-methylbutanoate:NADP+ oxidoreductase (isomerizing)	NADPH + H+ + (S)-2-acetolactate --> (2R)-2,3-dihydroxy-3-methylbutanoate + NADP+	Nitab4.5_0004426g0050.1 or Nitab4.5_0003691g0040.1 or Nitab4.5_0008326g0030.1 or Nitab4.5_0000359g0170.1 or Nitab4.5_0000537g0070.1	Nitab4.5_0004426g0050.1 Nitab4.5_0003691g0040.1 Nitab4.5_0008326g0030.1 Nitab4.5_0000359g0170.1 Nitab4.5_0000537g0070.1	0	VALSYN-PWY	0	1000	0	1.1.1.86
ACETOLACTSYN-RXN_c	acetolactate synthase;(S)-2-acetolactate synthase;pyruvate:pyruvate acetaldehydetransferase (decarboxylating);alpha-acetolactate synthase	H+ + 2.0 pyruvate --> CO2 + (S)-2-acetolactate	Nitab4.5_0000743g0210.1 or Nitab4.5_0010961g0010.1 or Nitab4.5_0000064g0110.1 or Nitab4.5_0011199g0020.1 or Nitab4.5_0001530g0160.1 or Nitab4.5_0003215g0030.1 or Nitab4.5_0003215g0020.1 or Nitab4.5_0001677g0050.1	Nitab4.5_0000743g0210.1 Nitab4.5_0010961g0010.1 Nitab4.5_0000064g0110.1 Nitab4.5_0011199g0020.1 Nitab4.5_0001530g0160.1 Nitab4.5_0003215g0030.1 Nitab4.5_0003215g0020.1 Nitab4.5_0001677g0050.1	0		0	1000	0
ACETOLACTSYN-RXN_p	acetolactate synthase;(S)-2-acetolactate synthase;pyruvate:pyruvate acetaldehydetransferase (decarboxylating);alpha-acetolactate synthase	H+ + 2.0 pyruvate --> CO2 + (S)-2-acetolactate	Nitab4.5_0000743g0210.1 or Nitab4.5_0010961g0010.1 or Nitab4.5_0000064g0110.1 or Nitab4.5_0011199g0020.1 or Nitab4.5_0001530g0160.1 or Nitab4.5_0003215g0030.1 or Nitab4.5_0003215g0020.1 or Nitab4.5_0001677g0050.1	Nitab4.5_0000743g0210.1 Nitab4.5_0010961g0010.1 Nitab4.5_0000064g0110.1 Nitab4.5_0011199g0020.1 Nitab4.5_0001530g0160.1 Nitab4.5_0003215g0030.1 Nitab4.5_0003215g0020.1 Nitab4.5_0001677g0050.1	0	VALSYN-PWY	0	1000	0	2.2.1.6
ACETOOHBUTREDUCTOISOM-RXN_c	ACETOOHBUTREDUCTOISOM-RXN	NADPH + H+ + (S)-2-aceto-2-hydroxybutanoate <=> NADP+ + (R)-2,3-dihydroxy-3-methylpentanoate			1		-1000	1000	0
ACETOOHBUTREDUCTOISOM-RXN_p	ACETOOHBUTREDUCTOISOM-RXN	NADPH + H+ + (S)-2-aceto-2-hydroxybutanoate <=> NADP+ + (R)-2,3-dihydroxy-3-methylpentanoate			1	ILEUSYN-PWY|PWY-5104	-1000	1000	0	1.1.1.86
ACETOOHBUTSYN-RXN_p	ACETOOHBUTSYN-RXN	H+ + pyruvate + 2-oxobutanoate --> CO2 + (S)-2-aceto-2-hydroxybutanoate			0	ILEUSYN-PWY|PWY-5104	0	1000	0	2.2.1.6
ACETYL-COA-ACETYLTRANSFER-RXN_c	acetyl-CoA C-acetyltransferase;acetyl-CoA acetyltransferase;acetoacetyl-CoA beta-ketothiolase;acetoacetyl-CoA thiolase	2.0 acetyl-CoA <=> acetoacetyl-CoA + coenzymeA	Nitab4.5_0009864g0040.1 or Nitab4.5_0004499g0050.1 or Nitab4.5_0000147g0420.1 or Nitab4.5_0006294g0100.1 or Nitab4.5_0006992g0070.1 or Nitab4.5_0000006g0640.1	Nitab4.5_0009864g0040.1 Nitab4.5_0004499g0050.1 Nitab4.5_0000147g0420.1 Nitab4.5_0006294g0100.1 Nitab4.5_0006992g0070.1 Nitab4.5_0000006g0640.1	1	PWY1-3|PWY-922	-1000	1000	0	2.3.1.9
ACETYL-COA-ACETYLTRANSFER-RXN_x	acetyl-CoA C-acetyltransferase;acetyl-CoA acetyltransferase;acetoacetyl-CoA beta-ketothiolase;acetoacetyl-CoA thiolase	2.0 acetyl-CoA <=> acetoacetyl-CoA + coenzymeA	Nitab4.5_0009864g0040.1 or Nitab4.5_0004499g0050.1 or Nitab4.5_0000147g0420.1 or Nitab4.5_0006294g0100.1 or Nitab4.5_0006992g0070.1 or Nitab4.5_0000006g0640.1	Nitab4.5_0009864g0040.1 Nitab4.5_0004499g0050.1 Nitab4.5_0000147g0420.1 Nitab4.5_0006294g0100.1 Nitab4.5_0006992g0070.1 Nitab4.5_0000006g0640.1	1	PWY1-3|PWY-922	-1000	1000	0	2.3.1.9
ACETYL-COA-CARBOXYLTRANSFER-RXN_p	acetyl-CoA carboxylase;acetyl CoA carboxylase;acetyl-coenzyme A carboxylase, mitochondrial	acetyl-CoA + ATP + hydrogencarbonate --> ADP + malonyl-CoA + H+ + phosphate	Nitab4.5_0000342g0250.1 or Nitab4.5_0003644g0090.1 or Nitab4.5_0000361g0060.1 or Nitab4.5_0005160g0030.1 or Nitab4.5_0001688g0100.1 or Nitab4.5_0014883g0010.1 or Nitab4.5_0000069g0080.1 or Nitab4.5_0009663g0040.1 or Nitab4.5_0001961g0010.1 or Nitab4.5_0006254g0020.1 or Nitab4.5_0002854g0030.1 or Nitab4.5_0001015g0070.1 or Nitab4.5_0006548g0020.1 or Nitab4.5_0000469g0180.1 or Nitab4.5_0003644g0070…	Nitab4.5_0000342g0250.1 Nitab4.5_0003644g0090.1 Nitab4.5_0000361g0060.1 Nitab4.5_0005160g0030.1 Nitab4.5_0001688g0100.1 Nitab4.5_0014883g0010.1 Nitab4.5_0000069g0080.1 Nitab4.5_0009663g0040.1 Nitab4.5_0001961g0010.1 Nitab4.5_0006254g0020.1 Nitab4.5_0002854g0030.1 Nitab4.5_0001015g0070.1 Nitab4.5_0006548g0020.1 Nitab4.5_0000469g0180.1 Nitab4.5_0003644g0070.1 Nitab4.5_0000008g0600.1 Nitab4.5_000216…	0	PWY-4381	0	1000	0	6.4.1.2
ACETYLGLUTKIN-RXN_c	acetylglutamate kinase	N-acetyl-L-glutamate + ATP <=> ADP + N-acetylglutamyl-phosphate	Nitab4.5_0006112g0010.1 or Nitab4.5_0000320g0090.1	Nitab4.5_0006112g0010.1 Nitab4.5_0000320g0090.1	1		-1000	1000	0
ACETYLGLUTKIN-RXN_p	acetylglutamate kinase	N-acetyl-L-glutamate + ATP <=> ADP + N-acetylglutamyl-phosphate	Nitab4.5_0006112g0010.1 or Nitab4.5_0000320g0090.1	Nitab4.5_0006112g0010.1 Nitab4.5_0000320g0090.1	1	ARGSYNBSUB-PWY|GLUTORN-PWY|PWY-5154	-1000	1000	0	2.7.2.8
ACETYLORNDEACET-RXN_c	acetylornithine deacetylase;N-acetylornithinase	N-acetyl-L-ornithine + H2O --> acetate + L-ornithine	Nitab4.5_0001963g0010.1 or Nitab4.5_0008181g0010.1	Nitab4.5_0001963g0010.1 Nitab4.5_0008181g0010.1	0		0	1000	0
ACETYLORNDEACET-RXN_p	acetylornithine deacetylase;N-acetylornithinase	N-acetyl-L-ornithine + H2O --> acetate + L-ornithine	Nitab4.5_0001963g0010.1 or Nitab4.5_0008181g0010.1	Nitab4.5_0001963g0010.1 Nitab4.5_0008181g0010.1	0	GLUTORN-PWY	0	1000	0	3.5.1.16
ACETYLORNTRANSAM-RXN_p	acetylornithine aminotransferase;N-acetylornithine aminotransferase;acetylornithine transaminase	N-acetyl-L-ornithine + 2-oxoglutarate <=> N-acetyl-L-glutamate5-semialdehyde + L-glutamate	Nitab4.5_0000233g0210.1 or Nitab4.5_0005460g0020.1	Nitab4.5_0000233g0210.1 Nitab4.5_0005460g0020.1	1	ARGSYNBSUB-PWY|GLUTORN-PWY|PWY-5154	-1000	1000	0	2.6.1.11
ACETYLPUTRESCINE-DEACETYLASE-RXN_c	acetylpolyamine amidohydrolase	N-acetylputrescine + H2O --> acetate + putrescine			0		0	1000	0
ACETYLSEROTONIN-O-METHYLTRANSFERASE-RXN_c	hydroxyindole O-methyltransferase;acetylserotonin O-methyltransferase	N-acetyl-serotonin + S-adenosyl-L-methionine --> S-adenosyl-L-homocysteine + melatonin + H+	Nitab4.5_0000237g0070.1 or Nitab4.5_0002237g0010.1 or Nitab4.5_0003679g0030.1 or Nitab4.5_0003603g0060.1	Nitab4.5_0000237g0070.1 Nitab4.5_0002237g0010.1 Nitab4.5_0003679g0030.1 Nitab4.5_0003603g0060.1	0		0	1000	0	2.1.1.4
ACID-PHOSPHATASE-RXN_c	purple acid phosphatase;acid phosphatase / phosphotransferase	Orthophosphoric__45__Monoesters + H2O --> analcohol + phosphate	Nitab4.5_0002329g0030.1 or Nitab4.5_0006751g0010.1 or Nitab4.5_0005495g0010.1 or Nitab4.5_0002400g0090.1 or Nitab4.5_0000048g0300.1 or Nitab4.5_0009861g0020.1 or Nitab4.5_0001423g0120.1 or Nitab4.5_0006297g0010.1 or Nitab4.5_0000926g0100.1 or Nitab4.5_0000448g0030.1 or Nitab4.5_0006558g0020.1 or Nitab4.5_0003173g0030.1 or Nitab4.5_0001876g0040.1 or Nitab4.5_0000430g0050.1 or Nitab4.5_0006022g0020…	Nitab4.5_0002329g0030.1 Nitab4.5_0006751g0010.1 Nitab4.5_0005495g0010.1 Nitab4.5_0002400g0090.1 Nitab4.5_0000048g0300.1 Nitab4.5_0009861g0020.1 Nitab4.5_0001423g0120.1 Nitab4.5_0006297g0010.1 Nitab4.5_0000926g0100.1 Nitab4.5_0000448g0030.1 Nitab4.5_0006558g0020.1 Nitab4.5_0003173g0030.1 Nitab4.5_0001876g0040.1 Nitab4.5_0000430g0050.1 Nitab4.5_0006022g0020.1 Nitab4.5_0002267g0060.1 Nitab4.5_000265…	0		0	1000	0
ACONITATEDEHYDR-RXN_c	Aconitate hydratase	citrate <=> cis-aconitate + H2O	Nitab4.5_0011804g0010.1 or Nitab4.5_0004417g0020.1 or Nitab4.5_0002137g0090.1 or Nitab4.5_0003495g0050.1 or Nitab4.5_0001213g0050.1 or Nitab4.5_0007360g0040.1	Nitab4.5_0011804g0010.1 Nitab4.5_0004417g0020.1 Nitab4.5_0002137g0090.1 Nitab4.5_0003495g0050.1 Nitab4.5_0001213g0050.1 Nitab4.5_0007360g0040.1	1	PWY-5913|GLYOXYLATE-BYPASS|PWY-5690	-1000	1000	0	4.2.1.3
ACONITATEDEHYDR-RXN_m	Aconitate hydratase	citrate <=> cis-aconitate + H2O	Nitab4.5_0011804g0010.1 or Nitab4.5_0004417g0020.1 or Nitab4.5_0002137g0090.1 or Nitab4.5_0003495g0050.1 or Nitab4.5_0001213g0050.1 or Nitab4.5_0007360g0040.1	Nitab4.5_0011804g0010.1 Nitab4.5_0004417g0020.1 Nitab4.5_0002137g0090.1 Nitab4.5_0003495g0050.1 Nitab4.5_0001213g0050.1 Nitab4.5_0007360g0040.1	1	PWY-5913|GLYOXYLATE-BYPASS|PWY-5690	-1000	1000	0	4.2.1.3
ACONITATEHYDR-RXN_c	aconitate hydratase (bifunctional aconitase)	cis-aconitate + H2O <=> D-threo-isocitrate	Nitab4.5_0011804g0010.1 or Nitab4.5_0004417g0020.1 or Nitab4.5_0002137g0090.1 or Nitab4.5_0003495g0050.1 or Nitab4.5_0001213g0050.1 or Nitab4.5_0007360g0040.1	Nitab4.5_0011804g0010.1 Nitab4.5_0004417g0020.1 Nitab4.5_0002137g0090.1 Nitab4.5_0003495g0050.1 Nitab4.5_0001213g0050.1 Nitab4.5_0007360g0040.1	1	PWY-5913|GLYOXYLATE-BYPASS|PWY-5690	-1000	1000	0	4.2.1.3
ACONITATEHYDR-RXN_m	aconitate hydratase (bifunctional aconitase)	cis-aconitate + H2O <=> D-threo-isocitrate	Nitab4.5_0011804g0010.1 or Nitab4.5_0004417g0020.1 or Nitab4.5_0002137g0090.1 or Nitab4.5_0003495g0050.1 or Nitab4.5_0001213g0050.1 or Nitab4.5_0007360g0040.1	Nitab4.5_0011804g0010.1 Nitab4.5_0004417g0020.1 Nitab4.5_0002137g0090.1 Nitab4.5_0003495g0050.1 Nitab4.5_0001213g0050.1 Nitab4.5_0007360g0040.1	1	PWY-5913|GLYOXYLATE-BYPASS|PWY-5690	-1000	1000	0	4.2.1.3
ACSERLY-RXN_c	O-acetylserine sulfhydrylase;cysteine synthase;L-cysteine synthase	O-acetyl-L-serine + hydrogensulfide <=> acetate + L-cysteine + H+	Nitab4.5_0000583g0180.1 or Nitab4.5_0000461g0240.1 or Nitab4.5_0000559g0070.1 or Nitab4.5_0002361g0190.1 or Nitab4.5_0000386g0050.1 or Nitab4.5_0000043g0090.1 or Nitab4.5_0000013g0360.1 or Nitab4.5_0002811g0030.1 or Nitab4.5_0014607g0020.1 or Nitab4.5_0006018g0120.1 or Nitab4.5_0002840g0070.1 or Nitab4.5_0007029g0010.1 or Nitab4.5_0004258g0020.1	Nitab4.5_0000583g0180.1 Nitab4.5_0000461g0240.1 Nitab4.5_0000559g0070.1 Nitab4.5_0002361g0190.1 Nitab4.5_0000386g0050.1 Nitab4.5_0000043g0090.1 Nitab4.5_0000013g0360.1 Nitab4.5_0002811g0030.1 Nitab4.5_0014607g0020.1 Nitab4.5_0006018g0120.1 Nitab4.5_0002840g0070.1 Nitab4.5_0007029g0010.1 Nitab4.5_0004258g0020.1	1	CYSTSYN-PWY	-1000	1000	0	2.5.1.47
ACSERLY-RXN_m	O-acetylserine sulfhydrylase;cysteine synthase;L-cysteine synthase	O-acetyl-L-serine + hydrogensulfide <=> acetate + L-cysteine + H+	Nitab4.5_0000583g0180.1 or Nitab4.5_0000461g0240.1 or Nitab4.5_0000559g0070.1 or Nitab4.5_0002361g0190.1 or Nitab4.5_0000386g0050.1 or Nitab4.5_0000043g0090.1 or Nitab4.5_0000013g0360.1 or Nitab4.5_0002811g0030.1 or Nitab4.5_0014607g0020.1 or Nitab4.5_0006018g0120.1 or Nitab4.5_0002840g0070.1 or Nitab4.5_0007029g0010.1 or Nitab4.5_0004258g0020.1	Nitab4.5_0000583g0180.1 Nitab4.5_0000461g0240.1 Nitab4.5_0000559g0070.1 Nitab4.5_0002361g0190.1 Nitab4.5_0000386g0050.1 Nitab4.5_0000043g0090.1 Nitab4.5_0000013g0360.1 Nitab4.5_0002811g0030.1 Nitab4.5_0014607g0020.1 Nitab4.5_0006018g0120.1 Nitab4.5_0002840g0070.1 Nitab4.5_0007029g0010.1 Nitab4.5_0004258g0020.1	1	CYSTSYN-PWY	-1000	1000	0	2.5.1.47
ACSERLY-RXN_p	O-acetylserine sulfhydrylase;cysteine synthase;L-cysteine synthase	O-acetyl-L-serine + hydrogensulfide <=> acetate + L-cysteine + H+	Nitab4.5_0000583g0180.1 or Nitab4.5_0000461g0240.1 or Nitab4.5_0000559g0070.1 or Nitab4.5_0002361g0190.1 or Nitab4.5_0000386g0050.1 or Nitab4.5_0000043g0090.1 or Nitab4.5_0000013g0360.1 or Nitab4.5_0002811g0030.1 or Nitab4.5_0014607g0020.1 or Nitab4.5_0006018g0120.1 or Nitab4.5_0002840g0070.1 or Nitab4.5_0007029g0010.1 or Nitab4.5_0004258g0020.1	Nitab4.5_0000583g0180.1 Nitab4.5_0000461g0240.1 Nitab4.5_0000559g0070.1 Nitab4.5_0002361g0190.1 Nitab4.5_0000386g0050.1 Nitab4.5_0000043g0090.1 Nitab4.5_0000013g0360.1 Nitab4.5_0002811g0030.1 Nitab4.5_0014607g0020.1 Nitab4.5_0006018g0120.1 Nitab4.5_0002840g0070.1 Nitab4.5_0007029g0010.1 Nitab4.5_0004258g0020.1	1	CYSTSYN-PWY	-1000	1000	0	2.5.1.47
ACYLCOASYN-RXN_c	ACYLCOASYN-RXN-POLYMER-INST-CPD66-39-C6-H12/CO-A/ATP//CPD-10267/PPI/AMP.57.	ATP + coenzymeA + POLYMER-INST-CPD66-39-C6-H12 <=> AMP + decanoyl-CoA + diphosphate			1		-1000	1000	0
ADCLY-RXN_c	4-amino-4-deoxychorismate lyase;aminodeoxychorismate lyase	4-amino-4-deoxychorismate --> H+ + pyruvate + 4-aminobenzoate	Nitab4.5_0002019g0040.1 or Nitab4.5_0001567g0100.1 or Nitab4.5_0000061g0280.1 or Nitab4.5_0002330g0140.1 or Nitab4.5_0003582g0030.1 or Nitab4.5_0000664g0290.1	Nitab4.5_0002019g0040.1 Nitab4.5_0001567g0100.1 Nitab4.5_0000061g0280.1 Nitab4.5_0002330g0140.1 Nitab4.5_0003582g0030.1 Nitab4.5_0000664g0290.1	0		0	1000	0
ADCLY-RXN_p	4-amino-4-deoxychorismate lyase;aminodeoxychorismate lyase	4-amino-4-deoxychorismate --> H+ + pyruvate + 4-aminobenzoate	Nitab4.5_0002019g0040.1 or Nitab4.5_0001567g0100.1 or Nitab4.5_0000061g0280.1 or Nitab4.5_0002330g0140.1 or Nitab4.5_0003582g0030.1 or Nitab4.5_0000664g0290.1	Nitab4.5_0002019g0040.1 Nitab4.5_0001567g0100.1 Nitab4.5_0000061g0280.1 Nitab4.5_0002330g0140.1 Nitab4.5_0003582g0030.1 Nitab4.5_0000664g0290.1	0	PWY-3742|FOLSYN-PWY	0	1000	0	4.1.3.38
ADD_C161_s_c	ADD_C161_s	oxygen + 2.0 palmitate --> 2.0 palmitoleate + 2.0 H2O			0		0	1000	0
ADD_C181_s_c	ADD_C181_s	oxygen + 2.0 stearate --> 2.0 oleate + 2.0 H2O			0		0	1000	0
ADD_C182_s_c	ADD_C182_s	2.0 oleate + oxygen --> 2.0 linoleate + 2.0 H2O			0		0	1000	0
ADD_C183_2_s_c	ADD_C183_2_s	2.0 linoleate + oxygen --> 2.0 CPD__45__8231 + 2.0 H2O			0		0	1000	0
ADD_OXRED_c	ADD_OXRED	NADPH + anoxidized[NADPH-hemoproteinreductase] + H+ --> NADP+ + areduced[NADPH-hemoproteinreductase]			0		0	1000	0
ADD_Starch1_c	ADD_Starch1	phosphate + Starch --> alpha-D-glucopyranose1-phosphate			0		0	1000	0
ADD_Starch2_c	ADD_Starch2_c	UDP-alpha-D-glucose --> UDP + Starch			0		0	1000	0
ADDALT-RXN_c	deoxyadenosine deaminase	2'-deoxyadenosine + H+ + H2O --> ammonium + 2'-deoxyinosine	Nitab4.5_0007448g0040.1	Nitab4.5_0007448g0040.1	0	SALVADEHYPOX-PWY	0	1000	0
ADENINE-DEAMINASE-RXN_c	ADENINE-DEAMINASE-RXN	adenine + H+ + H2O --> ammonium + hypoxanthine			0		0	1000	0	3.5.4.2
ADENODEAMIN-RXN_c	adenosine deaminase	adenosine + H+ + H2O --> ammonium + inosine	Nitab4.5_0007448g0040.1	Nitab4.5_0007448g0040.1	0	SALVADEHYPOX-PWY	0	1000	0	3.5.4.4
ADENOSINE-KINASE-RXN_c	adenosine kinase	adenosine + ATP --> ADP + AMP + H+	Nitab4.5_0000754g0270.1 or Nitab4.5_0002130g0030.1 or Nitab4.5_0000101g0290.1 or Nitab4.5_0002963g0120.1	Nitab4.5_0000754g0270.1 Nitab4.5_0002130g0030.1 Nitab4.5_0000101g0290.1 Nitab4.5_0002963g0120.1	0	PWY-5043	0	1000	0	2.7.1.20
ADENOSINE-NUCLEOSIDASE-RXN_c	adenosine nucleosidase	adenosine + H2O --> adenine + D-ribofuranose	Nitab4.5_0000535g0200.1 or Nitab4.5_0000059g0320.1 or Nitab4.5_0000059g0310.1 or Nitab4.5_0000535g0130.1 or Nitab4.5_0000059g0340.1 or Nitab4.5_0003712g0010.1	Nitab4.5_0000535g0200.1 Nitab4.5_0000059g0320.1 Nitab4.5_0000059g0310.1 Nitab4.5_0000535g0130.1 Nitab4.5_0000059g0340.1 Nitab4.5_0003712g0010.1	0	PWY-5043	0	1000	0	3.2.2.7
ADENOSYLHOMOCYSTEINASE-RXN_c	S-adenosylhomocysteine hydrolase;adenosylhomocysteinase	S-adenosyl-L-homocysteine + H2O --> adenosine + L-homocysteine	Nitab4.5_0000697g0210.1 or Nitab4.5_0019528g0010.1 or Nitab4.5_0001360g0190.1 or Nitab4.5_0001259g0140.1 or Nitab4.5_0002260g0040.1	Nitab4.5_0000697g0210.1 Nitab4.5_0019528g0010.1 Nitab4.5_0001360g0190.1 Nitab4.5_0001259g0140.1 Nitab4.5_0002260g0040.1	0	METHIONINE-DEG1-PWY|PWY-5041	0	1000	0	3.3.1.1
ADENPRIBOSYLTRAN-RXN_c	adenine phosphoribosyltransferase	adenine + 5-phospho-alpha-D-ribose1-diphosphate --> AMP + diphosphate	Nitab4.5_0009716g0030.1 or Nitab4.5_0002042g0060.1 or Nitab4.5_0012315g0010.1 or Nitab4.5_0004319g0020.1 or Nitab4.5_0002408g0030.1 or Nitab4.5_0000164g0190.1 or Nitab4.5_0004319g0010.1 or Nitab4.5_0000312g0400.1	Nitab4.5_0009716g0030.1 Nitab4.5_0002042g0060.1 Nitab4.5_0012315g0010.1 Nitab4.5_0004319g0020.1 Nitab4.5_0002408g0030.1 Nitab4.5_0000164g0190.1 Nitab4.5_0004319g0010.1 Nitab4.5_0000312g0400.1	0	SALVADEHYPOX-PWY|PWY-5043	0	1000	0	2.4.2.7
ADENYLATECYC-RXN_c	adenylate cyclase	ATP --> cyclic-AMP + diphosphate			0		0	1000	0	4.6.1.1
ADENYL-KIN-RXN_c	AMP kinase;adenylate kinase	AMP + ATP <=> 2.0 ADP	Nitab4.5_0000848g0170.1 or Nitab4.5_0002129g0060.1 or Nitab4.5_0013256g0010.1 or Nitab4.5_0006819g0010.1 or Nitab4.5_0000106g0060.1 or Nitab4.5_0000365g0110.1 or Nitab4.5_0001579g0020.1 or Nitab4.5_0001664g0010.1 or Nitab4.5_0004395g0040.1 or Nitab4.5_0003680g0040.1 or Nitab4.5_0003103g0020.1 or Nitab4.5_0000559g0240.1 or Nitab4.5_0000830g0110.1 or Nitab4.5_0002887g0050.1 or Nitab4.5_0005330g0050…	Nitab4.5_0000848g0170.1 Nitab4.5_0002129g0060.1 Nitab4.5_0013256g0010.1 Nitab4.5_0006819g0010.1 Nitab4.5_0000106g0060.1 Nitab4.5_0000365g0110.1 Nitab4.5_0001579g0020.1 Nitab4.5_0001664g0010.1 Nitab4.5_0004395g0040.1 Nitab4.5_0003680g0040.1 Nitab4.5_0003103g0020.1 Nitab4.5_0000559g0240.1 Nitab4.5_0000830g0110.1 Nitab4.5_0002887g0050.1 Nitab4.5_0005330g0050.1 Nitab4.5_0010883g0030.1 Nitab4.5_000095…	1	PWY-6126	-1000	1000	0	2.7.4.3
ADENYL-KIN-RXN_m	AMP kinase;adenylate kinase	AMP + ATP <=> 2.0 ADP	Nitab4.5_0000848g0170.1 or Nitab4.5_0002129g0060.1 or Nitab4.5_0013256g0010.1 or Nitab4.5_0006819g0010.1 or Nitab4.5_0000106g0060.1 or Nitab4.5_0000365g0110.1 or Nitab4.5_0001579g0020.1 or Nitab4.5_0001664g0010.1 or Nitab4.5_0004395g0040.1 or Nitab4.5_0003680g0040.1 or Nitab4.5_0003103g0020.1 or Nitab4.5_0000559g0240.1 or Nitab4.5_0000830g0110.1 or Nitab4.5_0002887g0050.1 or Nitab4.5_0005330g0050…	Nitab4.5_0000848g0170.1 Nitab4.5_0002129g0060.1 Nitab4.5_0013256g0010.1 Nitab4.5_0006819g0010.1 Nitab4.5_0000106g0060.1 Nitab4.5_0000365g0110.1 Nitab4.5_0001579g0020.1 Nitab4.5_0001664g0010.1 Nitab4.5_0004395g0040.1 Nitab4.5_0003680g0040.1 Nitab4.5_0003103g0020.1 Nitab4.5_0000559g0240.1 Nitab4.5_0000830g0110.1 Nitab4.5_0002887g0050.1 Nitab4.5_0005330g0050.1 Nitab4.5_0010883g0030.1 Nitab4.5_000095…	1	PWY-6126	-1000	1000	0	2.7.4.3
ADENYL-KIN-RXN_p	AMP kinase;adenylate kinase	AMP + ATP <=> 2.0 ADP	Nitab4.5_0000848g0170.1 or Nitab4.5_0002129g0060.1 or Nitab4.5_0013256g0010.1 or Nitab4.5_0006819g0010.1 or Nitab4.5_0000106g0060.1 or Nitab4.5_0000365g0110.1 or Nitab4.5_0001579g0020.1 or Nitab4.5_0001664g0010.1 or Nitab4.5_0004395g0040.1 or Nitab4.5_0003680g0040.1 or Nitab4.5_0003103g0020.1 or Nitab4.5_0000559g0240.1 or Nitab4.5_0000830g0110.1 or Nitab4.5_0002887g0050.1 or Nitab4.5_0005330g0050…	Nitab4.5_0000848g0170.1 Nitab4.5_0002129g0060.1 Nitab4.5_0013256g0010.1 Nitab4.5_0006819g0010.1 Nitab4.5_0000106g0060.1 Nitab4.5_0000365g0110.1 Nitab4.5_0001579g0020.1 Nitab4.5_0001664g0010.1 Nitab4.5_0004395g0040.1 Nitab4.5_0003680g0040.1 Nitab4.5_0003103g0020.1 Nitab4.5_0000559g0240.1 Nitab4.5_0000830g0110.1 Nitab4.5_0002887g0050.1 Nitab4.5_0005330g0050.1 Nitab4.5_0010883g0030.1 Nitab4.5_000095…	1	PWY-6126	-1000	1000	0	2.7.4.3
ADENYLOSUCCINATE-SYNTHASE-RXN_p	adenylosuccinate synthase;adenylosuccinate synthetase	GTP + IMP + L-aspartate --> adenylo-succinate + GDP + 2.0 H+ + phosphate	Nitab4.5_0004532g0020.1 or Nitab4.5_0004660g0030.1 or Nitab4.5_0005559g0040.1 or Nitab4.5_0002220g0020.1	Nitab4.5_0004532g0020.1 Nitab4.5_0004660g0030.1 Nitab4.5_0005559g0040.1 Nitab4.5_0002220g0020.1	0	PWY-6126	0	1000	0	6.3.4.4
ADENYLYLSULFATASE-RXN_c	adenylylsulfate sulfohydrolase	adenosine5'-phosphosulfate + H2O --> AMP + 2.0 H+ + sulfate			0		0	1000	0	3.6.2.1
ADENYLYLSULFKIN-RXN_c	adenylyl-sulfate kinase;APS kinase;adenylylsulfate kinase	adenosine5'-phosphosulfate + ATP --> ADP + 3'-phosphoadenylyl-sulfate + H+	Nitab4.5_0000626g0070.1 or Nitab4.5_0001079g0180.1 or Nitab4.5_0010836g0020.1 or Nitab4.5_0000142g0020.1 or Nitab4.5_0009367g0010.1 or Nitab4.5_0000036g0050.1 or Nitab4.5_0002119g0120.1 or Nitab4.5_0000394g0020.1	Nitab4.5_0000626g0070.1 Nitab4.5_0001079g0180.1 Nitab4.5_0010836g0020.1 Nitab4.5_0000142g0020.1 Nitab4.5_0009367g0010.1 Nitab4.5_0000036g0050.1 Nitab4.5_0002119g0120.1 Nitab4.5_0000394g0020.1	0	PWY-5340|SO4ASSIM-PWY	0	1000	0	2.7.1.25
ADENYLYLSULFKIN-RXN_p	adenylyl-sulfate kinase;APS kinase;adenylylsulfate kinase	adenosine5'-phosphosulfate + ATP --> ADP + 3'-phosphoadenylyl-sulfate + H+	Nitab4.5_0000626g0070.1 or Nitab4.5_0001079g0180.1 or Nitab4.5_0010836g0020.1 or Nitab4.5_0000142g0020.1 or Nitab4.5_0009367g0010.1 or Nitab4.5_0000036g0050.1 or Nitab4.5_0002119g0120.1 or Nitab4.5_0000394g0020.1	Nitab4.5_0000626g0070.1 Nitab4.5_0001079g0180.1 Nitab4.5_0010836g0020.1 Nitab4.5_0000142g0020.1 Nitab4.5_0009367g0010.1 Nitab4.5_0000036g0050.1 Nitab4.5_0002119g0120.1 Nitab4.5_0000394g0020.1	0	PWY-5340|SO4ASSIM-PWY	0	1000	0	2.7.1.25
ADP_pc	ADP_pc	ADP <=> ADP			1		-1000	1000	0
ADPREDUCT-RXN_c	ADP reductase	ADP + areducedthioredoxin --> dADP + anoxidizedthioredoxin + H2O	Nitab4.5_0002334g0110.1 or Nitab4.5_0001896g0040.1 or Nitab4.5_0000732g0160.1 or Nitab4.5_0002577g0050.1 or Nitab4.5_0007495g0020.1 or Nitab4.5_0003162g0040.1 or Nitab4.5_0001728g0060.1 or Nitab4.5_0012816g0010.1 or Nitab4.5_0003162g0030.1 or Nitab4.5_0008290g0020.1 or Nitab4.5_0010204g0020.1 or Nitab4.5_0002050g0120.1	Nitab4.5_0002334g0110.1 Nitab4.5_0001896g0040.1 Nitab4.5_0000732g0160.1 Nitab4.5_0002577g0050.1 Nitab4.5_0007495g0020.1 Nitab4.5_0003162g0040.1 Nitab4.5_0001728g0060.1 Nitab4.5_0012816g0010.1 Nitab4.5_0003162g0030.1 Nitab4.5_0008290g0020.1 Nitab4.5_0010204g0020.1 Nitab4.5_0002050g0120.1	0	PWY-6126	0	1000	0	1.17.4.1
AGMATINE-DEIMINASE-RXN_c	agmatine deaminase;agmatine iminohydrolase;agmatine deiminase	agmatine + H2O --> ammonium + N-carbamoylputrescine	Nitab4.5_0007617g0010.1 or Nitab4.5_0000208g0050.1	Nitab4.5_0007617g0010.1 Nitab4.5_0000208g0050.1	0	ARGDEG-III-PWY|PWY-43	0	1000	0	3.5.3.12
AGMATIN-RXN_c	AGMATIN-RXN	agmatine + H2O <=> putrescine + urea			1	PWY0-823|PWY-40	-1000	1000	0	3.5.3.11
AICARSYN-RXN_c	AICARSYN-RXN	5'-phosphoribosyl-4-(N-succinocarboxamide)-5-aminoimidazole <=> 5-amino-1-(5-phospho-D-ribosyl)imidazole-4-carboxamide + fumarate			1		-1000	1000	0
AICARSYN-RXN_p	5'-phosphoribosyl-4-(N-succinocarboxamide)-5-aminoimidazole lyase;SAICAR lyase;adenylosuccinate lyase	5'-phosphoribosyl-4-(N-succinocarboxamide)-5-aminoimidazole <=> 5-amino-1-(5-phospho-D-ribosyl)imidazole-4-carboxamide + fumarate	Nitab4.5_0012646g0020.1 or Nitab4.5_0007356g0030.1 or Nitab4.5_0008689g0020.1 or Nitab4.5_0009672g0030.1 or Nitab4.5_0004610g0030.1 or Nitab4.5_0000244g0020.1	Nitab4.5_0012646g0020.1 Nitab4.5_0007356g0030.1 Nitab4.5_0008689g0020.1 Nitab4.5_0009672g0030.1 Nitab4.5_0004610g0030.1 Nitab4.5_0000244g0020.1	1	PWY-6123|PWY-6124	-1000	1000	0	4.3.2.2
AICARTRANSFORM-RXN_p	phosphoribosylaminoimidazolecarboxamide formyltransferase;aminoimidazole carboxamide ribonucleotide formyltransferase;AICAR transformylase	5-amino-1-(5-phospho-D-ribosyl)imidazole-4-carboxamide + anN10-formyltetrahydrofolate <=> 5-formamido-1-(5-phospho-D-ribosyl)-imidazole-4-carboxamide + atetrahydrofolate	Nitab4.5_0006246g0040.1 or Nitab4.5_0000443g0070.1	Nitab4.5_0006246g0040.1 Nitab4.5_0000443g0070.1	1	PWY-6123|PWY-6124	-1000	1000	0	2.1.2.3
AIRCARBOXY-RXN_c	phosphoribosylaminoimidazole carboxylase	CO2 + 5-amino-1-(5-phospho-beta-D-ribosyl)imidazole <-- 5-amino-1-(5-phospho-D-ribosyl)imidazole-4-carboxylate + 2.0 H+	Nitab4.5_0007901g0030.1 or Nitab4.5_0000261g0140.1 or Nitab4.5_0011494g0040.1 or Nitab4.5_0001781g0080.1 or Nitab4.5_0001462g0060.1	Nitab4.5_0007901g0030.1 Nitab4.5_0000261g0140.1 Nitab4.5_0011494g0040.1 Nitab4.5_0001781g0080.1 Nitab4.5_0001462g0060.1	0		-1000	0	0
AIRCARBOXY-RXN_p	phosphoribosylaminoimidazole carboxylase	CO2 + 5-amino-1-(5-phospho-beta-D-ribosyl)imidazole <-- 5-amino-1-(5-phospho-D-ribosyl)imidazole-4-carboxylate + 2.0 H+	Nitab4.5_0007901g0030.1 or Nitab4.5_0000261g0140.1 or Nitab4.5_0011494g0040.1 or Nitab4.5_0001781g0080.1 or Nitab4.5_0001462g0060.1	Nitab4.5_0007901g0030.1 Nitab4.5_0000261g0140.1 Nitab4.5_0011494g0040.1 Nitab4.5_0001781g0080.1 Nitab4.5_0001462g0060.1	0	PWY-6124	-1000	0	0	4.1.1.21
AIRS-RXN_c	AIRS-RXN	ATP + 2-(formamido)-N1-(5-phospho-beta-D-ribosyl)acetamidine --> ADP + H+ + phosphate + 5-amino-1-(5-phospho-beta-D-ribosyl)imidazole			0		0	1000	0
AIRS-RXN_p	phosphoribosylaminoimidazole synthetase;phosphoribosylformylglycinamidine cyclo-ligase;phosphoribosylformylglycinamide cyclo-ligase	ATP + 2-(formamido)-N1-(5-phospho-beta-D-ribosyl)acetamidine --> ADP + H+ + phosphate + 5-amino-1-(5-phospho-beta-D-ribosyl)imidazole	Nitab4.5_0000317g0060.1 or Nitab4.5_0002557g0030.1	Nitab4.5_0000317g0060.1 Nitab4.5_0002557g0030.1	0	PWY-6122	0	1000	0	6.3.3.1
ALANINE-AMINOTRANSFERASE-RXN_c	alanine:2-oxoglutarate aminotransferase;alanine aminotransferase;alanine transaminase;glutamatemdashpyruvate aminotransferase;L-alanine:2-oxoglutarate aminotransferase	L-alanine + 2-oxoglutarate <=> L-glutamate + pyruvate	Nitab4.5_0008337g0070.1 or Nitab4.5_0012240g0010.1 or Nitab4.5_0000413g0200.1 or Nitab4.5_0012264g0020.1 or Nitab4.5_0010687g0020.1 or Nitab4.5_0000007g0010.1 or Nitab4.5_0012219g0010.1 or Nitab4.5_0000069g0290.1 or Nitab4.5_0002255g0070.1 or Nitab4.5_0008419g0010.1 or Nitab4.5_0001107g0120.1 or Nitab4.5_0014572g0010.1 or Nitab4.5_0002552g0020.1	Nitab4.5_0008337g0070.1 Nitab4.5_0012240g0010.1 Nitab4.5_0000413g0200.1 Nitab4.5_0012264g0020.1 Nitab4.5_0010687g0020.1 Nitab4.5_0000007g0010.1 Nitab4.5_0012219g0010.1 Nitab4.5_0000069g0290.1 Nitab4.5_0002255g0070.1 Nitab4.5_0008419g0010.1 Nitab4.5_0001107g0120.1 Nitab4.5_0014572g0010.1 Nitab4.5_0002552g0020.1	1	ALANINE-SYN2-PWY|ALACAT2-PWY	-1000	1000	0	2.6.1.2
ALANINE-AMINOTRANSFERASE-RXN_m	alanine:2-oxoglutarate aminotransferase;alanine aminotransferase;alanine transaminase;glutamatemdashpyruvate aminotransferase;L-alanine:2-oxoglutarate aminotransferase	L-alanine + 2-oxoglutarate <=> L-glutamate + pyruvate	Nitab4.5_0008337g0070.1 or Nitab4.5_0012240g0010.1 or Nitab4.5_0000413g0200.1 or Nitab4.5_0012264g0020.1 or Nitab4.5_0010687g0020.1 or Nitab4.5_0000007g0010.1 or Nitab4.5_0012219g0010.1 or Nitab4.5_0000069g0290.1 or Nitab4.5_0002255g0070.1 or Nitab4.5_0008419g0010.1 or Nitab4.5_0001107g0120.1 or Nitab4.5_0014572g0010.1 or Nitab4.5_0002552g0020.1	Nitab4.5_0008337g0070.1 Nitab4.5_0012240g0010.1 Nitab4.5_0000413g0200.1 Nitab4.5_0012264g0020.1 Nitab4.5_0010687g0020.1 Nitab4.5_0000007g0010.1 Nitab4.5_0012219g0010.1 Nitab4.5_0000069g0290.1 Nitab4.5_0002255g0070.1 Nitab4.5_0008419g0010.1 Nitab4.5_0001107g0120.1 Nitab4.5_0014572g0010.1 Nitab4.5_0002552g0020.1	1	ALANINE-SYN2-PWY|ALACAT2-PWY	-1000	1000	0	2.6.1.2
ALANINE-AMINOTRANSFERASE-RXN_x	alanine:2-oxoglutarate aminotransferase;alanine aminotransferase;alanine transaminase;glutamatemdashpyruvate aminotransferase;L-alanine:2-oxoglutarate aminotransferase	L-alanine + 2-oxoglutarate <=> L-glutamate + pyruvate	Nitab4.5_0008337g0070.1 or Nitab4.5_0012240g0010.1 or Nitab4.5_0000413g0200.1 or Nitab4.5_0012264g0020.1 or Nitab4.5_0010687g0020.1 or Nitab4.5_0000007g0010.1 or Nitab4.5_0012219g0010.1 or Nitab4.5_0000069g0290.1 or Nitab4.5_0002255g0070.1 or Nitab4.5_0008419g0010.1 or Nitab4.5_0001107g0120.1 or Nitab4.5_0014572g0010.1 or Nitab4.5_0002552g0020.1	Nitab4.5_0008337g0070.1 Nitab4.5_0012240g0010.1 Nitab4.5_0000413g0200.1 Nitab4.5_0012264g0020.1 Nitab4.5_0010687g0020.1 Nitab4.5_0000007g0010.1 Nitab4.5_0012219g0010.1 Nitab4.5_0000069g0290.1 Nitab4.5_0002255g0070.1 Nitab4.5_0008419g0010.1 Nitab4.5_0001107g0120.1 Nitab4.5_0014572g0010.1 Nitab4.5_0002552g0020.1	1	ALANINE-SYN2-PWY|ALACAT2-PWY	-1000	1000	0	2.6.1.2
ALANINE--GLYOXYLATE-AMINOTRANSFERASE-RXN_c	serine--pyruvate aminotransferase;alanine--glyoxylate aminotransferase;alanine:glyoxylate aminotransferase	glyoxylate + L-alanine <=> glycine + pyruvate	Nitab4.5_0012240g0010.1 or Nitab4.5_0001115g0130.1 or Nitab4.5_0012264g0020.1 or Nitab4.5_0000007g0010.1 or Nitab4.5_0011805g0020.1 or Nitab4.5_0005096g0010.1 or Nitab4.5_0000821g0050.1 or Nitab4.5_0000355g0150.1 or Nitab4.5_0001925g0250.1 or Nitab4.5_0000069g0290.1 or Nitab4.5_0002009g0030.1 or Nitab4.5_0004756g0070.1	Nitab4.5_0012240g0010.1 Nitab4.5_0001115g0130.1 Nitab4.5_0012264g0020.1 Nitab4.5_0000007g0010.1 Nitab4.5_0011805g0020.1 Nitab4.5_0005096g0010.1 Nitab4.5_0000821g0050.1 Nitab4.5_0000355g0150.1 Nitab4.5_0001925g0250.1 Nitab4.5_0000069g0290.1 Nitab4.5_0002009g0030.1 Nitab4.5_0004756g0070.1	1		-1000	1000	0
ALANINE--GLYOXYLATE-AMINOTRANSFERASE-RXN_x	serine--pyruvate aminotransferase;alanine--glyoxylate aminotransferase;alanine:glyoxylate aminotransferase	glyoxylate + L-alanine <=> glycine + pyruvate	Nitab4.5_0012240g0010.1 or Nitab4.5_0001115g0130.1 or Nitab4.5_0012264g0020.1 or Nitab4.5_0000007g0010.1 or Nitab4.5_0011805g0020.1 or Nitab4.5_0005096g0010.1 or Nitab4.5_0000821g0050.1 or Nitab4.5_0000355g0150.1 or Nitab4.5_0001925g0250.1 or Nitab4.5_0000069g0290.1 or Nitab4.5_0002009g0030.1 or Nitab4.5_0004756g0070.1	Nitab4.5_0012240g0010.1 Nitab4.5_0001115g0130.1 Nitab4.5_0012264g0020.1 Nitab4.5_0000007g0010.1 Nitab4.5_0011805g0020.1 Nitab4.5_0005096g0010.1 Nitab4.5_0000821g0050.1 Nitab4.5_0000355g0150.1 Nitab4.5_0001925g0250.1 Nitab4.5_0000069g0290.1 Nitab4.5_0002009g0030.1 Nitab4.5_0004756g0070.1	1	GLYSYN-ALA-PWY	-1000	1000	0	2.6.1.44
ALANINE--TRNA-LIGASE-RXN_m	alaninemdashtRNA ligase	atRNAAla + ATP + L-alanine --> AMP + anL-alanyl-[tRNAAla] + diphosphate	Nitab4.5_0002486g0050.1 or Nitab4.5_0000021g0810.1 or Nitab4.5_0000021g0810.1	Nitab4.5_0002486g0050.1 Nitab4.5_0000021g0810.1 Nitab4.5_0000021g0810.1	0		0	1000	0
ALANINE--TRNA-LIGASE-RXN_p	alaninemdashtRNA ligase	atRNAAla + ATP + L-alanine --> AMP + anL-alanyl-[tRNAAla] + diphosphate	Nitab4.5_0002486g0050.1 or Nitab4.5_0000021g0810.1 or Nitab4.5_0000021g0810.1	Nitab4.5_0002486g0050.1 Nitab4.5_0000021g0810.1 Nitab4.5_0000021g0810.1	0		0	1000	0
ALCOHOL-DEHYDROG-RXN_c	alcohol dehydrogenase;ethanol dehydrogenase;ethanol:NAD+ oxidoreductase;NAD-dependent alcohol dehydrogenase	ethanol + NAD+ <=> acetaldehyde + NADH + H+	Nitab4.5_0000392g0070.1 or Nitab4.5_0000699g0180.1 or Nitab4.5_0000385g0080.1 or Nitab4.5_0000402g0160.1 or Nitab4.5_0000664g0350.1 or Nitab4.5_0000357g0330.1 or Nitab4.5_0000402g0230.1 or Nitab4.5_0000402g0180.1 or Nitab4.5_0000402g0170.1 or Nitab4.5_0010398g0010.1 or Nitab4.5_0002520g0120.1 or Nitab4.5_0000477g0170.1 or Nitab4.5_0001956g0030.1 or Nitab4.5_0001567g0060.1 or Nitab4.5_0000402g0220…	Nitab4.5_0000392g0070.1 Nitab4.5_0000699g0180.1 Nitab4.5_0000385g0080.1 Nitab4.5_0000402g0160.1 Nitab4.5_0000664g0350.1 Nitab4.5_0000357g0330.1 Nitab4.5_0000402g0230.1 Nitab4.5_0000402g0180.1 Nitab4.5_0000402g0170.1 Nitab4.5_0010398g0010.1 Nitab4.5_0002520g0120.1 Nitab4.5_0000477g0170.1 Nitab4.5_0001956g0030.1 Nitab4.5_0001567g0060.1 Nitab4.5_0000402g0220.1 Nitab4.5_0000402g0190.1 Nitab4.5_000058…	1	PWY66-21|PWY-5486	-1000	1000	0	1.1.1.1
ALDOSE-1-EPIMERASE-RXN_c	aldose 1-epimerase	alpha-D-glucopyranose <=> beta-D-glucopyranose			1		-1000	1000	0
ALDOSE1EPIM-RXN_c	aldose-1-epimerase;mutarotase;Aldose 1-epimerase;galactose-1-epimerase	beta-D-galactopyranose <=> alpha-D-galactopyranose			1		-1000	1000	0	5.1.3.3
ALDXANAU-RXN_c	chloroacetaldehyde dehydrogenase	chloroacetaldehyde + NAD+ + H2O <=> 2-chloroacetate + NADH + 2.0 H+	Nitab4.5_0003719g0020.1 or Nitab4.5_0002579g0020.1 or Nitab4.5_0007879g0030.1 or Nitab4.5_0003857g0050.1 or Nitab4.5_0002579g0020.1 or Nitab4.5_0000322g0120.1 or Nitab4.5_0005652g0010.1	Nitab4.5_0003719g0020.1 Nitab4.5_0002579g0020.1 Nitab4.5_0007879g0030.1 Nitab4.5_0003857g0050.1 Nitab4.5_0002579g0020.1 Nitab4.5_0000322g0120.1 Nitab4.5_0005652g0010.1	1		-1000	1000	0
ALLANTOATE-DEIMINASE-RXN_c	allantoate amidohydrolase	allantoate + 2.0 H+ + H2O --> ammonium + CO2 + (S)-ureidoglycine	Nitab4.5_0000443g0210.1 or Nitab4.5_0000973g0030.1	Nitab4.5_0000443g0210.1 Nitab4.5_0000973g0030.1	0	PWY-5698	0	1000	0	3.5.3.9
ALLANTOICASE-RXN_c	ALLANTOICASE-RXN	allantoate + H2O <=> (S)-ureidoglycolate + urea			1		-1000	1000	0
ALLANTOINASE-RXN_c	allantoinase	(S)-(+)-allantoin + H2O --> allantoate + H+	Nitab4.5_0005954g0030.1 or Nitab4.5_0002158g0080.1	Nitab4.5_0005954g0030.1 Nitab4.5_0002158g0080.1	0	PWY-5698	0	1000	0	3.5.2.5
ALLENE-OXIDE-CYCLASE-RXN_c	allene oxide cyclase	(9Z,13S,15Z)-12,13-epoxyoctadeca-9,11,15-trienoate --> dinor-12-oxo-phytodienoate	Nitab4.5_0004118g0110.1 or Nitab4.5_0003727g0020.1 or Nitab4.5_0003727g0010.1 or Nitab4.5_0008753g0020.1 or Nitab4.5_0007287g0040.1 or Nitab4.5_0000215g0040.1 or Nitab4.5_0002525g0030.1 or Nitab4.5_0008507g0010.1 or Nitab4.5_0003281g0080.1 or Nitab4.5_0017161g0010.1 or Nitab4.5_0003168g0010.1	Nitab4.5_0004118g0110.1 Nitab4.5_0003727g0020.1 Nitab4.5_0003727g0010.1 Nitab4.5_0008753g0020.1 Nitab4.5_0007287g0040.1 Nitab4.5_0000215g0040.1 Nitab4.5_0002525g0030.1 Nitab4.5_0008507g0010.1 Nitab4.5_0003281g0080.1 Nitab4.5_0017161g0010.1 Nitab4.5_0003168g0010.1	0	PWY-735	0	1000	0	5.3.99.6
ALLENE-OXIDE-CYCLASE-RXN_p	allene oxide cyclase	(9Z,13S,15Z)-12,13-epoxyoctadeca-9,11,15-trienoate --> dinor-12-oxo-phytodienoate	Nitab4.5_0004118g0110.1 or Nitab4.5_0003727g0020.1 or Nitab4.5_0003727g0010.1 or Nitab4.5_0008753g0020.1 or Nitab4.5_0007287g0040.1 or Nitab4.5_0000215g0040.1 or Nitab4.5_0002525g0030.1 or Nitab4.5_0008507g0010.1 or Nitab4.5_0003281g0080.1 or Nitab4.5_0017161g0010.1 or Nitab4.5_0003168g0010.1	Nitab4.5_0004118g0110.1 Nitab4.5_0003727g0020.1 Nitab4.5_0003727g0010.1 Nitab4.5_0008753g0020.1 Nitab4.5_0007287g0040.1 Nitab4.5_0000215g0040.1 Nitab4.5_0002525g0030.1 Nitab4.5_0008507g0010.1 Nitab4.5_0003281g0080.1 Nitab4.5_0017161g0010.1 Nitab4.5_0003168g0010.1	0		0	1000	0
ALLOPHANATE-HYDROLASE-RXN_c	ALLOPHANATE-HYDROLASE-RXN	urea-1-carboxylate + 3.0 H+ + H2O --> 2.0 ammonium + 2.0 CO2	Nitab4.5_0003636g0010.1	Nitab4.5_0003636g0010.1	0		0	1000	0
ALLYL-ALCOHOL-DEHYDROGENASE-RXN_c	acrolein aldehyde reductase	acrolein + NADPH + H+ --> allylalcohol + NADP+	Nitab4.5_0003098g0080.1 or Nitab4.5_0000828g0050.1 or Nitab4.5_0003490g0090.1 or Nitab4.5_0003490g0050.1 or Nitab4.5_0002816g0100.1 or Nitab4.5_0003362g0020.1 or Nitab4.5_0000828g0040.1 or Nitab4.5_0002816g0070.1 or Nitab4.5_0002170g0040.1	Nitab4.5_0003098g0080.1 Nitab4.5_0000828g0050.1 Nitab4.5_0003490g0090.1 Nitab4.5_0003490g0050.1 Nitab4.5_0002816g0100.1 Nitab4.5_0003362g0020.1 Nitab4.5_0000828g0040.1 Nitab4.5_0002816g0070.1 Nitab4.5_0002170g0040.1	0		0	1000	0	1.1.1.54
ALLYSINE-DEHYDROG-RXN_c	Δ1-piperideine-6-carboxylate dehydrogenase	(S)-2-amino-6-oxohexanoate + NAD+ + H2O <=> L-2-aminoadipate + NADH + 2.0 H+	Nitab4.5_0000592g0250.1 or Nitab4.5_0003594g0020.1	Nitab4.5_0000592g0250.1 Nitab4.5_0003594g0020.1	1	LYSINE-DEG1-PWY	-1000	1000	0	1.2.1.31
ALPHAGALACTOSID-RXN_c	melibiose alpha-galactosidase	melibiose + H2O --> D-galactopyranose + beta-D-glucopyranose			0	PWY0-1301	0	1000	0	3.2.1.22
AMACETOXID-RXN_c	aminoacetone oxidase	aminoacetone + oxygen + H2O --> ammonium + hydrogenperoxide + methylglyoxal	Nitab4.5_0002631g0030.1 or Nitab4.5_0000025g0290.1 or Nitab4.5_0000007g0210.1 or Nitab4.5_0000559g0080.1	Nitab4.5_0002631g0030.1 Nitab4.5_0000025g0290.1 Nitab4.5_0000007g0210.1 Nitab4.5_0000559g0080.1	0	THRDLCTCAT-PWY	0	1000	0	1.4.3.21
AMINEPHEN-RXN_c	AMINEPHEN-RXN[CCO-CYTOSOL]-PHENYLETHYLAMINE/OXYGEN-MOLECULE/WATER//PHENYLACETALDEHYDE/AMMONIUM/HYDROGEN-PEROXIDE.99.	oxygen + 2-phenylethylamine + H2O --> ammonium + hydrogenperoxide + phenylacetaldehyde			0	2PHENDEG-PWY|PWY-5751	0	1000	0	1.4.3.21
AMINOBUTDEHYDROG-RXN_c	AMINOBUTDEHYDROG-RXN	NAD+ + H2O + 4-aminobutanal <=> NADH + 2.0 H+ + 4-aminobutanoate			1		-1000	1000	0
AMINOBUTDEHYDROG-RXN_p	AMINOBUTDEHYDROG-RXN	NAD+ + H2O + 4-aminobutanal <=> NADH + 2.0 H+ + 4-aminobutanoate			1		-1000	1000	0
AMINO-OH-HYDROXYMETHYL-DIHYDROPTERIDINE_mc	AMINO__45__OH__45__HYDROXYMETHYL__45__DIHYDROPTERIDINE_mc	6-(hydroxymethyl)-7,8-dihydropterin <=> 6-(hydroxymethyl)-7,8-dihydropterin			1		-1000	1000	0
AMMONIA_vc	AMMONIA_vc	ammonium <=> ammonium			1		-1000	1000	0
AMP_ATP_xc	AMP_ATP_xc	AMP + ATP <=> AMP + ATP			1		-1000	1000	0
AMP_pc	AMP_pc	AMP <=> AMP			1		-1000	1000	0
AMP-DEAMINASE-RXN_c	AMP deaminase	AMP + H+ + H2O --> ammonium + IMP	Nitab4.5_0007485g0020.1 or Nitab4.5_0001055g0030.1 or Nitab4.5_0000261g0090.1 or Nitab4.5_0000679g0140.1	Nitab4.5_0007485g0020.1 Nitab4.5_0001055g0030.1 Nitab4.5_0000261g0090.1 Nitab4.5_0000679g0140.1	0	PWY-5044|PWY-5043	0	1000	0	3.5.4.6
AMP-DEPHOSPHORYLATION-RXN_c	5'-AMP nucleotidase;AMP 5'-nucleotidase;AMP phosphohydrolase;AMP phosphatase	AMP + H2O --> adenosine + phosphate			0	PWY-5043	0	1000	0	3.1.3.5
AMPSYN-RXN_c	adenylosuccinate lyase	adenylo-succinate <=> AMP + fumarate	Nitab4.5_0012646g0020.1 or Nitab4.5_0007356g0030.1 or Nitab4.5_0008689g0020.1 or Nitab4.5_0009672g0030.1 or Nitab4.5_0004610g0030.1 or Nitab4.5_0000244g0020.1	Nitab4.5_0012646g0020.1 Nitab4.5_0007356g0030.1 Nitab4.5_0008689g0020.1 Nitab4.5_0009672g0030.1 Nitab4.5_0004610g0030.1 Nitab4.5_0000244g0020.1	1		-1000	1000	0
AMPSYN-RXN_p	adenylosuccinate lyase	adenylo-succinate <=> AMP + fumarate	Nitab4.5_0012646g0020.1 or Nitab4.5_0007356g0030.1 or Nitab4.5_0008689g0020.1 or Nitab4.5_0009672g0030.1 or Nitab4.5_0004610g0030.1 or Nitab4.5_0000244g0020.1	Nitab4.5_0012646g0020.1 Nitab4.5_0007356g0030.1 Nitab4.5_0008689g0020.1 Nitab4.5_0009672g0030.1 Nitab4.5_0004610g0030.1 Nitab4.5_0000244g0020.1	1	PWY-6126	-1000	1000	0	4.3.2.2
AMYGDALIN-BETA-GLUCOSIDASE-RXN_c	amygdalin hydrolase	(R)-amygdalin + H2O --> (R)-prunasin + beta-D-glucopyranose	Nitab4.5_0001003g0180.1 or Nitab4.5_0000552g0080.1 or Nitab4.5_0002052g0080.1 or Nitab4.5_0003052g0040.1 or Nitab4.5_0005243g0040.1 or Nitab4.5_0000010g0130.1 or Nitab4.5_0000271g0020.1 or Nitab4.5_0000271g0020.1 or Nitab4.5_0000733g0100.1 or Nitab4.5_0004014g0030.1 or Nitab4.5_0000271g0030.1 or Nitab4.5_0005156g0060.1 or Nitab4.5_0003644g0010.1 or Nitab4.5_0000102g0210.1 or Nitab4.5_0001505g0020…	Nitab4.5_0001003g0180.1 Nitab4.5_0000552g0080.1 Nitab4.5_0002052g0080.1 Nitab4.5_0003052g0040.1 Nitab4.5_0005243g0040.1 Nitab4.5_0000010g0130.1 Nitab4.5_0000271g0020.1 Nitab4.5_0000271g0020.1 Nitab4.5_0000733g0100.1 Nitab4.5_0004014g0030.1 Nitab4.5_0000271g0030.1 Nitab4.5_0005156g0060.1 Nitab4.5_0003644g0010.1 Nitab4.5_0000102g0210.1 Nitab4.5_0001505g0020.1 Nitab4.5_0005439g0040.1 Nitab4.5_000088…	0		0	1000	0
AMYGDALIN-BETA-GLUCOSIDASE-RXN_x	amygdalin hydrolase	(R)-amygdalin + H2O --> (R)-prunasin + beta-D-glucopyranose	Nitab4.5_0001003g0180.1 or Nitab4.5_0000552g0080.1 or Nitab4.5_0002052g0080.1 or Nitab4.5_0003052g0040.1 or Nitab4.5_0005243g0040.1 or Nitab4.5_0000010g0130.1 or Nitab4.5_0000271g0020.1 or Nitab4.5_0000271g0020.1 or Nitab4.5_0000733g0100.1 or Nitab4.5_0004014g0030.1 or Nitab4.5_0000271g0030.1 or Nitab4.5_0005156g0060.1 or Nitab4.5_0003644g0010.1 or Nitab4.5_0000102g0210.1 or Nitab4.5_0001505g0020…	Nitab4.5_0001003g0180.1 Nitab4.5_0000552g0080.1 Nitab4.5_0002052g0080.1 Nitab4.5_0003052g0040.1 Nitab4.5_0005243g0040.1 Nitab4.5_0000010g0130.1 Nitab4.5_0000271g0020.1 Nitab4.5_0000271g0020.1 Nitab4.5_0000733g0100.1 Nitab4.5_0004014g0030.1 Nitab4.5_0000271g0030.1 Nitab4.5_0005156g0060.1 Nitab4.5_0003644g0010.1 Nitab4.5_0000102g0210.1 Nitab4.5_0001505g0020.1 Nitab4.5_0005439g0040.1 Nitab4.5_000088…	0		0	1000	0
AMYLOMALT-RXN_c	maltotriose 4-alpha-glucanotransferase;maltotriose alpha-1,4-glucanotransferase;amylomaltase;maltotriose alpha-1,4-D-glucanotransferase	maltose + maltotriose <=> beta-D-glucopyranose + maltotetraose			1	GLYCOCAT-PWY	-1000	1000	0	2.4.1.25
ANTHRANILATE-N-BENZOYLTRANSFERASE-RXN_c	anthranilate N-benzoyltransferase	anthranilate + benzoyl-CoA --> coenzymeA + N-benzoylanthranilate			0		0	1000	0	2.3.1.144
ANTHRANSYN-RXN_p	anthranilate synthase	chorismate + L-glutamine <=> anthranilate + L-glutamate + H+ + pyruvate	Nitab4.5_0000283g0460.1 or Nitab4.5_0002315g0030.1 or Nitab4.5_0000102g0090.1 or Nitab4.5_0001478g0080.1 or Nitab4.5_0001970g0030.1 or Nitab4.5_0000802g0090.1	Nitab4.5_0000283g0460.1 Nitab4.5_0002315g0030.1 Nitab4.5_0000102g0090.1 Nitab4.5_0001478g0080.1 Nitab4.5_0001970g0030.1 Nitab4.5_0000802g0090.1	1	TRPSYN-PWY	-1000	1000	0	4.1.3.27
APIGENIN-4-O-METHYLTRANSFERASE-RXN_c	APIGENIN-4-O-METHYLTRANSFERASE-RXN	apigenin + S-adenosyl-L-methionine --> S-adenosyl-L-homocysteine + acacetin + H+			0		0	1000	0
APIGNAR-RXN_c	chalcone isomerase	naringeninchalcone --> (2S)-naringenin	Nitab4.5_0006220g0040.1 or Nitab4.5_0000759g0170.1 or Nitab4.5_0001576g0010.1 or Nitab4.5_0000027g0470.1 or Nitab4.5_0005313g0010.1 or Nitab4.5_0003618g0090.1 or Nitab4.5_0002279g0030.1 or Nitab4.5_0000375g0270.1 or Nitab4.5_0008567g0020.1 or Nitab4.5_0001140g0070.1	Nitab4.5_0006220g0040.1 Nitab4.5_0000759g0170.1 Nitab4.5_0001576g0010.1 Nitab4.5_0000027g0470.1 Nitab4.5_0005313g0010.1 Nitab4.5_0003618g0090.1 Nitab4.5_0002279g0030.1 Nitab4.5_0000375g0270.1 Nitab4.5_0008567g0020.1 Nitab4.5_0001140g0070.1	0	PWY1F-FLAVSYN	0	1000	0	5.5.1.6
APYRASE-RXN_c	ATP phosphatase;ATP diphosphohydrolase;ATP phosphohydrolase	ATP + 2.0 H2O --> AMP + 2.0 H+ + 2.0 phosphate			0		0	1000	0	3.6.1.5
ARG_biomass	biomass	L-arginine <=>			1		-1000	1000	0
ARG_CITRULLINE_mc	ARG_CITRULLINE_mc	L-arginine + L-citrulline <=> L-arginine + L-citrulline			1		-1000	1000	0
ARG_HIS_mc	ARG_HIS_mc	L-arginine + L-histidine <=> L-arginine + L-histidine			1		-1000	1000	0
ARG_LYS_mc	ARG_LYS_mc	L-arginine + L-lysine <=> L-arginine + L-lysine			1		-1000	1000	0
ARG_mc	ARG_mc	L-arginine <=> L-arginine			1		-1000	1000	0
ARG_ORNITHINE_mc	ARG_ORNITHINE_mc	L-arginine + L-ornithine <=> L-arginine + L-ornithine			1		-1000	1000	0
ARGDECARBOX-RXN_c	arginine decarboxylase;arginine decarboxylase, degradative;pyruvoyl-dependent arginine decarboxylase;arginine decarboxylase, biosynthetic	L-arginine + H+ --> agmatine + CO2	Nitab4.5_0000413g0040.1 or Nitab4.5_0001205g0010.1 or Nitab4.5_0010630g0010.1 or Nitab4.5_0005266g0020.1 or Nitab4.5_0005932g0030.1 or Nitab4.5_0001317g0070.1	Nitab4.5_0000413g0040.1 Nitab4.5_0001205g0010.1 Nitab4.5_0010630g0010.1 Nitab4.5_0005266g0020.1 Nitab4.5_0005932g0030.1 Nitab4.5_0001317g0070.1	0	PWY0-1299|ARGDEG-III-PWY|PWY-43|PWY0-823|PWY-40	0	1000	0	4.1.1.19
ARGINASE-RXN_m	arginase	L-arginine + H2O <=> L-ornithine + urea	Nitab4.5_0000457g0100.1 or Nitab4.5_0010616g0050.1	Nitab4.5_0000457g0100.1 Nitab4.5_0010616g0050.1	1	PWY-4984|ARG-PRO-PWY|ARGASEDEG-PWY|CITRULBIO-PWY|ARG-GLU-PWY	-1000	1000	0	3.5.3.1
ARGININE-DEIMINASE-RXN_c	ARGININE-DEIMINASE-RXN	L-arginine + H2O --> ammonium + L-citrulline			0	PWY-4981	0	1000	0	3.5.3.6
ARGININE--TRNA-LIGASE-RXN_c	argininemdashtRNA ligase	atRNAArg + L-arginine + ATP --> AMP + anL-arginyl-[tRNAArg] + diphosphate	Nitab4.5_0000566g0240.1 or Nitab4.5_0003079g0060.1 or Nitab4.5_0004673g0010.1	Nitab4.5_0000566g0240.1 Nitab4.5_0003079g0060.1 Nitab4.5_0004673g0010.1	0		0	1000	0
ARGSUCCINLYA-RXN_c	argininosuccinase;argininosuccinate lyase	L-arginino-succinate <=> L-arginine + fumarate	Nitab4.5_0010888g0020.1 or Nitab4.5_0000131g0240.1	Nitab4.5_0010888g0020.1 Nitab4.5_0000131g0240.1	1	PWY-4984|ARGSYN-PWY|ARGSYNBSUB-PWY|PWY-4983|PWY-5154|ARGININE-SYN4-PWY	-1000	1000	0	4.3.2.1
ARGSUCCINSYN-RXN_c	arginosuccinate synthetase;argininosuccinate synthase	ATP + L-aspartate + L-citrulline --> AMP + L-arginino-succinate + diphosphate + H+	Nitab4.5_0001487g0130.1 or Nitab4.5_0000231g0280.1	Nitab4.5_0001487g0130.1 Nitab4.5_0000231g0280.1	0	PWY-4984|ARGSYN-PWY|ARGSYNBSUB-PWY|PWY-4983|PWY-5154|ARGININE-SYN4-PWY	0	1000	0	6.3.4.5
AROMATIC-L-AMINO-ACID-DECARBOXYLASE-RXN_c	tryptophan decarboxylase;L-tryptophan decarboxylase	H+ + L-tryptophan --> CO2 + tryptamine	Nitab4.5_0000769g0120.1 or Nitab4.5_0003060g0010.1 or Nitab4.5_0000385g0040.1	Nitab4.5_0000769g0120.1 Nitab4.5_0003060g0010.1 Nitab4.5_0000385g0040.1	0	PWY-3181|PWY-581	0	1000	0	4.1.1.28
ASN_biomass	biomass	L-asparagine <=>			1		-1000	1000	0
ASNSYNB-RXN_c	asparagine synthetase;L-aspartate:L-glutamine amido-ligase (AMP-forming)	ATP + L-glutamine + L-aspartate + H2O --> AMP + L-asparagine + L-glutamate + diphosphate + H+	Nitab4.5_0007061g0020.1 or Nitab4.5_0003629g0030.1 or Nitab4.5_0000839g0040.1 or Nitab4.5_0000104g0040.1 or Nitab4.5_0008156g0030.1 or Nitab4.5_0008490g0020.1 or Nitab4.5_0006148g0080.1 or Nitab4.5_0026567g0010.1 or Nitab4.5_0001371g0010.1 or Nitab4.5_0000102g0010.1 or Nitab4.5_0002667g0070.1 or Nitab4.5_0000839g0060.1	Nitab4.5_0007061g0020.1 Nitab4.5_0003629g0030.1 Nitab4.5_0000839g0040.1 Nitab4.5_0000104g0040.1 Nitab4.5_0008156g0030.1 Nitab4.5_0008490g0020.1 Nitab4.5_0006148g0080.1 Nitab4.5_0026567g0010.1 Nitab4.5_0001371g0010.1 Nitab4.5_0000102g0010.1 Nitab4.5_0002667g0070.1 Nitab4.5_0000839g0060.1	0	ASPARAGINE-BIOSYNTHESIS	0	1000	0	6.3.5.4
ASP_GLU_mc	L__45__ASPARTATE_GLU_mc	L-glutamate + L-aspartate <=> L-glutamate + L-aspartate			1		-1000	1000	0
ASPAMINOTRANS-RXN_c	aspartate aminotransferase;aspartate transaminase	L-aspartate + 2-oxoglutarate <=> L-glutamate + oxaloacetate	Nitab4.5_0004386g0030.1 or Nitab4.5_0002204g0060.1 or Nitab4.5_0007126g0030.1 or Nitab4.5_0007509g0020.1 or Nitab4.5_0005681g0020.1 or Nitab4.5_0000072g0280.1 or Nitab4.5_0008495g0020.1 or Nitab4.5_0000486g0030.1 or Nitab4.5_0000439g0010.1 or Nitab4.5_0000249g0160.1 or Nitab4.5_0000231g0020.1 or Nitab4.5_0000052g0220.1 or Nitab4.5_0000214g0060.1 or Nitab4.5_0007794g0030.1 or Nitab4.5_0009811g0010…	Nitab4.5_0004386g0030.1 Nitab4.5_0002204g0060.1 Nitab4.5_0007126g0030.1 Nitab4.5_0007509g0020.1 Nitab4.5_0005681g0020.1 Nitab4.5_0000072g0280.1 Nitab4.5_0008495g0020.1 Nitab4.5_0000486g0030.1 Nitab4.5_0000439g0010.1 Nitab4.5_0000249g0160.1 Nitab4.5_0000231g0020.1 Nitab4.5_0000052g0220.1 Nitab4.5_0000214g0060.1 Nitab4.5_0007794g0030.1 Nitab4.5_0009811g0010.1 Nitab4.5_0000097g0090.1 Nitab4.5_000953…	1	MALATE-ASPARTATE-SHUTTLE-PWY|GLUTDEG-PWY|PWY-5913	-1000	1000	0	2.6.1.1
ASPAMINOTRANS-RXN_m	aspartate aminotransferase;aspartate transaminase	L-aspartate + 2-oxoglutarate <=> L-glutamate + oxaloacetate	Nitab4.5_0004386g0030.1 or Nitab4.5_0002204g0060.1 or Nitab4.5_0007126g0030.1 or Nitab4.5_0007509g0020.1 or Nitab4.5_0005681g0020.1 or Nitab4.5_0000072g0280.1 or Nitab4.5_0008495g0020.1 or Nitab4.5_0000486g0030.1 or Nitab4.5_0000439g0010.1 or Nitab4.5_0000249g0160.1 or Nitab4.5_0000231g0020.1 or Nitab4.5_0000052g0220.1 or Nitab4.5_0000214g0060.1 or Nitab4.5_0007794g0030.1 or Nitab4.5_0009811g0010…	Nitab4.5_0004386g0030.1 Nitab4.5_0002204g0060.1 Nitab4.5_0007126g0030.1 Nitab4.5_0007509g0020.1 Nitab4.5_0005681g0020.1 Nitab4.5_0000072g0280.1 Nitab4.5_0008495g0020.1 Nitab4.5_0000486g0030.1 Nitab4.5_0000439g0010.1 Nitab4.5_0000249g0160.1 Nitab4.5_0000231g0020.1 Nitab4.5_0000052g0220.1 Nitab4.5_0000214g0060.1 Nitab4.5_0007794g0030.1 Nitab4.5_0009811g0010.1 Nitab4.5_0000097g0090.1 Nitab4.5_000953…	1	MALATE-ASPARTATE-SHUTTLE-PWY|GLUTDEG-PWY|PWY-5913	-1000	1000	0	2.6.1.1
ASPAMINOTRANS-RXN_p	aspartate aminotransferase;aspartate transaminase	L-aspartate + 2-oxoglutarate <=> L-glutamate + oxaloacetate	Nitab4.5_0004386g0030.1 or Nitab4.5_0002204g0060.1 or Nitab4.5_0007126g0030.1 or Nitab4.5_0007509g0020.1 or Nitab4.5_0005681g0020.1 or Nitab4.5_0000072g0280.1 or Nitab4.5_0008495g0020.1 or Nitab4.5_0000486g0030.1 or Nitab4.5_0000439g0010.1 or Nitab4.5_0000249g0160.1 or Nitab4.5_0000231g0020.1 or Nitab4.5_0000052g0220.1 or Nitab4.5_0000214g0060.1 or Nitab4.5_0007794g0030.1 or Nitab4.5_0009811g0010…	Nitab4.5_0004386g0030.1 Nitab4.5_0002204g0060.1 Nitab4.5_0007126g0030.1 Nitab4.5_0007509g0020.1 Nitab4.5_0005681g0020.1 Nitab4.5_0000072g0280.1 Nitab4.5_0008495g0020.1 Nitab4.5_0000486g0030.1 Nitab4.5_0000439g0010.1 Nitab4.5_0000249g0160.1 Nitab4.5_0000231g0020.1 Nitab4.5_0000052g0220.1 Nitab4.5_0000214g0060.1 Nitab4.5_0007794g0030.1 Nitab4.5_0009811g0010.1 Nitab4.5_0000097g0090.1 Nitab4.5_000953…	1	MALATE-ASPARTATE-SHUTTLE-PWY|GLUTDEG-PWY|PWY-5913	-1000	1000	0	2.6.1.1
ASPAMINOTRANS-RXN_x	aspartate aminotransferase;aspartate transaminase	L-aspartate + 2-oxoglutarate <=> L-glutamate + oxaloacetate	Nitab4.5_0004386g0030.1 or Nitab4.5_0002204g0060.1 or Nitab4.5_0007126g0030.1 or Nitab4.5_0007509g0020.1 or Nitab4.5_0005681g0020.1 or Nitab4.5_0000072g0280.1 or Nitab4.5_0008495g0020.1 or Nitab4.5_0000486g0030.1 or Nitab4.5_0000439g0010.1 or Nitab4.5_0000249g0160.1 or Nitab4.5_0000231g0020.1 or Nitab4.5_0000052g0220.1 or Nitab4.5_0000214g0060.1 or Nitab4.5_0007794g0030.1 or Nitab4.5_0009811g0010…	Nitab4.5_0004386g0030.1 Nitab4.5_0002204g0060.1 Nitab4.5_0007126g0030.1 Nitab4.5_0007509g0020.1 Nitab4.5_0005681g0020.1 Nitab4.5_0000072g0280.1 Nitab4.5_0008495g0020.1 Nitab4.5_0000486g0030.1 Nitab4.5_0000439g0010.1 Nitab4.5_0000249g0160.1 Nitab4.5_0000231g0020.1 Nitab4.5_0000052g0220.1 Nitab4.5_0000214g0060.1 Nitab4.5_0007794g0030.1 Nitab4.5_0009811g0010.1 Nitab4.5_0000097g0090.1 Nitab4.5_000953…	1	MALATE-ASPARTATE-SHUTTLE-PWY|GLUTDEG-PWY|PWY-5913	-1000	1000	0	2.6.1.1
ASPARAGHYD-RXN_c	L-asparaginase	L-asparagine + H2O --> ammonium + L-aspartate	Nitab4.5_0003516g0040.1 or Nitab4.5_0003516g0030.1 or Nitab4.5_0010110g0020.1 or Nitab4.5_0004370g0060.1 or Nitab4.5_0000412g0050.1 or Nitab4.5_0002608g0040.1 or Nitab4.5_0001135g0050.1 or Nitab4.5_0001984g0010.1 or Nitab4.5_0010827g0010.1 or Nitab4.5_0001135g0040.1	Nitab4.5_0003516g0040.1 Nitab4.5_0003516g0030.1 Nitab4.5_0010110g0020.1 Nitab4.5_0004370g0060.1 Nitab4.5_0000412g0050.1 Nitab4.5_0002608g0040.1 Nitab4.5_0001135g0050.1 Nitab4.5_0001984g0010.1 Nitab4.5_0010827g0010.1 Nitab4.5_0001135g0040.1	0	ASPARAGINE-DEG1-PWY	0	1000	0	3.5.1.1
ASPARTATEKIN-RXN_p	aspartokinase;aspartate kinase I;aspartate kinase II;aspartate kinase III	ATP + L-aspartate --> ADP + L-aspartyl-4-phosphate	Nitab4.5_0000640g0090.1 or Nitab4.5_0000213g0120.1 or Nitab4.5_0002654g0030.1 or Nitab4.5_0010319g0010.1 or Nitab4.5_0000198g0070.1 or Nitab4.5_0003723g0020.1	Nitab4.5_0000640g0090.1 Nitab4.5_0000213g0120.1 Nitab4.5_0002654g0030.1 Nitab4.5_0010319g0010.1 Nitab4.5_0000198g0070.1 Nitab4.5_0003723g0020.1	0	HOMOSERSYN-PWY|PWY-5097	0	1000	0	2.7.2.4
ASPARTATE-SEMIALDEHYDE-DEHYDROGENASE-RXN_c	aspartate-semialdehyde dehydrogenase;aspartate semialdehyde dehydrogenase;aspartate-beta-semialdehyde dehydrogenase	L-aspartate4-semialdehyde + NADP+ + phosphate <=> L-aspartyl-4-phosphate + NADPH + H+	Nitab4.5_0000198g0090.1 or Nitab4.5_0000640g0100.1	Nitab4.5_0000198g0090.1 Nitab4.5_0000640g0100.1	1		-1000	1000	0
ASPARTATE-SEMIALDEHYDE-DEHYDROGENASE-RXN_p	aspartate-semialdehyde dehydrogenase;aspartate semialdehyde dehydrogenase;aspartate-beta-semialdehyde dehydrogenase	L-aspartate4-semialdehyde + NADP+ + phosphate <=> L-aspartyl-4-phosphate + NADPH + H+	Nitab4.5_0000198g0090.1 or Nitab4.5_0000640g0100.1	Nitab4.5_0000198g0090.1 Nitab4.5_0000640g0100.1	1	HOMOSERSYN-PWY|PWY-5097	-1000	1000	0	1.2.1.11
ASPARTATE--TRNA-LIGASE-RXN_c	aspartyl-tRNAAsp synthetase;aspartatemdashtRNA ligase;aspartyl-tRNA synthetase	tRNAasp + ATP + L-aspartate --> AMP + anL-aspartyl-[tRNAasp] + diphosphate	Nitab4.5_0000772g0040.1 or Nitab4.5_0000772g0040.1 or Nitab4.5_0000080g0320.1 or Nitab4.5_0001449g0030.1	Nitab4.5_0000772g0040.1 Nitab4.5_0000772g0040.1 Nitab4.5_0000080g0320.1 Nitab4.5_0001449g0030.1	0		0	1000	0
ASPCARBTRANS-RXN_p	aspartate transcarbamylase;aspartate carbamoyltransferase	carbamoylphosphate + L-aspartate <=> N-carbamoyl-L-aspartate + H+ + phosphate	Nitab4.5_0002649g0050.1 or Nitab4.5_0001907g0020.1	Nitab4.5_0002649g0050.1 Nitab4.5_0001907g0020.1	1	PWY-5686	-1000	1000	0	2.1.3.2
ASPDECARBOX-RXN_c	aspartate 1-decarboxylase	L-aspartate + H+ --> beta-alanine + CO2	Nitab4.5_0001180g0150.1 or Nitab4.5_0003241g0010.1 or Nitab4.5_0003066g0030.1 or Nitab4.5_0009147g0010.1 or Nitab4.5_0000944g0090.1	Nitab4.5_0001180g0150.1 Nitab4.5_0003241g0010.1 Nitab4.5_0003066g0030.1 Nitab4.5_0009147g0010.1 Nitab4.5_0000944g0090.1	0		0	1000	0
ATP_ADP_mc	ATP_ADP_mc	ADP + ATP <=> ADP + ATP			1		-1000	1000	0
ATP_ADP_Pi_pc	ATP_ADP_Pi_pc	ADP + ATP + phosphate <=> ADP + ATP + phosphate			1		-1000	1000	0
ATP_ADP_xc	ATP_ADP_xc	ADP + ATP <=> ADP + ATP			1		-1000	1000	0
ATP_AMP_mc	ATP_AMP_mc	AMP + ATP <=> AMP + ATP			1		-1000	1000	0
ATP_biomass	biomass	ATP <=>			1		-1000	1000	0
ATP_pc	ATP_pc	ATP <=> ATP			1		-1000	1000	0
ATPase_c	copper P1B-ATPase;Cu transporting P-type ATPase;copper-transporting ATPase;Cu-ATPase	ATP + H2O --> ADP + H+ + phosphate			0		0	1000	0
ATP-CITRATE-PRO-S--LYASE-RXN_c	ATP-citrate lyase;ATP-citrate synthase	ATP + citrate + coenzymeA --> acetyl-CoA + ADP + oxaloacetate + phosphate	Nitab4.5_0002150g0190.1 or Nitab4.5_0006589g0040.1 or Nitab4.5_0000031g0530.1 or Nitab4.5_0002150g0140.1 or Nitab4.5_0000338g0010.1 or Nitab4.5_0010301g0020.1 or Nitab4.5_0002294g0040.1 or Nitab4.5_0002783g0070.1 or Nitab4.5_0004112g0010.1 or Nitab4.5_0003476g0020.1	Nitab4.5_0002150g0190.1 Nitab4.5_0006589g0040.1 Nitab4.5_0000031g0530.1 Nitab4.5_0002150g0140.1 Nitab4.5_0000338g0010.1 Nitab4.5_0010301g0020.1 Nitab4.5_0002294g0040.1 Nitab4.5_0002783g0070.1 Nitab4.5_0004112g0010.1 Nitab4.5_0003476g0020.1	0	PWY-5172	0	1000	0	2.3.3.8
ATPPHOSPHORIBOSYLTRANS-RXN_p	ATP-phosphoribosyl transferase;ATP PPRTase;ATP-phosphoribosyl transferase;ATP phosphoribosyltransferase	1-(5-phospho-beta-D-ribosyl)-ATP + diphosphate <-- ATP + 5-phospho-alpha-D-ribose1-diphosphate	Nitab4.5_0000231g0460.1 or Nitab4.5_0000948g0100.1 or Nitab4.5_0002596g0060.1 or Nitab4.5_0021453g0010.1	Nitab4.5_0000231g0460.1 Nitab4.5_0000948g0100.1 Nitab4.5_0002596g0060.1 Nitab4.5_0021453g0010.1	0	HISTSYN-PWY	-1000	0	0	2.4.2.17
ATP-PYROPHOSPHATASE-RXN_c	ATP-PYROPHOSPHATASE-RXN_c	ATP + H2O --> AMP + diphosphate + H+			0		0	1000	0
ATPSYN-RXN_m	ATPSYN-RXN_m	3.0 ADP + 3.0 phosphate + 10.0 Pumped__45_ROTON --> 3.0 ATP + 7.0 H+ + 3.0 H2O			0		0	1000	0
ATPSYN-RXN_p	ATPSYN-RXN	3.0 ADP + 3.0 phosphate + 9.0 Pumped-PROTON --> 3.0 ATP + 9.0 H+ + 3.0 H2O			0		0	1000	0
BADH-RXN_c	betaine aldehyde dehydrogenase	betainealdehyde + NAD+ + H2O <=> glycinebetaine + NADH + 2.0 H+	Nitab4.5_0005655g0040.1 or Nitab4.5_0002101g0060.1 or Nitab4.5_0000903g0030.1 or Nitab4.5_0000903g0020.1 or Nitab4.5_0003386g0060.1 or Nitab4.5_0000003g0280.1	Nitab4.5_0005655g0040.1 Nitab4.5_0002101g0060.1 Nitab4.5_0000903g0030.1 Nitab4.5_0000903g0020.1 Nitab4.5_0003386g0060.1 Nitab4.5_0000003g0280.1	1	PWY-3722|PWY1F-353|BETSYN-PWY|CHOLINE-BETAINE-ANA-PWY	-1000	1000	0	1.2.1.8
BENZOATE--COA-LIGASE-RXN_c	BENZOATE--COA-LIGASE-RXN	ATP + benzoate + coenzymeA --> AMP + benzoyl-CoA + diphosphate	Nitab4.5_0006132g0050.1	Nitab4.5_0006132g0050.1	0	PWY-283|PWY-1187	0	1000	0	6.2.1.25
BETAGALACTOSID-RXN_c	lactose beta-galactosidase;lactase;lactose galactohydrolase	lactose + H2O --> beta-D-galactopyranose + beta-D-glucopyranose			0	BGALACT-PWY	0	1000	0	3.2.1.23
BETA-UREIDOPROPIONASE-RXN_c	beta-ureidopropionase;beta-alanine synthase	2.0 H+ + H2O + 3-ureidopropanoate --> ammonium + beta-alanine + CO2	Nitab4.5_0008998g0030.1 or Nitab4.5_0000313g0120.1	Nitab4.5_0008998g0030.1 Nitab4.5_0000313g0120.1	0	PWY-3982	0	1000	0	3.5.1.6
BIOTIN-CARBOXYL-RXN_c	biotin carboxylase	ATP + hydrogencarbonate + a[biotincarboxyl-carrier-proteindimer]-N6-biotinyl-L-lysine --> ADP + H+ + phosphate + a[carboxyl-carrierproteindimer]-N6-carboxybiotinyl-L-lysine	Nitab4.5_0006548g0020.1 or Nitab4.5_0005253g0020.1 or Nitab4.5_0000469g0180.1 or Nitab4.5_0000421g0140.1 or Nitab4.5_0000069g0080.1 or Nitab4.5_0009336g0010.1	Nitab4.5_0006548g0020.1 Nitab4.5_0005253g0020.1 Nitab4.5_0000469g0180.1 Nitab4.5_0000421g0140.1 Nitab4.5_0000069g0080.1 Nitab4.5_0009336g0010.1	0		0	1000	0
BIOTINLIG-RXN_c	biotin--[acetyl-CoA carboxylase] synthetase;biotin-[acetyl-CoA-carboxylase] ligase	ATP + a[biotincarboxyl-carrierprotein]-L-lysine + biotin --> AMP + a[biotincarboxyl-carrierprotein]-N6-biotinyl-L-lysine + diphosphate + H+	Nitab4.5_0000193g0110.1 or Nitab4.5_0000494g0050.1	Nitab4.5_0000193g0110.1 Nitab4.5_0000494g0050.1	0		0	1000	0
BIS5-ADENOSYL-TRIPHOSPHATASE-RXN_c	P1,P3-bis(5'-adenosyl) triphosphate hydrolase	P1,P3-bis(5'-adenosyl)triphosphate + H2O --> ADP + AMP + 2.0 H+			0		0	1000	0	3.6.1.29
BRANCHED-CHAINAMINOTRANSFERILEU-RXN_c	BRANCHED-CHAINAMINOTRANSFERILEU-RXN	L-isoleucine + 2-oxoglutarate <=> L-glutamate + (S)-3-methyl-2-oxopentanoate			1	PWY-5078|ILEUDEG-PWY|ILEUSYN-PWY|PWY-5104	-1000	1000	0	2.6.1.42
BRANCHED-CHAINAMINOTRANSFERILEU-RXN_m	BRANCHED-CHAINAMINOTRANSFERILEU-RXN	L-isoleucine + 2-oxoglutarate <=> L-glutamate + (S)-3-methyl-2-oxopentanoate			1	PWY-5078|ILEUDEG-PWY|ILEUSYN-PWY|PWY-5104	-1000	1000	0	2.6.1.42
BRANCHED-CHAINAMINOTRANSFERILEU-RXN_p	BRANCHED-CHAINAMINOTRANSFERILEU-RXN	L-isoleucine + 2-oxoglutarate <=> L-glutamate + (S)-3-methyl-2-oxopentanoate			1	PWY-5078|ILEUDEG-PWY|ILEUSYN-PWY|PWY-5104	-1000	1000	0	2.6.1.42
BRANCHED-CHAINAMINOTRANSFERLEU-RXN_c	L-leucine:2-oxoglutarate aminotransferase;leucine aminotransferase;leucine transaminase	L-leucine + 2-oxoglutarate <=> L-glutamate + 4-methyl-2-oxopentanoate	Nitab4.5_0000413g0200.1 or Nitab4.5_0003724g0020.1 or Nitab4.5_0000863g0170.1 or Nitab4.5_0002552g0020.1 or Nitab4.5_0004211g0010.1 or Nitab4.5_0006888g0010.1 or Nitab4.5_0005435g0010.1 or Nitab4.5_0004271g0010.1 or Nitab4.5_0002639g0010.1 or Nitab4.5_0003478g0020.1 or Nitab4.5_0002255g0070.1 or Nitab4.5_0000170g0290.1 or Nitab4.5_0006809g0010.1 or Nitab4.5_0001646g0050.1 or Nitab4.5_0000419g0010…	Nitab4.5_0000413g0200.1 Nitab4.5_0003724g0020.1 Nitab4.5_0000863g0170.1 Nitab4.5_0002552g0020.1 Nitab4.5_0004211g0010.1 Nitab4.5_0006888g0010.1 Nitab4.5_0005435g0010.1 Nitab4.5_0004271g0010.1 Nitab4.5_0002639g0010.1 Nitab4.5_0003478g0020.1 Nitab4.5_0002255g0070.1 Nitab4.5_0000170g0290.1 Nitab4.5_0006809g0010.1 Nitab4.5_0001646g0050.1 Nitab4.5_0000419g0010.1 Nitab4.5_0001646g0060.1 Nitab4.5_000543…	1	PWY-5076|LEUSYN-PWY|LEU-DEG2-PWY	-1000	1000	0	2.6.1.42
BRANCHED-CHAINAMINOTRANSFERLEU-RXN_m	L-leucine:2-oxoglutarate aminotransferase;leucine aminotransferase;leucine transaminase	L-leucine + 2-oxoglutarate <=> L-glutamate + 4-methyl-2-oxopentanoate	Nitab4.5_0000413g0200.1 or Nitab4.5_0003724g0020.1 or Nitab4.5_0000863g0170.1 or Nitab4.5_0002552g0020.1 or Nitab4.5_0004211g0010.1 or Nitab4.5_0006888g0010.1 or Nitab4.5_0005435g0010.1 or Nitab4.5_0004271g0010.1 or Nitab4.5_0002639g0010.1 or Nitab4.5_0003478g0020.1 or Nitab4.5_0002255g0070.1 or Nitab4.5_0000170g0290.1 or Nitab4.5_0006809g0010.1 or Nitab4.5_0001646g0050.1 or Nitab4.5_0000419g0010…	Nitab4.5_0000413g0200.1 Nitab4.5_0003724g0020.1 Nitab4.5_0000863g0170.1 Nitab4.5_0002552g0020.1 Nitab4.5_0004211g0010.1 Nitab4.5_0006888g0010.1 Nitab4.5_0005435g0010.1 Nitab4.5_0004271g0010.1 Nitab4.5_0002639g0010.1 Nitab4.5_0003478g0020.1 Nitab4.5_0002255g0070.1 Nitab4.5_0000170g0290.1 Nitab4.5_0006809g0010.1 Nitab4.5_0001646g0050.1 Nitab4.5_0000419g0010.1 Nitab4.5_0001646g0060.1 Nitab4.5_000543…	1	PWY-5076|LEUSYN-PWY|LEU-DEG2-PWY	-1000	1000	0	2.6.1.42
BRANCHED-CHAINAMINOTRANSFERLEU-RXN_p	L-leucine:2-oxoglutarate aminotransferase;leucine aminotransferase;leucine transaminase	L-leucine + 2-oxoglutarate <=> L-glutamate + 4-methyl-2-oxopentanoate	Nitab4.5_0000413g0200.1 or Nitab4.5_0003724g0020.1 or Nitab4.5_0000863g0170.1 or Nitab4.5_0002552g0020.1 or Nitab4.5_0004211g0010.1 or Nitab4.5_0006888g0010.1 or Nitab4.5_0005435g0010.1 or Nitab4.5_0004271g0010.1 or Nitab4.5_0002639g0010.1 or Nitab4.5_0003478g0020.1 or Nitab4.5_0002255g0070.1 or Nitab4.5_0000170g0290.1 or Nitab4.5_0006809g0010.1 or Nitab4.5_0001646g0050.1 or Nitab4.5_0000419g0010…	Nitab4.5_0000413g0200.1 Nitab4.5_0003724g0020.1 Nitab4.5_0000863g0170.1 Nitab4.5_0002552g0020.1 Nitab4.5_0004211g0010.1 Nitab4.5_0006888g0010.1 Nitab4.5_0005435g0010.1 Nitab4.5_0004271g0010.1 Nitab4.5_0002639g0010.1 Nitab4.5_0003478g0020.1 Nitab4.5_0002255g0070.1 Nitab4.5_0000170g0290.1 Nitab4.5_0006809g0010.1 Nitab4.5_0001646g0050.1 Nitab4.5_0000419g0010.1 Nitab4.5_0001646g0060.1 Nitab4.5_000543…	1	PWY-5076|LEUSYN-PWY|LEU-DEG2-PWY	-1000	1000	0	2.6.1.42
BRANCHED-CHAINAMINOTRANSFERVAL-RXN_c	BRANCHED-CHAINAMINOTRANSFERVAL-RXN	L-valine + 2-oxoglutarate <=> L-glutamate + 3-methyl-2-oxobutanoate			1	PWY-5057|VALDEG-PWY|VALSYN-PWY	-1000	1000	0	2.6.1.42
BRANCHED-CHAINAMINOTRANSFERVAL-RXN_m	BRANCHED-CHAINAMINOTRANSFERVAL-RXN	L-valine + 2-oxoglutarate <=> L-glutamate + 3-methyl-2-oxobutanoate			1	PWY-5057|VALDEG-PWY|VALSYN-PWY	-1000	1000	0	2.6.1.42
BRANCHED-CHAINAMINOTRANSFERVAL-RXN_p	BRANCHED-CHAINAMINOTRANSFERVAL-RXN	L-valine + 2-oxoglutarate <=> L-glutamate + 3-methyl-2-oxobutanoate			1	PWY-5057|VALDEG-PWY|VALSYN-PWY	-1000	1000	0	2.6.1.42
BUTYRYL-COA-DEHYDROGENASE-RXN_c	butanoyl-CoA:electron-transfer flavoprotein 2,3-oxidoreductase	butanoyl-CoA + anoxidizedelectron-transferflavoprotein + H+ <=> crotonyl-CoA + areducedelectron-transferflavoprotein	Nitab4.5_0000119g0070.1 or Nitab4.5_0004107g0050.1 or Nitab4.5_0004120g0020.1 or Nitab4.5_0000104g0310.1 or Nitab4.5_0002196g0050.1 or Nitab4.5_0003050g0030.1 or Nitab4.5_0003050g0030.1 or Nitab4.5_0001381g0040.1 or Nitab4.5_0000770g0030.1 or Nitab4.5_0000119g0070.1 or Nitab4.5_0000119g0070.1 or Nitab4.5_0008670g0020.1 or Nitab4.5_0000695g0140.1	Nitab4.5_0000119g0070.1 Nitab4.5_0004107g0050.1 Nitab4.5_0004120g0020.1 Nitab4.5_0000104g0310.1 Nitab4.5_0002196g0050.1 Nitab4.5_0003050g0030.1 Nitab4.5_0003050g0030.1 Nitab4.5_0001381g0040.1 Nitab4.5_0000770g0030.1 Nitab4.5_0000119g0070.1 Nitab4.5_0000119g0070.1 Nitab4.5_0008670g0020.1 Nitab4.5_0000695g0140.1	1		-1000	1000	0
C04718-C060066-AUTOTRANSFORMATION-RXN_c	C04718-C060066-AUTOTRANSFORMATION-RXN	1,6,6-trimethyl-2,7-dioxobicyclo-(3,2,2)nonan-3-one <=> 4,5-dihydro-5,5-dimethyl-4-(3-oxobutyl)furan-2(3H)-one			1		-1000	1000	0
Ca_Cyto_tx	Ca_tx	Pumped__45_ROTON <=> Ca2+ + H+			1		-1000	1000	0
CA+2_rev_vc	CA+2_rev_vc	Ca2+ + 3.0 Pumped__45_ROTON --> Ca2+ + 3.0 H+			0		0	1000	0
CAFFEOYL-COA-O-METHYLTRANSFERASE-RXN_c	caffeoyl-CoA O-methyltransferase;caffeoyl-CoA-O-methyltransferase;caffeoyl-CoA 3-O-methyltransferase;caffeoyl-CoA 3-O methyltransferase	(E)-caffeoyl-CoA + S-adenosyl-L-methionine --> S-adenosyl-L-homocysteine + feruloyl-CoA + H+	Nitab4.5_0001492g0060.1 or Nitab4.5_0000114g0130.1 or Nitab4.5_0005381g0040.1 or Nitab4.5_0005639g0020.1 or Nitab4.5_0003771g0060.1 or Nitab4.5_0002694g0030.1 or Nitab4.5_0001428g0040.1 or Nitab4.5_0007770g0030.1 or Nitab4.5_0008668g0010.1 or Nitab4.5_0000254g0230.1 or Nitab4.5_0000344g0200.1 or Nitab4.5_0012293g0010.1 or Nitab4.5_0007431g0050.1 or Nitab4.5_0002765g0010.1 or Nitab4.5_0002543g0130…	Nitab4.5_0001492g0060.1 Nitab4.5_0000114g0130.1 Nitab4.5_0005381g0040.1 Nitab4.5_0005639g0020.1 Nitab4.5_0003771g0060.1 Nitab4.5_0002694g0030.1 Nitab4.5_0001428g0040.1 Nitab4.5_0007770g0030.1 Nitab4.5_0008668g0010.1 Nitab4.5_0000254g0230.1 Nitab4.5_0000344g0200.1 Nitab4.5_0012293g0010.1 Nitab4.5_0007431g0050.1 Nitab4.5_0002765g0010.1 Nitab4.5_0002543g0130.1 Nitab4.5_0018811g0010.1 Nitab4.5_000194…	0	PWY-1121|PWY-6039|PWY-361	0	1000	0	2.1.1.104
CARBAMATE-KINASE-RXN_c	CARBAMATE-KINASE-RXN	ADP + carbamoylphosphate + H+ + H2O <=> ammonium + ATP + hydrogencarbonate			1		-1000	1000	0
CARBAMATE-KINASE-RXN_m	CARBAMATE-KINASE-RXN	ADP + carbamoylphosphate + H+ + H2O <=> ammonium + ATP + hydrogencarbonate			1	CITRULLINE-DEG-PWY	-1000	1000	0	2.7.2.2
CARBAMATE-KINASE-RXN_p	CARBAMATE-KINASE-RXN	ADP + carbamoylphosphate + H+ + H2O <=> ammonium + ATP + hydrogencarbonate			1	CITRULLINE-DEG-PWY	-1000	1000	0	2.7.2.2
CARBODEHYDRAT-RXN_c	carbonic anhydrase	carbonicacid --> CO2 + H2O			0		0	1000	0	4.2.1.1
CARBOXYCYCLOHEXADIENYL-DEHYDRATASE-RXN_p	arogenate dehydratase	L-arogenate + H+ --> CO2 + L-phenylalanine + H2O	Nitab4.5_0001453g0040.1 or Nitab4.5_0007799g0040.1 or Nitab4.5_0009017g0020.1 or Nitab4.5_0002827g0090.1 or Nitab4.5_0008983g0010.1 or Nitab4.5_0003082g0040.1 or Nitab4.5_0000533g0140.1 or Nitab4.5_0000888g0150.1	Nitab4.5_0001453g0040.1 Nitab4.5_0007799g0040.1 Nitab4.5_0009017g0020.1 Nitab4.5_0002827g0090.1 Nitab4.5_0008983g0010.1 Nitab4.5_0003082g0040.1 Nitab4.5_0000533g0140.1 Nitab4.5_0000888g0150.1	0	PWY-3462	0	1000	0	4.2.1.91
CARBOXYMETHYLENEBUTENOLIDASE-RXN_c	cis-dienelactone hydrolase	H2O + cis-dienelactone --> 2-maleylacetate + H+	Nitab4.5_0005616g0010.1 or Nitab4.5_0004702g0010.1 or Nitab4.5_0001463g0050.1 or Nitab4.5_0000006g0310.1 or Nitab4.5_0000732g0120.1	Nitab4.5_0005616g0010.1 Nitab4.5_0004702g0010.1 Nitab4.5_0001463g0050.1 Nitab4.5_0000006g0310.1 Nitab4.5_0000732g0120.1	0		0	1000	0	3.1.1.45
CARBPSYN-RXN_c	carbamoyl-phosphate synthetase;glutamine-dependent carbamoyl-phosphate synthase;carbamoyl-phosphate synthase (glutamine-hydrolysing);carbamoyl phosphate synthase;carbamoyl phosphate synthetase	2.0 ATP + L-glutamine + hydrogencarbonate + H2O --> 2.0 ADP + carbamoylphosphate + L-glutamate + 2.0 H+ + phosphate	Nitab4.5_0008523g0020.1 or Nitab4.5_0000106g0020.1 or Nitab4.5_0000540g0290.1 or Nitab4.5_0000816g0110.1 or Nitab4.5_0010336g0040.1 or Nitab4.5_0002388g0110.1 or Nitab4.5_0010960g0010.1	Nitab4.5_0008523g0020.1 Nitab4.5_0000106g0020.1 Nitab4.5_0000540g0290.1 Nitab4.5_0000816g0110.1 Nitab4.5_0010336g0040.1 Nitab4.5_0002388g0110.1 Nitab4.5_0010960g0010.1	0		0	1000	0
CARBPSYN-RXN_p	carbamoyl-phosphate synthetase;glutamine-dependent carbamoyl-phosphate synthase;carbamoyl-phosphate synthase (glutamine-hydrolysing);carbamoyl phosphate synthase;carbamoyl phosphate synthetase	2.0 ATP + L-glutamine + hydrogencarbonate + H2O --> 2.0 ADP + carbamoylphosphate + L-glutamate + 2.0 H+ + phosphate	Nitab4.5_0008523g0020.1 or Nitab4.5_0000106g0020.1 or Nitab4.5_0000540g0290.1 or Nitab4.5_0000816g0110.1 or Nitab4.5_0010336g0040.1 or Nitab4.5_0002388g0110.1 or Nitab4.5_0010960g0010.1	Nitab4.5_0008523g0020.1 Nitab4.5_0000106g0020.1 Nitab4.5_0000540g0290.1 Nitab4.5_0000816g0110.1 Nitab4.5_0010336g0040.1 Nitab4.5_0002388g0110.1 Nitab4.5_0010960g0010.1	0	ARGSYN-PWY|ARGSYNBSUB-PWY|PWY-5154|PWY-5686	0	1000	0	6.3.5.5
CARNOSINE-N-METHYLTRANSFERASE-RXN_c	CARNOSINE-N-METHYLTRANSFERASE-RXN	carnosine + S-adenosyl-L-methionine --> S-adenosyl-L-homocysteine + anserine + H+			0		0	1000	0
CATAL-RXN_x	catalase	2.0 hydrogenperoxide --> oxygen + 2.0 H2O	Nitab4.5_0006960g0010.1 or Nitab4.5_0000588g0030.1 or Nitab4.5_0000702g0130.1 or Nitab4.5_0009395g0030.1 or Nitab4.5_0011405g0020.1 or Nitab4.5_0009821g0010.1 or Nitab4.5_0000407g0130.1	Nitab4.5_0006960g0010.1 Nitab4.5_0000588g0030.1 Nitab4.5_0000702g0130.1 Nitab4.5_0009395g0030.1 Nitab4.5_0011405g0020.1 Nitab4.5_0009821g0010.1 Nitab4.5_0000407g0130.1	0	DETOX1-PWY	0	1000	0	1.11.1.6
CATECHOL-OXIDASE-RXN_c	polyphenol oxidase;catechol oxidase	2.0 catechol + oxygen --> 2.0 1,2-benzoquinone + 2.0 H2O	Nitab4.5_0001224g0060.1 or Nitab4.5_0011119g0010.1 or Nitab4.5_0003171g0010.1 or Nitab4.5_0001820g0120.1 or Nitab4.5_0000907g0080.1 or Nitab4.5_0000183g0140.1 or Nitab4.5_0016289g0010.1 or Nitab4.5_0007696g0010.1 or Nitab4.5_0006480g0020.1 or Nitab4.5_0000907g0090.1 or Nitab4.5_0002276g0050.1 or Nitab4.5_0012569g0040.1 or Nitab4.5_0002482g0070.1 or Nitab4.5_0005316g0010.1 or Nitab4.5_0002200g0010…	Nitab4.5_0001224g0060.1 Nitab4.5_0011119g0010.1 Nitab4.5_0003171g0010.1 Nitab4.5_0001820g0120.1 Nitab4.5_0000907g0080.1 Nitab4.5_0000183g0140.1 Nitab4.5_0016289g0010.1 Nitab4.5_0007696g0010.1 Nitab4.5_0006480g0020.1 Nitab4.5_0000907g0090.1 Nitab4.5_0002276g0050.1 Nitab4.5_0012569g0040.1 Nitab4.5_0002482g0070.1 Nitab4.5_0005316g0010.1 Nitab4.5_0002200g0010.1	0		0	1000	0	1.10.3.1
CBFCNCEF_p	CBFCNCEF_p	2.0 Oxidized__45_lastocyanins + 2.0 H+ + Plastoquinols --> PLASTOQUINONE + 2.0 Plastocyanin__45__Reduced + 4.0 Pumped-PROTON			0		0	1000	0
CCEF_p	CCEF_p	PLASTOQUINONE + 2.0 H+ + 2.0 Reduced__45__ferredoxinsSI --> 2.0 Oxidized__45__ferredoxinsSI + Plastoquinols + 2.0 Pumped-PROTON			0		0	1000	0
CDPDIGLYSYN-RXN_p	phosphatidate cytidylyltransferase;CTP:phosphatidate cytidyltransferase;CDP-diacylglycerol synthase	CTP + a1,2-diacyl-sn-glycerol3-phosphate + H+ --> aCDP-diacylglycerol + diphosphate	Nitab4.5_0000984g0020.1 or Nitab4.5_0000859g0250.1 or Nitab4.5_0007738g0040.1 or Nitab4.5_0003331g0130.1 or Nitab4.5_0000436g0040.1 or Nitab4.5_0002826g0020.1 or Nitab4.5_0010610g0030.1 or Nitab4.5_0000844g0290.1 or Nitab4.5_0000525g0200.1 or Nitab4.5_0012722g0010.1	Nitab4.5_0000984g0020.1 Nitab4.5_0000859g0250.1 Nitab4.5_0007738g0040.1 Nitab4.5_0003331g0130.1 Nitab4.5_0000436g0040.1 Nitab4.5_0002826g0020.1 Nitab4.5_0010610g0030.1 Nitab4.5_0000844g0290.1 Nitab4.5_0000525g0200.1 Nitab4.5_0012722g0010.1	0		0	1000	0
CDP-GLYCEROL-PYROPHOSPHATASE-RXN_c	CDP-GLYCEROL-PYROPHOSPHATASE-RXN	CDP-glycerol + H2O --> CMP + sn-glycerol3-phosphate + 2.0 H+	Nitab4.5_0001243g0040.1 or Nitab4.5_0002522g0080.1 or Nitab4.5_0008037g0030.1 or Nitab4.5_0000025g0390.1	Nitab4.5_0001243g0040.1 Nitab4.5_0002522g0080.1 Nitab4.5_0008037g0030.1 Nitab4.5_0000025g0390.1	0		0	1000	0	3.6.1.16
CDPKIN-RXN_c	CDP kinase	ATP + CDP --> ADP + CTP	Nitab4.5_0005418g0060.1 or Nitab4.5_0003596g0010.1 or Nitab4.5_0000189g0100.1 or Nitab4.5_0000161g0290.1 or Nitab4.5_0012701g0010.1 or Nitab4.5_0006775g0090.1 or Nitab4.5_0001210g0090.1 or Nitab4.5_0006101g0010.1 or Nitab4.5_0000339g0050.1 or Nitab4.5_0002055g0090.1 or Nitab4.5_0006622g0060.1 or Nitab4.5_0000563g0250.1 or Nitab4.5_0000339g0090.1 or Nitab4.5_0005192g0030.1 or Nitab4.5_0010248g0020…	Nitab4.5_0005418g0060.1 Nitab4.5_0003596g0010.1 Nitab4.5_0000189g0100.1 Nitab4.5_0000161g0290.1 Nitab4.5_0012701g0010.1 Nitab4.5_0006775g0090.1 Nitab4.5_0001210g0090.1 Nitab4.5_0006101g0010.1 Nitab4.5_0000339g0050.1 Nitab4.5_0002055g0090.1 Nitab4.5_0006622g0060.1 Nitab4.5_0000563g0250.1 Nitab4.5_0000339g0090.1 Nitab4.5_0005192g0030.1 Nitab4.5_0010248g0020.1 Nitab4.5_0004427g0020.1 Nitab4.5_000736…	0	PWY-5687|PWY0-163	0	1000	0	2.7.4.6
CDPKIN-RXN_m	CDP kinase	ATP + CDP --> ADP + CTP	Nitab4.5_0005418g0060.1 or Nitab4.5_0003596g0010.1 or Nitab4.5_0000189g0100.1 or Nitab4.5_0000161g0290.1 or Nitab4.5_0012701g0010.1 or Nitab4.5_0006775g0090.1 or Nitab4.5_0001210g0090.1 or Nitab4.5_0006101g0010.1 or Nitab4.5_0000339g0050.1 or Nitab4.5_0002055g0090.1 or Nitab4.5_0006622g0060.1 or Nitab4.5_0000563g0250.1 or Nitab4.5_0000339g0090.1 or Nitab4.5_0005192g0030.1 or Nitab4.5_0010248g0020…	Nitab4.5_0005418g0060.1 Nitab4.5_0003596g0010.1 Nitab4.5_0000189g0100.1 Nitab4.5_0000161g0290.1 Nitab4.5_0012701g0010.1 Nitab4.5_0006775g0090.1 Nitab4.5_0001210g0090.1 Nitab4.5_0006101g0010.1 Nitab4.5_0000339g0050.1 Nitab4.5_0002055g0090.1 Nitab4.5_0006622g0060.1 Nitab4.5_0000563g0250.1 Nitab4.5_0000339g0090.1 Nitab4.5_0005192g0030.1 Nitab4.5_0010248g0020.1 Nitab4.5_0004427g0020.1 Nitab4.5_000736…	0	PWY-5687|PWY0-163	0	1000	0	2.7.4.6
CDPKIN-RXN_p	CDP kinase	ATP + CDP --> ADP + CTP	Nitab4.5_0005418g0060.1 or Nitab4.5_0003596g0010.1 or Nitab4.5_0000189g0100.1 or Nitab4.5_0000161g0290.1 or Nitab4.5_0012701g0010.1 or Nitab4.5_0006775g0090.1 or Nitab4.5_0001210g0090.1 or Nitab4.5_0006101g0010.1 or Nitab4.5_0000339g0050.1 or Nitab4.5_0002055g0090.1 or Nitab4.5_0006622g0060.1 or Nitab4.5_0000563g0250.1 or Nitab4.5_0000339g0090.1 or Nitab4.5_0005192g0030.1 or Nitab4.5_0010248g0020…	Nitab4.5_0005418g0060.1 Nitab4.5_0003596g0010.1 Nitab4.5_0000189g0100.1 Nitab4.5_0000161g0290.1 Nitab4.5_0012701g0010.1 Nitab4.5_0006775g0090.1 Nitab4.5_0001210g0090.1 Nitab4.5_0006101g0010.1 Nitab4.5_0000339g0050.1 Nitab4.5_0002055g0090.1 Nitab4.5_0006622g0060.1 Nitab4.5_0000563g0250.1 Nitab4.5_0000339g0090.1 Nitab4.5_0005192g0030.1 Nitab4.5_0010248g0020.1 Nitab4.5_0004427g0020.1 Nitab4.5_000736…	0	PWY-5687|PWY0-163	0	1000	0	2.7.4.6
CDPREDUCT-RXN_c	CDP reductase	CDP + areducedthioredoxin --> dCDP + anoxidizedthioredoxin + H2O	Nitab4.5_0002334g0110.1 or Nitab4.5_0001896g0040.1 or Nitab4.5_0000732g0160.1 or Nitab4.5_0002577g0050.1 or Nitab4.5_0007495g0020.1 or Nitab4.5_0003162g0040.1 or Nitab4.5_0001728g0060.1 or Nitab4.5_0012816g0010.1 or Nitab4.5_0003162g0030.1 or Nitab4.5_0008290g0020.1 or Nitab4.5_0010204g0020.1 or Nitab4.5_0002050g0120.1	Nitab4.5_0002334g0110.1 Nitab4.5_0001896g0040.1 Nitab4.5_0000732g0160.1 Nitab4.5_0002577g0050.1 Nitab4.5_0007495g0020.1 Nitab4.5_0003162g0040.1 Nitab4.5_0001728g0060.1 Nitab4.5_0012816g0010.1 Nitab4.5_0003162g0030.1 Nitab4.5_0008290g0020.1 Nitab4.5_0010204g0020.1 Nitab4.5_0002050g0120.1	0		0	1000	0	1.17.4.1
CELLULOSE_biomass	biomass	CELLULOSE <=>			1		-1000	1000	0
CELLULOSE-SYNTHASE-GDP-FORMING-RXN_c	CELLULOSE-SYNTHASE-GDP-FORMING-RXN	6.12932 GDP__45__D__45__GLUCOSE --> CELLULOSE + 6.12932 GDP			0		0	1000	0	2.4.1.29
CHOLINE-KINASE-RXN_c	choline kinase	ATP + choline --> ADP + phosphocholine + H+	Nitab4.5_0002719g0130.1 or Nitab4.5_0013157g0010.1	Nitab4.5_0002719g0130.1 Nitab4.5_0013157g0010.1	0	PWY3O-450	0	1000	0	2.7.1.32
CHORISMATEMUT-RXN_c	chorismate mutase	chorismate <=> prephenate	Nitab4.5_0001591g0050.1 or Nitab4.5_0000568g0270.1 or Nitab4.5_0000159g0240.1 or Nitab4.5_0006099g0020.1	Nitab4.5_0001591g0050.1 Nitab4.5_0000568g0270.1 Nitab4.5_0000159g0240.1 Nitab4.5_0006099g0020.1	1	PHESYN|PWY-3462|PWY-3461|PWY-6120|TYRSYN	-1000	1000	0	5.4.99.5
CHORISMATEMUT-RXN_p	chorismate mutase	chorismate <=> prephenate	Nitab4.5_0001591g0050.1 or Nitab4.5_0000568g0270.1 or Nitab4.5_0000159g0240.1 or Nitab4.5_0006099g0020.1	Nitab4.5_0001591g0050.1 Nitab4.5_0000568g0270.1 Nitab4.5_0000159g0240.1 Nitab4.5_0006099g0020.1	1	PHESYN|PWY-3462|PWY-3461|PWY-6120|TYRSYN	-1000	1000	0	5.4.99.5
CHORISMATE-SYNTHASE-RXN_c	chorismate synthase	5-enolpyruvoyl-shikimate3-phosphate --> chorismate + phosphate	Nitab4.5_0005490g0010.1 or Nitab4.5_0001029g0070.1	Nitab4.5_0005490g0010.1 Nitab4.5_0001029g0070.1	0		0	1000	0
CHORISMATE-SYNTHASE-RXN_p	chorismate synthase	5-enolpyruvoyl-shikimate3-phosphate --> chorismate + phosphate	Nitab4.5_0005490g0010.1 or Nitab4.5_0001029g0070.1	Nitab4.5_0005490g0010.1 Nitab4.5_0001029g0070.1	0	ARO-PWY	0	1000	0	4.2.3.5
CINNAMATE-GLUCOSYLTRANSFERASE-RXN_c	trans-cinnamate glucosyltransferase;UDPG:t-cinnamate glucosyltransferase;UDP-Glc:cinnamate glucosyltransferase;UDPG: cinnamic acid glucosyltransferase	UDP-alpha-D-glucose + cinnamate --> cinnamoyl-beta-D-glucoside + UDP	Nitab4.5_0018287g0010.1 or Nitab4.5_0003430g0060.1 or Nitab4.5_0027601g0010.1 or Nitab4.5_0003857g0020.1 or Nitab4.5_0005733g0050.1 or Nitab4.5_0003275g0020.1 or Nitab4.5_0002815g0140.1 or Nitab4.5_0001709g0060.1 or Nitab4.5_0002740g0120.1 or Nitab4.5_0002740g0130.1 or Nitab4.5_0002740g0050.1 or Nitab4.5_0000852g0130.1 or Nitab4.5_0005633g0010.1 or Nitab4.5_0011507g0010.1 or Nitab4.5_0001220g0050…	Nitab4.5_0018287g0010.1 Nitab4.5_0003430g0060.1 Nitab4.5_0027601g0010.1 Nitab4.5_0003857g0020.1 Nitab4.5_0005733g0050.1 Nitab4.5_0003275g0020.1 Nitab4.5_0002815g0140.1 Nitab4.5_0001709g0060.1 Nitab4.5_0002740g0120.1 Nitab4.5_0002740g0130.1 Nitab4.5_0002740g0050.1 Nitab4.5_0000852g0130.1 Nitab4.5_0005633g0010.1 Nitab4.5_0011507g0010.1 Nitab4.5_0001220g0050.1 Nitab4.5_0009331g0020.1 Nitab4.5_001359…	0	PWY-5968	0	1000	0	2.4.1.177
CINNAMOYL-COA-REDUCTASE-RXN_c	CINNAMOYL-COA-REDUCTASE-RXN	cinnamoyl-CoA + NADPH + H+ --> cinnamaldehyde + coenzymeA + NADP+	Nitab4.5_0001454g0180.1 or Nitab4.5_0000373g0270.1 or Nitab4.5_0001454g0180.1 or Nitab4.5_0000373g0270.1	Nitab4.5_0001454g0180.1 Nitab4.5_0000373g0270.1 Nitab4.5_0001454g0180.1 Nitab4.5_0000373g0270.1	0		0	1000	0	1.2.1.44
CIT_ACONITATE_mc	CIT_ACONITATE_mc	cis-aconitate + citrate <=> cis-aconitate + citrate			1		-1000	1000	0
CIT_H+_vc	CIT_H+_vc	citrate + 3.0 Pumped__45_ROTON --> citrate + 3.0 H+			0		0	1000	0
CIT_ISOCITRATE_mc	CIT_ISOCITRATE_mc	citrate + D-threo-isocitrate <=> citrate + D-threo-isocitrate			1		-1000	1000	0
CIT_xc	CIT_xc	citrate <=> citrate			1		-1000	1000	0
CITRULLINASE-RXN_c	CITRULLINASE-RXN	L-citrulline + 2.0 H+ + H2O --> ammonium + CO2 + L-ornithine			0	PWY-4981	0	1000	0	3.5.1.20
CITSYN-RXN_c	citrate synthase	acetyl-CoA + oxaloacetate + H2O --> citrate + coenzymeA + H+	Nitab4.5_0005521g0030.1 or Nitab4.5_0010286g0010.1 or Nitab4.5_0023974g0010.1 or Nitab4.5_0000468g0060.1	Nitab4.5_0005521g0030.1 Nitab4.5_0010286g0010.1 Nitab4.5_0023974g0010.1 Nitab4.5_0000468g0060.1	0		0	1000	0
CITSYN-RXN_m	citrate synthase	acetyl-CoA + oxaloacetate + H2O --> citrate + coenzymeA + H+	Nitab4.5_0005521g0030.1 or Nitab4.5_0010286g0010.1 or Nitab4.5_0023974g0010.1 or Nitab4.5_0000468g0060.1	Nitab4.5_0005521g0030.1 Nitab4.5_0010286g0010.1 Nitab4.5_0023974g0010.1 Nitab4.5_0000468g0060.1	0	PWY-5913|GLYOXYLATE-BYPASS|PWY-5690	0	1000	0	2.3.3.1
CITSYN-RXN_x	citrate synthase	acetyl-CoA + oxaloacetate + H2O --> citrate + coenzymeA + H+	Nitab4.5_0005521g0030.1 or Nitab4.5_0010286g0010.1 or Nitab4.5_0023974g0010.1 or Nitab4.5_0000468g0060.1	Nitab4.5_0005521g0030.1 Nitab4.5_0010286g0010.1 Nitab4.5_0023974g0010.1 Nitab4.5_0000468g0060.1	0	PWY-5913|GLYOXYLATE-BYPASS|PWY-5690	0	1000	0	2.3.3.1
Cl_Cyto_tx	Cl_Cyto_tx	chloride <=>			1		-1000	1000	0
CO2_Cyto_tx	CO2_Cyto_tx	CO2 <=>			1		-1000	1000	0
CO2_mc	CO2_mc	CO2 <=> CO2			1		-1000	1000	0
CO2_pc	CO2_pc	CO2 <=> CO2			1		-1000	1000	0
CO2_xc	CO2_xc	CO2 <=> CO2			1		-1000	1000	0
CONIFERIN-BETA-GLUCOSIDASE-RXN_c	CONIFERIN-BETA-GLUCOSIDASE-RXN-CPD-1777/WATER//CONIFERYL-ALCOHOL/ALPHA-GLUCOSE.48.	coniferin + H2O <=> coniferylalcohol + beta-D-glucopyranose			1	PWY-116	-1000	1000	0	3.2.1.126
CONIFERYL__45__ALCOHOL_biomass	biomass	coniferylalcohol <=>			1		-1000	1000	0
COUMARYL__45__ALCOHOL_biomass	biomass	4-coumarylalcohol <=>			1		-1000	1000	0
CPD__45__8231_biomass	biomass	CPD__45__8231 <=>			1		-1000	1000	0
CPD__45__9245_biomass	biomass	palmitoleate <=>			1		-1000	1000	0
CPD-4211_xc	CPD__45__4211_xc	prenyldiphosphate <=> prenyldiphosphate			1		-1000	1000	0
CPD-499_xc	CPD__45__499_xc	(R)-5-phosphomevalonate <=> (R)-5-phosphomevalonate			1		-1000	1000	0
CPM-KDOSYNTH-RXN_c	3-deoxy-manno-octulosonate cytidylyltransferase;CMP-3-deoxy-D-manno-2-octulosonate synthetase	CTP + 3-deoxy-alpha-D-manno-2-octulosonate --> CMP-3-deoxy-beta-D-manno-octulosonate + diphosphate	Nitab4.5_0000207g0160.1 or Nitab4.5_0002383g0120.1 or Nitab4.5_0001551g0080.1 or Nitab4.5_0003688g0100.1	Nitab4.5_0000207g0160.1 Nitab4.5_0002383g0120.1 Nitab4.5_0001551g0080.1 Nitab4.5_0003688g0100.1	0	PWY-5111|PWY-1269	0	1000	0	2.7.7.38
CREATINE-KINASE-RXN_c	CREATINE-KINASE-RXN	ATP + creatine <=> ADP + Nomega-phosphocreatine + H+			1		-1000	1000	0
CTP_biomass	biomass	CTP <=>			1		-1000	1000	0
CTPSYN-RXN_c	CTP synthetase;CTP synthase	ATP + L-glutamine + UTP + H2O --> ADP + CTP + L-glutamate + 2.0 H+ + phosphate	Nitab4.5_0000116g0060.1 or Nitab4.5_0024636g0010.1 or Nitab4.5_0001994g0010.1 or Nitab4.5_0002828g0060.1 or Nitab4.5_0011717g0020.1 or Nitab4.5_0000075g0010.1 or Nitab4.5_0018051g0010.1 or Nitab4.5_0001661g0010.1 or Nitab4.5_0016570g0010.1 or Nitab4.5_0001815g0080.1 or Nitab4.5_0001815g0070.1 or Nitab4.5_0008750g0020.1	Nitab4.5_0000116g0060.1 Nitab4.5_0024636g0010.1 Nitab4.5_0001994g0010.1 Nitab4.5_0002828g0060.1 Nitab4.5_0011717g0020.1 Nitab4.5_0000075g0010.1 Nitab4.5_0018051g0010.1 Nitab4.5_0001661g0010.1 Nitab4.5_0016570g0010.1 Nitab4.5_0001815g0080.1 Nitab4.5_0001815g0070.1 Nitab4.5_0008750g0020.1	0	PWY-5687	0	1000	0	6.3.4.2
CYCLOARTENOL-SYNTHASE-RXN_c	cycloartenol synthase	(3S)-2,3-epoxy-2,3-dihydrosqualene --> cycloartenol	Nitab4.5_0000404g0170.1 or Nitab4.5_0007750g0010.1 or Nitab4.5_0000299g0280.1 or Nitab4.5_0012291g0010.1 or Nitab4.5_0004819g0020.1 or Nitab4.5_0012291g0020.1	Nitab4.5_0000404g0170.1 Nitab4.5_0007750g0010.1 Nitab4.5_0000299g0280.1 Nitab4.5_0012291g0010.1 Nitab4.5_0004819g0020.1 Nitab4.5_0012291g0020.1	0	PWY-2541|PWY-6115	0	1000	0	5.4.99.8
CYCLOEUCALENOL-CYCLOISOMERASE-RXN_c	cycloeucalenol isomerase;cycloeucalenol cycloisomerase	cycloeucalenol --> obtusifoliol	Nitab4.5_0011040g0030.1 or Nitab4.5_0007541g0020.1	Nitab4.5_0011040g0030.1 Nitab4.5_0007541g0020.1	0	PWY-2541	0	1000	0	5.5.1.9
CYCLOHEXADIENYL-DEHYDROGENASE-RXN_c	CYCLOHEXADIENYL-DEHYDROGENASE-RXN	L-arogenate + NAD+ --> CO2 + NADH + L-tyrosine	Nitab4.5_0000071g0080.1	Nitab4.5_0000071g0080.1	0		0	1000	0
CYS_biomass	biomass	L-cysteine <=>			1		-1000	1000	0
CYS_mc	CYS_mc	L-cysteine <=> L-cysteine			1		-1000	1000	0
CYS_pc	CYS_pc	L-cysteine <=> L-cysteine			1		-1000	1000	0
CYSPH-RXN_c	CYSPH-RXN	L-cysteine + O-phospho-L-homoserine <=> L-cystathionine + phosphate			1		-1000	1000	0
CYSPH-RXN_p	CYSPH-RXN	L-cysteine + O-phospho-L-homoserine <=> L-cystathionine + phosphate			1	PWY-702	-1000	1000	0	2.5.1.-
CYSTATHIONINE-BETA-LYASE-RXN_p	cystathionine beta-lyase;L-cystathionine beta-lyase	L-cystathionine + H2O --> ammonium + L-homocysteine + pyruvate	Nitab4.5_0002208g0110.1 or Nitab4.5_0000571g0120.1	Nitab4.5_0002208g0110.1 Nitab4.5_0000571g0120.1	0	HOMOSER-METSYN-PWY|PWY-702|PWY-801	0	1000	0	4.4.1.8
CYSTAUR-RXN_c	cysteate decarboxylase	L-cysteate + H+ --> CO2 + taurine	Nitab4.5_0001180g0150.1 or Nitab4.5_0003241g0010.1 or Nitab4.5_0003066g0030.1 or Nitab4.5_0009147g0010.1 or Nitab4.5_0000944g0090.1	Nitab4.5_0001180g0150.1 Nitab4.5_0003241g0010.1 Nitab4.5_0003066g0030.1 Nitab4.5_0009147g0010.1 Nitab4.5_0000944g0090.1	0		0	1000	0
CYSTEAMINE-DIOXYGENASE-RXN_c	cysteamine dioxygenase	cysteamine + oxygen --> hypotaurine + H+			0		0	1000	0	1.13.11.19
CYSTEINE--TRNA-LIGASE-RXN_c	cysteinemdashtRNA ligase	ATP + atRNACys + L-cysteine --> AMP + anL-cysteinyl-[tRNACys] + diphosphate	Nitab4.5_0001794g0090.1 or Nitab4.5_0007570g0010.1 or Nitab4.5_0001616g0030.1 or Nitab4.5_0003389g0050.1 or Nitab4.5_0013596g0020.1 or Nitab4.5_0007159g0010.1	Nitab4.5_0001794g0090.1 Nitab4.5_0007570g0010.1 Nitab4.5_0001616g0030.1 Nitab4.5_0003389g0050.1 Nitab4.5_0013596g0020.1 Nitab4.5_0007159g0010.1	0		0	1000	0
CYTIDEAM2-RXN_c	cytidine deaminase	cytidine + H+ + H2O --> ammonium + uridine	Nitab4.5_0006935g0010.1 or Nitab4.5_0010222g0030.1 or Nitab4.5_0008958g0010.1	Nitab4.5_0006935g0010.1 Nitab4.5_0010222g0030.1 Nitab4.5_0008958g0010.1	0	PWY0-163	0	1000	0	3.5.4.5
CYTIDEAM-RXN_c	2'-deoxycytidine deaminase	2'-deoxycytidine + H+ + H2O --> ammonium + 2'-deoxyuridine	Nitab4.5_0006935g0010.1 or Nitab4.5_0010222g0030.1 or Nitab4.5_0008958g0010.1	Nitab4.5_0006935g0010.1 Nitab4.5_0010222g0030.1 Nitab4.5_0008958g0010.1	0	PWY0-181	0	1000	0	3.5.4.14
CYTIDINEKIN-RXN_c	cytidine kinase	cytidine + GTP --> CMP + GDP + H+	Nitab4.5_0001112g0030.1 or Nitab4.5_0000646g0130.1 or Nitab4.5_0000152g0250.1 or Nitab4.5_0001622g0020.1 or Nitab4.5_0002805g0090.1 or Nitab4.5_0000027g0430.1 or Nitab4.5_0000040g0660.1 or Nitab4.5_0000149g0070.1 or Nitab4.5_0000149g0070.1 or Nitab4.5_0007856g0010.1	Nitab4.5_0001112g0030.1 Nitab4.5_0000646g0130.1 Nitab4.5_0000152g0250.1 Nitab4.5_0001622g0020.1 Nitab4.5_0002805g0090.1 Nitab4.5_0000027g0430.1 Nitab4.5_0000040g0660.1 Nitab4.5_0000149g0070.1 Nitab4.5_0000149g0070.1 Nitab4.5_0007856g0010.1	0	PWY0-163	0	1000	0	2.7.1.-
CYTIKIN-RXN_c	CYTIKIN-RXN	ATP + cytidine <=> ADP + CMP + H+			1		-1000	1000	0
CYTOCHROME-C-OXIDASE-RXN_m	cytochrome c oxidase;cytochrome oxidase	areducedc-typecytochrome + 0.5 oxygen + 3.0 H+ --> anoxidizedc-typecytochrome + Pumped__45_ROTON + H2O	Nitab4.5_0000151g0100.1 or Nitab4.5_0000866g0210.1 or Nitab4.5_0008916g0010.1 or Nitab4.5_0000172g1250.1 or Nitab4.5_0005728g0070.1 or Nitab4.5_0001127g0230.1 or Nitab4.5_0000681g0270.1 or Nitab4.5_0000620g0130.1 or Nitab4.5_0005637g0070.1 or Nitab4.5_0002418g0190.1 or Nitab4.5_0001959g0060.1 or Nitab4.5_0003540g0050.1 or Nitab4.5_0000592g0100.1 or Nitab4.5_0000309g0180.1 or Nitab4.5_0006854g0040…	Nitab4.5_0000151g0100.1 Nitab4.5_0000866g0210.1 Nitab4.5_0008916g0010.1 Nitab4.5_0000172g1250.1 Nitab4.5_0005728g0070.1 Nitab4.5_0001127g0230.1 Nitab4.5_0000681g0270.1 Nitab4.5_0000620g0130.1 Nitab4.5_0005637g0070.1 Nitab4.5_0002418g0190.1 Nitab4.5_0001959g0060.1 Nitab4.5_0003540g0050.1 Nitab4.5_0000592g0100.1 Nitab4.5_0000309g0180.1 Nitab4.5_0006854g0040.1 Nitab4.5_0001127g0350.1 Nitab4.5_000123…	0		0	1000	0
D__45__Galactose_biomass	biomass	Galactose <=>			1		-1000	1000	0
D__45__Xylose_biomass	biomass	D-xylose <=>			1		-1000	1000	0
DADPKIN-RXN_c	dADP kinase	ATP + dADP --> ADP + dATP	Nitab4.5_0005418g0060.1 or Nitab4.5_0003596g0010.1 or Nitab4.5_0000189g0100.1 or Nitab4.5_0000161g0290.1 or Nitab4.5_0012701g0010.1 or Nitab4.5_0006775g0090.1 or Nitab4.5_0001210g0090.1 or Nitab4.5_0006101g0010.1 or Nitab4.5_0000339g0050.1 or Nitab4.5_0002055g0090.1 or Nitab4.5_0006622g0060.1 or Nitab4.5_0000563g0250.1 or Nitab4.5_0000339g0090.1 or Nitab4.5_0005192g0030.1 or Nitab4.5_0010248g0020…	Nitab4.5_0005418g0060.1 Nitab4.5_0003596g0010.1 Nitab4.5_0000189g0100.1 Nitab4.5_0000161g0290.1 Nitab4.5_0012701g0010.1 Nitab4.5_0006775g0090.1 Nitab4.5_0001210g0090.1 Nitab4.5_0006101g0010.1 Nitab4.5_0000339g0050.1 Nitab4.5_0002055g0090.1 Nitab4.5_0006622g0060.1 Nitab4.5_0000563g0250.1 Nitab4.5_0000339g0090.1 Nitab4.5_0005192g0030.1 Nitab4.5_0010248g0020.1 Nitab4.5_0004427g0020.1 Nitab4.5_000736…	0	PWY-6126	0	1000	0	2.7.4.6
DADPKIN-RXN_m	dADP kinase	ATP + dADP --> ADP + dATP	Nitab4.5_0005418g0060.1 or Nitab4.5_0003596g0010.1 or Nitab4.5_0000189g0100.1 or Nitab4.5_0000161g0290.1 or Nitab4.5_0012701g0010.1 or Nitab4.5_0006775g0090.1 or Nitab4.5_0001210g0090.1 or Nitab4.5_0006101g0010.1 or Nitab4.5_0000339g0050.1 or Nitab4.5_0002055g0090.1 or Nitab4.5_0006622g0060.1 or Nitab4.5_0000563g0250.1 or Nitab4.5_0000339g0090.1 or Nitab4.5_0005192g0030.1 or Nitab4.5_0010248g0020…	Nitab4.5_0005418g0060.1 Nitab4.5_0003596g0010.1 Nitab4.5_0000189g0100.1 Nitab4.5_0000161g0290.1 Nitab4.5_0012701g0010.1 Nitab4.5_0006775g0090.1 Nitab4.5_0001210g0090.1 Nitab4.5_0006101g0010.1 Nitab4.5_0000339g0050.1 Nitab4.5_0002055g0090.1 Nitab4.5_0006622g0060.1 Nitab4.5_0000563g0250.1 Nitab4.5_0000339g0090.1 Nitab4.5_0005192g0030.1 Nitab4.5_0010248g0020.1 Nitab4.5_0004427g0020.1 Nitab4.5_000736…	0	PWY-6126	0	1000	0	2.7.4.6
DADPKIN-RXN_p	dADP kinase	ATP + dADP --> ADP + dATP	Nitab4.5_0005418g0060.1 or Nitab4.5_0003596g0010.1 or Nitab4.5_0000189g0100.1 or Nitab4.5_0000161g0290.1 or Nitab4.5_0012701g0010.1 or Nitab4.5_0006775g0090.1 or Nitab4.5_0001210g0090.1 or Nitab4.5_0006101g0010.1 or Nitab4.5_0000339g0050.1 or Nitab4.5_0002055g0090.1 or Nitab4.5_0006622g0060.1 or Nitab4.5_0000563g0250.1 or Nitab4.5_0000339g0090.1 or Nitab4.5_0005192g0030.1 or Nitab4.5_0010248g0020…	Nitab4.5_0005418g0060.1 Nitab4.5_0003596g0010.1 Nitab4.5_0000189g0100.1 Nitab4.5_0000161g0290.1 Nitab4.5_0012701g0010.1 Nitab4.5_0006775g0090.1 Nitab4.5_0001210g0090.1 Nitab4.5_0006101g0010.1 Nitab4.5_0000339g0050.1 Nitab4.5_0002055g0090.1 Nitab4.5_0006622g0060.1 Nitab4.5_0000563g0250.1 Nitab4.5_0000339g0090.1 Nitab4.5_0005192g0030.1 Nitab4.5_0010248g0020.1 Nitab4.5_0004427g0020.1 Nitab4.5_000736…	0	PWY-6126	0	1000	0	2.7.4.6
DAHPSYN-RXN_p	3-deoxy-7-phosphoheptulonate synthase;DAHP synthase	D-erythrose4-phosphate + phosphoenolpyruvate + H2O --> phosphate + 3-deoxy-D-arabino-heptulosonate7-phosphate	Nitab4.5_0000097g0190.1 or Nitab4.5_0000786g0160.1 or Nitab4.5_0008909g0020.1 or Nitab4.5_0006196g0010.1 or Nitab4.5_0000743g0100.1 or Nitab4.5_0021029g0010.1 or Nitab4.5_0002401g0040.1	Nitab4.5_0000097g0190.1 Nitab4.5_0000786g0160.1 Nitab4.5_0008909g0020.1 Nitab4.5_0006196g0010.1 Nitab4.5_0000743g0100.1 Nitab4.5_0021029g0010.1 Nitab4.5_0002401g0040.1	0	ARO-PWY	0	1000	0	2.5.1.54
DAPASYN-RXN_c	7,8-diaminopelargonic acid aminotransferase;7,8-diaminopelargonic acid synthase	S-adenosyl-L-methionine + (8S)-8-amino-7-oxononanoate <=> (7R,8S)-diaminononanoate + S-adenosyl-4-methylsulfanyl-2-oxobutanoate	Nitab4.5_0000937g0040.1 or Nitab4.5_0000244g0320.1	Nitab4.5_0000937g0040.1 Nitab4.5_0000244g0320.1	1	PWY-3701	-1000	1000	0	2.6.1.62
DARAB5PISOM-RXN_c	arabinose-5-phosphate isomerase;D-arabinose 5-phosphate isomerase	aldehydo-D-arabinose5-phosphate <=> D-ribulose5-phosphate	Nitab4.5_0004454g0010.1 or Nitab4.5_0000936g0060.1	Nitab4.5_0004454g0010.1 Nitab4.5_0000936g0060.1	1	PWY-1269	-1000	1000	0	5.3.1.13
DATP_biomass	biomass	dATP <=>			1		-1000	1000	0
DCDPKIN-RXN_c	dCDP kinase	ATP + dCDP --> ADP + dCTP	Nitab4.5_0005418g0060.1 or Nitab4.5_0003596g0010.1 or Nitab4.5_0000189g0100.1 or Nitab4.5_0000161g0290.1 or Nitab4.5_0012701g0010.1 or Nitab4.5_0006775g0090.1 or Nitab4.5_0001210g0090.1 or Nitab4.5_0006101g0010.1 or Nitab4.5_0000339g0050.1 or Nitab4.5_0002055g0090.1 or Nitab4.5_0006622g0060.1 or Nitab4.5_0000563g0250.1 or Nitab4.5_0000339g0090.1 or Nitab4.5_0005192g0030.1 or Nitab4.5_0010248g0020…	Nitab4.5_0005418g0060.1 Nitab4.5_0003596g0010.1 Nitab4.5_0000189g0100.1 Nitab4.5_0000161g0290.1 Nitab4.5_0012701g0010.1 Nitab4.5_0006775g0090.1 Nitab4.5_0001210g0090.1 Nitab4.5_0006101g0010.1 Nitab4.5_0000339g0050.1 Nitab4.5_0002055g0090.1 Nitab4.5_0006622g0060.1 Nitab4.5_0000563g0250.1 Nitab4.5_0000339g0090.1 Nitab4.5_0005192g0030.1 Nitab4.5_0010248g0020.1 Nitab4.5_0004427g0020.1 Nitab4.5_000736…	0		0	1000	0	2.7.4.6
DCDPKIN-RXN_m	dCDP kinase	ATP + dCDP --> ADP + dCTP	Nitab4.5_0005418g0060.1 or Nitab4.5_0003596g0010.1 or Nitab4.5_0000189g0100.1 or Nitab4.5_0000161g0290.1 or Nitab4.5_0012701g0010.1 or Nitab4.5_0006775g0090.1 or Nitab4.5_0001210g0090.1 or Nitab4.5_0006101g0010.1 or Nitab4.5_0000339g0050.1 or Nitab4.5_0002055g0090.1 or Nitab4.5_0006622g0060.1 or Nitab4.5_0000563g0250.1 or Nitab4.5_0000339g0090.1 or Nitab4.5_0005192g0030.1 or Nitab4.5_0010248g0020…	Nitab4.5_0005418g0060.1 Nitab4.5_0003596g0010.1 Nitab4.5_0000189g0100.1 Nitab4.5_0000161g0290.1 Nitab4.5_0012701g0010.1 Nitab4.5_0006775g0090.1 Nitab4.5_0001210g0090.1 Nitab4.5_0006101g0010.1 Nitab4.5_0000339g0050.1 Nitab4.5_0002055g0090.1 Nitab4.5_0006622g0060.1 Nitab4.5_0000563g0250.1 Nitab4.5_0000339g0090.1 Nitab4.5_0005192g0030.1 Nitab4.5_0010248g0020.1 Nitab4.5_0004427g0020.1 Nitab4.5_000736…	0		0	1000	0	2.7.4.6
DCDPKIN-RXN_p	dCDP kinase	ATP + dCDP --> ADP + dCTP	Nitab4.5_0005418g0060.1 or Nitab4.5_0003596g0010.1 or Nitab4.5_0000189g0100.1 or Nitab4.5_0000161g0290.1 or Nitab4.5_0012701g0010.1 or Nitab4.5_0006775g0090.1 or Nitab4.5_0001210g0090.1 or Nitab4.5_0006101g0010.1 or Nitab4.5_0000339g0050.1 or Nitab4.5_0002055g0090.1 or Nitab4.5_0006622g0060.1 or Nitab4.5_0000563g0250.1 or Nitab4.5_0000339g0090.1 or Nitab4.5_0005192g0030.1 or Nitab4.5_0010248g0020…	Nitab4.5_0005418g0060.1 Nitab4.5_0003596g0010.1 Nitab4.5_0000189g0100.1 Nitab4.5_0000161g0290.1 Nitab4.5_0012701g0010.1 Nitab4.5_0006775g0090.1 Nitab4.5_0001210g0090.1 Nitab4.5_0006101g0010.1 Nitab4.5_0000339g0050.1 Nitab4.5_0002055g0090.1 Nitab4.5_0006622g0060.1 Nitab4.5_0000563g0250.1 Nitab4.5_0000339g0090.1 Nitab4.5_0005192g0030.1 Nitab4.5_0010248g0020.1 Nitab4.5_0004427g0020.1 Nitab4.5_000736…	0		0	1000	0	2.7.4.6
DCMP-DEAMINASE-RXN_c	dCMP deaminase;deoxycytidylate deaminase	dCMP + H+ + H2O --> ammonium + dUMP	Nitab4.5_0004750g0020.1 or Nitab4.5_0003282g0060.1	Nitab4.5_0004750g0020.1 Nitab4.5_0003282g0060.1	0		0	1000	0	3.5.4.12
DCTP_biomass	biomass	dCTP <=>			1		-1000	1000	0
DCTP-DEAM-RXN_c	DCTP-DEAM-RXN	dCTP + H+ + H2O --> ammonium + dUTP			0		0	1000	0
DCTP-PYROPHOSPHATASE-RXN_c	dCTP diphosphatase;dCTP pyrophosphohydrolase	dCTP + H2O --> dCMP + diphosphate + H+	Nitab4.5_0005634g0010.1 or Nitab4.5_0006673g0120.1 or Nitab4.5_0012560g0010.1 or Nitab4.5_0002463g0010.1 or Nitab4.5_0000596g0150.1 or Nitab4.5_0000491g0120.1 or Nitab4.5_0000542g0030.1 or Nitab4.5_0010267g0010.1 or Nitab4.5_0010728g0010.1 or Nitab4.5_0003021g0060.1 or Nitab4.5_0014305g0010.1 or Nitab4.5_0000309g0060.1 or Nitab4.5_0014305g0040.1 or Nitab4.5_0000309g0080.1 or Nitab4.5_0006307g0050…	Nitab4.5_0005634g0010.1 Nitab4.5_0006673g0120.1 Nitab4.5_0012560g0010.1 Nitab4.5_0002463g0010.1 Nitab4.5_0000596g0150.1 Nitab4.5_0000491g0120.1 Nitab4.5_0000542g0030.1 Nitab4.5_0010267g0010.1 Nitab4.5_0010728g0010.1 Nitab4.5_0003021g0060.1 Nitab4.5_0014305g0010.1 Nitab4.5_0000309g0060.1 Nitab4.5_0014305g0040.1 Nitab4.5_0000309g0080.1 Nitab4.5_0006307g0050.1 Nitab4.5_0000044g0490.1 Nitab4.5_000791…	0		0	1000	0	3.6.1.12
DCYSDESULF-RXN_c	D-cysteine desulfhydrase, PLP-dependent	D-cysteine + H2O --> ammonium + hydrogensulfide + pyruvate	Nitab4.5_0003066g0040.1 or Nitab4.5_0015117g0010.1	Nitab4.5_0003066g0040.1 Nitab4.5_0015117g0010.1	0		0	1000	0	4.4.1.15
DELTA3-ISOPENTENYL-PP_pc	DELTA3__45__ISOPENTENYL__45__PP_pc	isopentenyldiphosphate <=> isopentenyldiphosphate			1		-1000	1000	0
DELTA3-ISOPENTENYL-PP_xc	DELTA3__45__ISOPENTENYL__45__PP_xc	isopentenyldiphosphate <=> isopentenyldiphosphate			1		-1000	1000	0
DEOXYADENOSINE-KINASE-RXN_c	2'-deoxyadenosine kinase;2'-deoxyadenosine kinase (ATP)	ATP + 2'-deoxyadenosine --> ADP + dAMP + H+	Nitab4.5_0000167g0290.1 or Nitab4.5_0003010g0030.1	Nitab4.5_0000167g0290.1 Nitab4.5_0003010g0030.1	0		0	1000	0
DEOXYADENYLATE-KINASE-RXN_c	DEOXYADENYLATE-KINASE-RXN	ATP + dAMP <=> ADP + dADP			1		-1000	1000	0
DEOXYADENYLATE-KINASE-RXN_m	DEOXYADENYLATE-KINASE-RXN	ATP + dAMP <=> ADP + dADP			1		-1000	1000	0
DEOXYCYTIDINE-KINASE-RXN_c	2'-deoxycytidine kinase	2'-deoxycytidine + anucleosidetriphosphate --> dCMP + anucleosidediphosphate + H+	Nitab4.5_0000167g0290.1 or Nitab4.5_0003010g0030.1	Nitab4.5_0000167g0290.1 Nitab4.5_0003010g0030.1	0		0	1000	0
DEOXYGUANOSINE-KINASE-RXN_c	2'-deoxyguanosine kinase;2'-deoxyguanosine kinase (ATP)	ATP + 2'-deoxyguanosine --> ADP + dGMP + H+	Nitab4.5_0000167g0290.1 or Nitab4.5_0003010g0030.1	Nitab4.5_0000167g0290.1 Nitab4.5_0003010g0030.1	0		0	1000	0	2.7.1.113
DEOXYHYPUSINE-MONOOXYGENASE-RXN_c	deoxyhypusine hydroxylase	an[eIF5A-precursor]-deoxyhypusine + areducedunknowntwoelectroncarrier + oxygen --> anoxidizedunknownelectroncarrier + an[eIF5A]-hypusine + H2O	Nitab4.5_0002915g0080.1 or Nitab4.5_0002610g0020.1 or Nitab4.5_0000500g0290.1 or Nitab4.5_0001839g0070.1 or Nitab4.5_0002915g0090.1 or Nitab4.5_0009451g0050.1	Nitab4.5_0002915g0080.1 Nitab4.5_0002610g0020.1 Nitab4.5_0000500g0290.1 Nitab4.5_0001839g0070.1 Nitab4.5_0002915g0090.1 Nitab4.5_0009451g0050.1	0		0	1000	0
DEPHOSPHOCOAKIN-RXN_c	dephospho-CoA kinase	ATP + 3'-dephospho-CoA --> ADP + coenzymeA + H+	Nitab4.5_0004737g0020.1 or Nitab4.5_0000051g0210.1	Nitab4.5_0004737g0020.1 Nitab4.5_0000051g0210.1	0	COA-PWY	0	1000	0	2.7.1.24
DETHIOBIOTIN-SYN-RXN_c	dethiobiotin synthetase	ATP + CO2 + (7R,8S)-diaminononanoate --> ADP + dethiobiotin + 3.0 H+ + phosphate	Nitab4.5_0000937g0040.1 or Nitab4.5_0000244g0320.1	Nitab4.5_0000937g0040.1 Nitab4.5_0000244g0320.1	0	PWY-3701	0	1000	0	6.3.3.3
DGDPKIN-RXN_c	dGDP kinase	ATP + dGDP --> ADP + dGTP	Nitab4.5_0005418g0060.1 or Nitab4.5_0003596g0010.1 or Nitab4.5_0000189g0100.1 or Nitab4.5_0000161g0290.1 or Nitab4.5_0012701g0010.1 or Nitab4.5_0006775g0090.1 or Nitab4.5_0001210g0090.1 or Nitab4.5_0006101g0010.1 or Nitab4.5_0000339g0050.1 or Nitab4.5_0002055g0090.1 or Nitab4.5_0006622g0060.1 or Nitab4.5_0000563g0250.1 or Nitab4.5_0000339g0090.1 or Nitab4.5_0005192g0030.1 or Nitab4.5_0010248g0020…	Nitab4.5_0005418g0060.1 Nitab4.5_0003596g0010.1 Nitab4.5_0000189g0100.1 Nitab4.5_0000161g0290.1 Nitab4.5_0012701g0010.1 Nitab4.5_0006775g0090.1 Nitab4.5_0001210g0090.1 Nitab4.5_0006101g0010.1 Nitab4.5_0000339g0050.1 Nitab4.5_0002055g0090.1 Nitab4.5_0006622g0060.1 Nitab4.5_0000563g0250.1 Nitab4.5_0000339g0090.1 Nitab4.5_0005192g0030.1 Nitab4.5_0010248g0020.1 Nitab4.5_0004427g0020.1 Nitab4.5_000736…	0	PWY-6125	0	1000	0	2.7.4.6
DGDPKIN-RXN_m	dGDP kinase	ATP + dGDP --> ADP + dGTP	Nitab4.5_0005418g0060.1 or Nitab4.5_0003596g0010.1 or Nitab4.5_0000189g0100.1 or Nitab4.5_0000161g0290.1 or Nitab4.5_0012701g0010.1 or Nitab4.5_0006775g0090.1 or Nitab4.5_0001210g0090.1 or Nitab4.5_0006101g0010.1 or Nitab4.5_0000339g0050.1 or Nitab4.5_0002055g0090.1 or Nitab4.5_0006622g0060.1 or Nitab4.5_0000563g0250.1 or Nitab4.5_0000339g0090.1 or Nitab4.5_0005192g0030.1 or Nitab4.5_0010248g0020…	Nitab4.5_0005418g0060.1 Nitab4.5_0003596g0010.1 Nitab4.5_0000189g0100.1 Nitab4.5_0000161g0290.1 Nitab4.5_0012701g0010.1 Nitab4.5_0006775g0090.1 Nitab4.5_0001210g0090.1 Nitab4.5_0006101g0010.1 Nitab4.5_0000339g0050.1 Nitab4.5_0002055g0090.1 Nitab4.5_0006622g0060.1 Nitab4.5_0000563g0250.1 Nitab4.5_0000339g0090.1 Nitab4.5_0005192g0030.1 Nitab4.5_0010248g0020.1 Nitab4.5_0004427g0020.1 Nitab4.5_000736…	0	PWY-6125	0	1000	0	2.7.4.6
DGDPKIN-RXN_p	dGDP kinase	ATP + dGDP --> ADP + dGTP	Nitab4.5_0005418g0060.1 or Nitab4.5_0003596g0010.1 or Nitab4.5_0000189g0100.1 or Nitab4.5_0000161g0290.1 or Nitab4.5_0012701g0010.1 or Nitab4.5_0006775g0090.1 or Nitab4.5_0001210g0090.1 or Nitab4.5_0006101g0010.1 or Nitab4.5_0000339g0050.1 or Nitab4.5_0002055g0090.1 or Nitab4.5_0006622g0060.1 or Nitab4.5_0000563g0250.1 or Nitab4.5_0000339g0090.1 or Nitab4.5_0005192g0030.1 or Nitab4.5_0010248g0020…	Nitab4.5_0005418g0060.1 Nitab4.5_0003596g0010.1 Nitab4.5_0000189g0100.1 Nitab4.5_0000161g0290.1 Nitab4.5_0012701g0010.1 Nitab4.5_0006775g0090.1 Nitab4.5_0001210g0090.1 Nitab4.5_0006101g0010.1 Nitab4.5_0000339g0050.1 Nitab4.5_0002055g0090.1 Nitab4.5_0006622g0060.1 Nitab4.5_0000563g0250.1 Nitab4.5_0000339g0090.1 Nitab4.5_0005192g0030.1 Nitab4.5_0010248g0020.1 Nitab4.5_0004427g0020.1 Nitab4.5_000736…	0	PWY-6125	0	1000	0	2.7.4.6
DGTP_biomass	biomass	dGTP <=>			1		-1000	1000	0
DHAP_3PGA_pc	DHAP_3PGA_pc	glyceronephosphate + 3-phospho-D-glycerate <=> glyceronephosphate + 3-phospho-D-glycerate			1		-1000	1000	0
DHAP_Pi_pc	DHAP_Pi_pc	glyceronephosphate + phosphate <=> glyceronephosphate + phosphate			1		-1000	1000	0
DIACYLGLYCEROL-O-ACYLTRANSFERASE-RXN_c	acyl-CoA:1,2-diacyl-sn-glycerol O-acyltransferase;acyl-CoA:diacylglycerol acyltransferase;acyl-CoA diacylglycerol acyltransferase	anacyl-CoA + a1,2-diacyl-sn-glycerol --> coenzymeA + atriacyl-sn-glycerol	Nitab4.5_0002824g0090.1 or Nitab4.5_0002172g0080.1 or Nitab4.5_0000978g0060.1 or Nitab4.5_0003895g0020.1 or Nitab4.5_0002326g0040.1 or Nitab4.5_0000258g0170.1 or Nitab4.5_0004999g0040.1 or Nitab4.5_0001715g0080.1 or Nitab4.5_0005747g0020.1 or Nitab4.5_0002929g0030.1 or Nitab4.5_0009216g0010.1 or Nitab4.5_0003141g0040.1 or Nitab4.5_0003878g0050.1 or Nitab4.5_0004130g0010.1 or Nitab4.5_0000585g0200…	Nitab4.5_0002824g0090.1 Nitab4.5_0002172g0080.1 Nitab4.5_0000978g0060.1 Nitab4.5_0003895g0020.1 Nitab4.5_0002326g0040.1 Nitab4.5_0000258g0170.1 Nitab4.5_0004999g0040.1 Nitab4.5_0001715g0080.1 Nitab4.5_0005747g0020.1 Nitab4.5_0002929g0030.1 Nitab4.5_0009216g0010.1 Nitab4.5_0003141g0040.1 Nitab4.5_0003878g0050.1 Nitab4.5_0004130g0010.1 Nitab4.5_0000585g0200.1 Nitab4.5_0002740g0010.1 Nitab4.5_000887…	0		0	1000	0
DIACYLGLYKIN-RXN_c	diacylglycerol kinase	ATP + a1,2-diacyl-sn-glycerol --> ADP + a1,2-diacyl-sn-glycerol3-phosphate + H+	Nitab4.5_0004284g0030.1 or Nitab4.5_0003098g0020.1 or Nitab4.5_0001386g0070.1 or Nitab4.5_0000769g0110.1 or Nitab4.5_0004855g0030.1 or Nitab4.5_0001410g0180.1 or Nitab4.5_0000244g0080.1 or Nitab4.5_0000496g0180.1 or Nitab4.5_0003281g0020.1 or Nitab4.5_0003195g0040.1 or Nitab4.5_0003362g0060.1 or Nitab4.5_0000033g0230.1 or Nitab4.5_0001961g0040.1 or Nitab4.5_0000915g0180.1 or Nitab4.5_0001212g0010…	Nitab4.5_0004284g0030.1 Nitab4.5_0003098g0020.1 Nitab4.5_0001386g0070.1 Nitab4.5_0000769g0110.1 Nitab4.5_0004855g0030.1 Nitab4.5_0001410g0180.1 Nitab4.5_0000244g0080.1 Nitab4.5_0000496g0180.1 Nitab4.5_0003281g0020.1 Nitab4.5_0003195g0040.1 Nitab4.5_0003362g0060.1 Nitab4.5_0000033g0230.1 Nitab4.5_0001961g0040.1 Nitab4.5_0000915g0180.1 Nitab4.5_0001212g0010.1 Nitab4.5_0009771g0010.1 Nitab4.5_001070…	0		0	1000	0
DIAMINOPIMDECARB-RXN_p	diaminopimelate decarboxylase	meso-diaminopimelate + H+ --> CO2 + L-lysine	Nitab4.5_0000308g0370.1 or Nitab4.5_0008925g0010.1 or Nitab4.5_0002169g0050.1	Nitab4.5_0000308g0370.1 Nitab4.5_0008925g0010.1 Nitab4.5_0002169g0050.1	0	PWY-5097	0	1000	0	4.1.1.20
DIAMINOPIMEPIM-RXN_c	diaminopimelate epimerase	L,L-diaminopimelate <=> meso-diaminopimelate	Nitab4.5_0002995g0070.1 or Nitab4.5_0005039g0030.1 or Nitab4.5_0004851g0050.1	Nitab4.5_0002995g0070.1 Nitab4.5_0005039g0030.1 Nitab4.5_0004851g0050.1	1		-1000	1000	0
DIAMINOPIMEPIM-RXN_p	diaminopimelate epimerase	L,L-diaminopimelate <=> meso-diaminopimelate	Nitab4.5_0002995g0070.1 or Nitab4.5_0005039g0030.1 or Nitab4.5_0004851g0050.1	Nitab4.5_0002995g0070.1 Nitab4.5_0005039g0030.1 Nitab4.5_0004851g0050.1	1	PWY-5097	-1000	1000	0	5.1.1.7
DI-H-OROTATE_pc	DI__45__H__45__OROTATE_pc	(S)-dihydroorotate <=> (S)-dihydroorotate			1		-1000	1000	0
DIHYDLIPACETRANS-RXN_c	DIHYDLIPACETRANS-RXN	acetyl-CoA + dihydrolipoamide <=> coenzymeA + S-acetyldihydrolipoamide	Nitab4.5_0003407g0070.1 or Nitab4.5_0000937g0020.1 or Nitab4.5_0005003g0050.1 or Nitab4.5_0000560g0010.1 or Nitab4.5_0000145g0160.1 or Nitab4.5_0003408g0130.1 or Nitab4.5_0006099g0010.1 or Nitab4.5_0009641g0070.1	Nitab4.5_0003407g0070.1 Nitab4.5_0000937g0020.1 Nitab4.5_0005003g0050.1 Nitab4.5_0000560g0010.1 Nitab4.5_0000145g0160.1 Nitab4.5_0003408g0130.1 Nitab4.5_0006099g0010.1 Nitab4.5_0009641g0070.1	1		-1000	1000	0
DIHYDRODIPICSYN-RXN_c	4-hydroxy-tetrahydrodipicolinate synthase;dihydrodipicolinate synthase	L-aspartate4-semialdehyde + pyruvate --> (2S,4S)-4-hydroxy-2,3,4,5-tetrahydrodipicolinate + H+ + H2O	Nitab4.5_0004278g0030.1 or Nitab4.5_0000905g0070.1 or Nitab4.5_0000794g0180.1	Nitab4.5_0004278g0030.1 Nitab4.5_0000905g0070.1 Nitab4.5_0000794g0180.1	0		0	1000	0
DIHYDRODIPICSYN-RXN_p	4-hydroxy-tetrahydrodipicolinate synthase;dihydrodipicolinate synthase	L-aspartate4-semialdehyde + pyruvate --> (2S,4S)-4-hydroxy-2,3,4,5-tetrahydrodipicolinate + H+ + H2O	Nitab4.5_0004278g0030.1 or Nitab4.5_0000905g0070.1 or Nitab4.5_0000794g0180.1	Nitab4.5_0004278g0030.1 Nitab4.5_0000905g0070.1 Nitab4.5_0000794g0180.1	0	PWY-5097	0	1000	0	4.2.1.52
DIHYDROFOLATEREDUCT-RXN_m	dihydrofolate reductase	a7,8-dihydrofolate + NADPH + H+ --> NADP+ + atetrahydrofolate	Nitab4.5_0002169g0060.1 or Nitab4.5_0000199g0070.1 or Nitab4.5_0000308g0320.1 or Nitab4.5_0000128g0170.1 or Nitab4.5_0014191g0010.1	Nitab4.5_0002169g0060.1 Nitab4.5_0000199g0070.1 Nitab4.5_0000308g0320.1 Nitab4.5_0000128g0170.1 Nitab4.5_0014191g0010.1	0	1CMET2-PWY|PWY-3742|FOLSYN-PWY|PWY-3841	0	1000	0	1.5.1.3
DIHYDROFOLATESYNTH-RXN_c	dihydrofolate synthetase;folylpolyglutamate synthase	ATP + L-glutamate + 7,8-dihydropteroate --> ADP + 7,8-dihydrofolatemonoglutamate + H+ + phosphate	Nitab4.5_0004934g0010.1	Nitab4.5_0004934g0010.1	0		0	1000	0
DIHYDROFOLATESYNTH-RXN_m	dihydrofolate synthetase;folylpolyglutamate synthase	ATP + L-glutamate + 7,8-dihydropteroate --> ADP + 7,8-dihydrofolatemonoglutamate + H+ + phosphate	Nitab4.5_0004934g0010.1	Nitab4.5_0004934g0010.1	0	1CMET2-PWY|PWY-3742|FOLSYN-PWY|PWY-3841	0	1000	0	6.3.2.12
DIHYDROKAEMPFEROL-4-REDUCTASE-RXN_c	(+)-dihydrokaempferol 4-reductase	(+)-dihydrokaempferol + NADPH + H+ --> (2R,3S,4S)-leucopelargonidin + NADP+			0	PWY1F-823	0	1000	0	1.1.1.219
DIHYDRONEOPTERIN-MONO-P-DEPHOS-RXN_c	DIHYDRONEOPTERIN-MONO-P-DEPHOS-RXN	7,8-dihydroneopterin3'-phosphate + H2O --> D-erythro-7,8-dihydroneopterin + phosphate			0	PWY-3742|FOLSYN-PWY	0	1000	0	3.6.1.-
DIHYDROOROTATE-DEHYDROGENASE-RXN_m	dihydroorotate dehydrogenase	(S)-dihydroorotate + anelectron-transferquinone --> anelectron-transferquinol + orotate	Nitab4.5_0006274g0020.1 or Nitab4.5_0000069g0140.1	Nitab4.5_0006274g0020.1 Nitab4.5_0000069g0140.1	0		0	1000	0
DIHYDROOROT-RXN_c	dihydroorotase;dihydrooratase	(S)-dihydroorotate + H2O <=> N-carbamoyl-L-aspartate + H+	Nitab4.5_0006070g0020.1 or Nitab4.5_0000437g0040.1	Nitab4.5_0006070g0020.1 Nitab4.5_0000437g0040.1	1		-1000	1000	0
DIHYDROOROT-RXN_p	dihydroorotase;dihydrooratase	(S)-dihydroorotate + H2O <=> N-carbamoyl-L-aspartate + H+	Nitab4.5_0006070g0020.1 or Nitab4.5_0000437g0040.1	Nitab4.5_0006070g0020.1 Nitab4.5_0000437g0040.1	1	PWY-5686	-1000	1000	0	3.5.2.3
DIHYDROPYRIMIDINASE-RXN_c	dihydropyrimidinase;dihydrouracil amidohydrolase;5,6-dihydrouracil dihydropyrimidinase;dihydrouracil hydrolase;dihydropyrimidase	5,6-dihydrouracil + H2O <=> H+ + 3-ureidopropanoate	Nitab4.5_0006764g0060.1 or Nitab4.5_0006581g0020.1 or Nitab4.5_0009266g0060.1	Nitab4.5_0006764g0060.1 Nitab4.5_0006581g0020.1 Nitab4.5_0009266g0060.1	1	PWY-3982	-1000	1000	0	3.5.2.2
DIHYDROXYISOVALDEHYDRAT-RXN_c	(R)-2,3-dihydroxy-3-methylbutanoate dehydratase;2,3-dihydroxy-isovalerate dehydratase	(2R)-2,3-dihydroxy-3-methylbutanoate --> H2O + 3-methyl-2-oxobutanoate	Nitab4.5_0001769g0010.1 or Nitab4.5_0001066g0080.1	Nitab4.5_0001769g0010.1 Nitab4.5_0001066g0080.1	0		0	1000	0
DIHYDROXYISOVALDEHYDRAT-RXN_p	(R)-2,3-dihydroxy-3-methylbutanoate dehydratase;2,3-dihydroxy-isovalerate dehydratase	(2R)-2,3-dihydroxy-3-methylbutanoate --> H2O + 3-methyl-2-oxobutanoate	Nitab4.5_0001769g0010.1 or Nitab4.5_0001066g0080.1	Nitab4.5_0001769g0010.1 Nitab4.5_0001066g0080.1	0	VALSYN-PWY	0	1000	0	4.2.1.9
DIHYDROXYMETVALDEHYDRAT-RXN_p	DIHYDROXYMETVALDEHYDRAT-RXN	(R)-2,3-dihydroxy-3-methylpentanoate <=> H2O + (S)-3-methyl-2-oxopentanoate			1	ILEUSYN-PWY|PWY-5104	-1000	1000	0	4.2.1.9
DIMETHUROPORDEHYDROG-RXN_c	DIMETHUROPORDEHYDROG-RXN	precorrin-2 + NAD+ <=> NADH + 2.0 H+ + sirohydrochlorin			1	PWY-5194	-1000	1000	0	1.3.1.76
DIMETHYLALLYLCISTRANSFERASE-RXN_c	neryl diphosphate synthase	prenyldiphosphate + isopentenyldiphosphate --> neryldiphosphate + diphosphate	Nitab4.5_0000532g0020.1 or Nitab4.5_0001384g0080.1	Nitab4.5_0000532g0020.1 Nitab4.5_0001384g0080.1	0		0	1000	0	2.5.1.28
DIOHBUTANONEPSYN-RXN_c	DIOHBUTANONEPSYN-RXN	D-ribulose5-phosphate <=> 1-deoxy-L-glycero-tetrulose4-phosphate + formate + H+			1	RIBOSYN2-PWY	-1000	1000	0	4.1.99.12
DIPHOSPHOMEVALONTE-DECARBOXYLASE-RXN_x	mevalonate diphosphate decarboxylase;diphosphomevalonate decarboxylase	ATP + (R)-mevalonatediphosphate --> ADP + CO2 + isopentenyldiphosphate + phosphate	Nitab4.5_0001437g0070.1 or Nitab4.5_0003927g0020.1 or Nitab4.5_0000691g0130.1 or Nitab4.5_0000561g0090.1 or Nitab4.5_0005622g0070.1	Nitab4.5_0001437g0070.1 Nitab4.5_0003927g0020.1 Nitab4.5_0000691g0130.1 Nitab4.5_0000561g0090.1 Nitab4.5_0005622g0070.1	0	PWY-922	0	1000	0	4.1.1.33
DIPHTINE--AMMONIA-LIGASE-RXN_c	diphthinemdashammonia ligase	ammonium + ATP + adiphthine-[translationelongationfactor2] --> AMP + adiphthamide-[translationelongationfactor2] + diphosphate + H+	Nitab4.5_0003780g0090.1 or Nitab4.5_0006737g0070.1	Nitab4.5_0003780g0090.1 Nitab4.5_0006737g0070.1	0		0	1000	0
DLACTDEHYDROGNAD-RXN_c	DLACTDEHYDROGNAD-RXN	NADH + H+ + pyruvate <=> (R)-lactate + NAD+			1	ALACAT2-PWY	-1000	1000	0	1.1.1.28
DOPACHROME-DELTA-ISOMERASE-RXN_c	DOPACHROME-DELTA-ISOMERASE-RXN	L-dopachrome --> 5,6-dihydroxyindole-2-carboxylate	Nitab4.5_0000355g0190.1 or Nitab4.5_0001226g0110.1 or Nitab4.5_0000491g0170.1 or Nitab4.5_0007929g0020.1 or Nitab4.5_0004057g0050.1 or Nitab4.5_0000230g0250.1 or Nitab4.5_0003850g0010.1 or Nitab4.5_0001703g0040.1	Nitab4.5_0000355g0190.1 Nitab4.5_0001226g0110.1 Nitab4.5_0000491g0170.1 Nitab4.5_0007929g0020.1 Nitab4.5_0004057g0050.1 Nitab4.5_0000230g0250.1 Nitab4.5_0003850g0010.1 Nitab4.5_0001703g0040.1	0		0	1000	0	5.3.3.12
D-RIBULOKIN-RXN_c	D-RIBULOKIN-RXN	ATP + D__45__RIBULOSE <=> ADP + H+ + D-ribulose5-phosphate			1		-1000	1000	0
DTDPDEHYDRHAMEPIM-RXN_c	dTDP-4-dehydrorhamnose 3,5-epimerase;dTDP-4-keto-6-deoxyglucose 3,5-epimerase;dTDP-4-dehydro-6-deoxy-glucose-3,5-epimerase;dTDP-alpha-L-rhamnose synthase;dTDP-4-dehydro-6-deoxy-alpha-D-glucose 3,5-epimerase	dTDP-4-dehydro-6-deoxy-alpha-D-glucopyranose --> dTDP-4-dehydro-beta-L-rhamnose	Nitab4.5_0005048g0080.1 or Nitab4.5_0001853g0110.1 or Nitab4.5_0001853g0090.1 or Nitab4.5_0001714g0120.1 or Nitab4.5_0013045g0010.1	Nitab4.5_0005048g0080.1 Nitab4.5_0001853g0110.1 Nitab4.5_0001853g0090.1 Nitab4.5_0001714g0120.1 Nitab4.5_0013045g0010.1	0	DTDPRHAMSYN-PWY	0	1000	0	5.1.3.13
DTDPDEHYRHAMREDUCT-RXN_c	dTDP-alpha-L-rhamnose synthase;dTDP-4-dehydrorhamnose reductase	dTDP-beta-L-rhamnose + NADP+ <=> dTDP-4-dehydro-beta-L-rhamnose + NADPH + H+	Nitab4.5_0005048g0080.1 or Nitab4.5_0001853g0110.1 or Nitab4.5_0001853g0090.1 or Nitab4.5_0001714g0120.1 or Nitab4.5_0013045g0010.1	Nitab4.5_0005048g0080.1 Nitab4.5_0001853g0110.1 Nitab4.5_0001853g0090.1 Nitab4.5_0001714g0120.1 Nitab4.5_0013045g0010.1	1	DTDPRHAMSYN-PWY	-1000	1000	0	1.1.1.133
DTDPGLUCDEHYDRAT-RXN_c	DTDPGLUCDEHYDRAT-RXN	dTDP-alpha-D-glucose <=> dTDP-4-dehydro-6-deoxy-alpha-D-glucopyranose + H2O			1	DTDPRHAMSYN-PWY	-1000	1000	0	4.2.1.46
DTDPGLUCOSEPP-RXN_c	DTDPGLUCOSEPP-RXN	dTTP + alpha-D-glucopyranose1-phosphate + H+ <=> dTDP-alpha-D-glucose + diphosphate			1	DTDPRHAMSYN-PWY	-1000	1000	0	2.7.7.24
DTDPKIN-RXN_c	dTDP kinase	ATP + dTDP --> ADP + dTTP	Nitab4.5_0005418g0060.1 or Nitab4.5_0003596g0010.1 or Nitab4.5_0000189g0100.1 or Nitab4.5_0000161g0290.1 or Nitab4.5_0012701g0010.1 or Nitab4.5_0006775g0090.1 or Nitab4.5_0001210g0090.1 or Nitab4.5_0006101g0010.1 or Nitab4.5_0000339g0050.1 or Nitab4.5_0002055g0090.1 or Nitab4.5_0006622g0060.1 or Nitab4.5_0000563g0250.1 or Nitab4.5_0000339g0090.1 or Nitab4.5_0005192g0030.1 or Nitab4.5_0010248g0020…	Nitab4.5_0005418g0060.1 Nitab4.5_0003596g0010.1 Nitab4.5_0000189g0100.1 Nitab4.5_0000161g0290.1 Nitab4.5_0012701g0010.1 Nitab4.5_0006775g0090.1 Nitab4.5_0001210g0090.1 Nitab4.5_0006101g0010.1 Nitab4.5_0000339g0050.1 Nitab4.5_0002055g0090.1 Nitab4.5_0006622g0060.1 Nitab4.5_0000563g0250.1 Nitab4.5_0000339g0090.1 Nitab4.5_0005192g0030.1 Nitab4.5_0010248g0020.1 Nitab4.5_0004427g0020.1 Nitab4.5_000736…	0		0	1000	0	2.7.4.6
DTDPKIN-RXN_m	dTDP kinase	ATP + dTDP --> ADP + dTTP	Nitab4.5_0005418g0060.1 or Nitab4.5_0003596g0010.1 or Nitab4.5_0000189g0100.1 or Nitab4.5_0000161g0290.1 or Nitab4.5_0012701g0010.1 or Nitab4.5_0006775g0090.1 or Nitab4.5_0001210g0090.1 or Nitab4.5_0006101g0010.1 or Nitab4.5_0000339g0050.1 or Nitab4.5_0002055g0090.1 or Nitab4.5_0006622g0060.1 or Nitab4.5_0000563g0250.1 or Nitab4.5_0000339g0090.1 or Nitab4.5_0005192g0030.1 or Nitab4.5_0010248g0020…	Nitab4.5_0005418g0060.1 Nitab4.5_0003596g0010.1 Nitab4.5_0000189g0100.1 Nitab4.5_0000161g0290.1 Nitab4.5_0012701g0010.1 Nitab4.5_0006775g0090.1 Nitab4.5_0001210g0090.1 Nitab4.5_0006101g0010.1 Nitab4.5_0000339g0050.1 Nitab4.5_0002055g0090.1 Nitab4.5_0006622g0060.1 Nitab4.5_0000563g0250.1 Nitab4.5_0000339g0090.1 Nitab4.5_0005192g0030.1 Nitab4.5_0010248g0020.1 Nitab4.5_0004427g0020.1 Nitab4.5_000736…	0		0	1000	0	2.7.4.6
DTDPKIN-RXN_p	dTDP kinase	ATP + dTDP --> ADP + dTTP	Nitab4.5_0005418g0060.1 or Nitab4.5_0003596g0010.1 or Nitab4.5_0000189g0100.1 or Nitab4.5_0000161g0290.1 or Nitab4.5_0012701g0010.1 or Nitab4.5_0006775g0090.1 or Nitab4.5_0001210g0090.1 or Nitab4.5_0006101g0010.1 or Nitab4.5_0000339g0050.1 or Nitab4.5_0002055g0090.1 or Nitab4.5_0006622g0060.1 or Nitab4.5_0000563g0250.1 or Nitab4.5_0000339g0090.1 or Nitab4.5_0005192g0030.1 or Nitab4.5_0010248g0020…	Nitab4.5_0005418g0060.1 Nitab4.5_0003596g0010.1 Nitab4.5_0000189g0100.1 Nitab4.5_0000161g0290.1 Nitab4.5_0012701g0010.1 Nitab4.5_0006775g0090.1 Nitab4.5_0001210g0090.1 Nitab4.5_0006101g0010.1 Nitab4.5_0000339g0050.1 Nitab4.5_0002055g0090.1 Nitab4.5_0006622g0060.1 Nitab4.5_0000563g0250.1 Nitab4.5_0000339g0090.1 Nitab4.5_0005192g0030.1 Nitab4.5_0010248g0020.1 Nitab4.5_0004427g0020.1 Nitab4.5_000736…	0		0	1000	0	2.7.4.6
DTMP_syn_c	DTMP_syn_c	dTTP + H2O --> deoxythymidylate + diphosphate + H+			0		0	1000	0
DTMPKI-RXN_c	dTMP kinase;thymidylate kinase	ATP + dTMP --> ADP + dTDP	Nitab4.5_0005699g0040.1 or Nitab4.5_0000745g0180.1 or Nitab4.5_0002877g0040.1 or Nitab4.5_0000895g0100.1 or Nitab4.5_0011275g0010.1 or Nitab4.5_0000441g0220.1 or Nitab4.5_0005769g0030.1 or Nitab4.5_0008312g0030.1	Nitab4.5_0005699g0040.1 Nitab4.5_0000745g0180.1 Nitab4.5_0002877g0040.1 Nitab4.5_0000895g0100.1 Nitab4.5_0011275g0010.1 Nitab4.5_0000441g0220.1 Nitab4.5_0005769g0030.1 Nitab4.5_0008312g0030.1	0		0	1000	0	2.7.4.9
DTTP_biomass	biomass	dTTP <=>			1		-1000	1000	0
DUDPKIN-RXN_c	dUDP kinase	ATP + dUDP --> ADP + dUTP	Nitab4.5_0005418g0060.1 or Nitab4.5_0003596g0010.1 or Nitab4.5_0000189g0100.1 or Nitab4.5_0000161g0290.1 or Nitab4.5_0012701g0010.1 or Nitab4.5_0006775g0090.1 or Nitab4.5_0001210g0090.1 or Nitab4.5_0006101g0010.1 or Nitab4.5_0000339g0050.1 or Nitab4.5_0002055g0090.1 or Nitab4.5_0006622g0060.1 or Nitab4.5_0000563g0250.1 or Nitab4.5_0000339g0090.1 or Nitab4.5_0005192g0030.1 or Nitab4.5_0010248g0020…	Nitab4.5_0005418g0060.1 Nitab4.5_0003596g0010.1 Nitab4.5_0000189g0100.1 Nitab4.5_0000161g0290.1 Nitab4.5_0012701g0010.1 Nitab4.5_0006775g0090.1 Nitab4.5_0001210g0090.1 Nitab4.5_0006101g0010.1 Nitab4.5_0000339g0050.1 Nitab4.5_0002055g0090.1 Nitab4.5_0006622g0060.1 Nitab4.5_0000563g0250.1 Nitab4.5_0000339g0090.1 Nitab4.5_0005192g0030.1 Nitab4.5_0010248g0020.1 Nitab4.5_0004427g0020.1 Nitab4.5_000736…	0		0	1000	0	2.7.4.6
DUDPKIN-RXN_m	dUDP kinase	ATP + dUDP --> ADP + dUTP	Nitab4.5_0005418g0060.1 or Nitab4.5_0003596g0010.1 or Nitab4.5_0000189g0100.1 or Nitab4.5_0000161g0290.1 or Nitab4.5_0012701g0010.1 or Nitab4.5_0006775g0090.1 or Nitab4.5_0001210g0090.1 or Nitab4.5_0006101g0010.1 or Nitab4.5_0000339g0050.1 or Nitab4.5_0002055g0090.1 or Nitab4.5_0006622g0060.1 or Nitab4.5_0000563g0250.1 or Nitab4.5_0000339g0090.1 or Nitab4.5_0005192g0030.1 or Nitab4.5_0010248g0020…	Nitab4.5_0005418g0060.1 Nitab4.5_0003596g0010.1 Nitab4.5_0000189g0100.1 Nitab4.5_0000161g0290.1 Nitab4.5_0012701g0010.1 Nitab4.5_0006775g0090.1 Nitab4.5_0001210g0090.1 Nitab4.5_0006101g0010.1 Nitab4.5_0000339g0050.1 Nitab4.5_0002055g0090.1 Nitab4.5_0006622g0060.1 Nitab4.5_0000563g0250.1 Nitab4.5_0000339g0090.1 Nitab4.5_0005192g0030.1 Nitab4.5_0010248g0020.1 Nitab4.5_0004427g0020.1 Nitab4.5_000736…	0		0	1000	0	2.7.4.6
DUDPKIN-RXN_p	dUDP kinase	ATP + dUDP --> ADP + dUTP	Nitab4.5_0005418g0060.1 or Nitab4.5_0003596g0010.1 or Nitab4.5_0000189g0100.1 or Nitab4.5_0000161g0290.1 or Nitab4.5_0012701g0010.1 or Nitab4.5_0006775g0090.1 or Nitab4.5_0001210g0090.1 or Nitab4.5_0006101g0010.1 or Nitab4.5_0000339g0050.1 or Nitab4.5_0002055g0090.1 or Nitab4.5_0006622g0060.1 or Nitab4.5_0000563g0250.1 or Nitab4.5_0000339g0090.1 or Nitab4.5_0005192g0030.1 or Nitab4.5_0010248g0020…	Nitab4.5_0005418g0060.1 Nitab4.5_0003596g0010.1 Nitab4.5_0000189g0100.1 Nitab4.5_0000161g0290.1 Nitab4.5_0012701g0010.1 Nitab4.5_0006775g0090.1 Nitab4.5_0001210g0090.1 Nitab4.5_0006101g0010.1 Nitab4.5_0000339g0050.1 Nitab4.5_0002055g0090.1 Nitab4.5_0006622g0060.1 Nitab4.5_0000563g0250.1 Nitab4.5_0000339g0090.1 Nitab4.5_0005192g0030.1 Nitab4.5_0010248g0020.1 Nitab4.5_0004427g0020.1 Nitab4.5_000736…	0		0	1000	0	2.7.4.6
DUMP_mc	DUMP_mc	dUMP <=> dUMP			1		-1000	1000	0
DURIDKI-RXN_c	DURIDKI-RXN	ATP + 2'-deoxyuridine <=> ADP + dUMP + H+			1	PWY0-181	-1000	1000	0	2.7.1.21
DUTP-PYROP-RXN_c	dUTP diphosphatase;dUTP pyrophosphohydrolase;deoxyuridine 5'-triphosphate nucleotidohydrolase	dUTP + H2O --> dUMP + diphosphate + H+	Nitab4.5_0005634g0010.1 or Nitab4.5_0006179g0050.1 or Nitab4.5_0012560g0010.1 or Nitab4.5_0000491g0120.1 or Nitab4.5_0010267g0010.1 or Nitab4.5_0010728g0010.1 or Nitab4.5_0002840g0080.1 or Nitab4.5_0014305g0010.1 or Nitab4.5_0014305g0040.1 or Nitab4.5_0000110g0590.1 or Nitab4.5_0002612g0110.1 or Nitab4.5_0006307g0050.1 or Nitab4.5_0009013g0020.1 or Nitab4.5_0007919g0010.1 or Nitab4.5_0005634g0060…	Nitab4.5_0005634g0010.1 Nitab4.5_0006179g0050.1 Nitab4.5_0012560g0010.1 Nitab4.5_0000491g0120.1 Nitab4.5_0010267g0010.1 Nitab4.5_0010728g0010.1 Nitab4.5_0002840g0080.1 Nitab4.5_0014305g0010.1 Nitab4.5_0014305g0040.1 Nitab4.5_0000110g0590.1 Nitab4.5_0002612g0110.1 Nitab4.5_0006307g0050.1 Nitab4.5_0009013g0020.1 Nitab4.5_0007919g0010.1 Nitab4.5_0005634g0060.1 Nitab4.5_0000479g0070.1 Nitab4.5_000461…	0		0	1000	0	3.6.1.23
DXPREDISOM-RXN_p	1-deoxy-D-ribulose 5-phosphate reductoisomerase;1-deoxy-D-xylulose 5-phosphate reductoisomerase	NADP+ + 2-C-methyl-D-erythritol4-phosphate <=> 1-deoxy-D-xylulose5-phosphate + NADPH + H+	Nitab4.5_0009783g0020.1 or Nitab4.5_0007719g0010.1 or Nitab4.5_0000402g0040.1	Nitab4.5_0009783g0020.1 Nitab4.5_0007719g0010.1 Nitab4.5_0000402g0040.1	1	NONMEVIPP-PWY	-1000	1000	0	1.1.1.267
DXS-RXN_c	1-deoxy-D-xylulose-5-phosphate synthase;1-deoxyxylulose-5-phosphate synthase;1-deoxy-D-xylulose 5-phosphate synthase	D-glyceraldehyde3-phosphate + H+ + pyruvate --> CO2 + 1-deoxy-D-xylulose5-phosphate	Nitab4.5_0003546g0010.1 or Nitab4.5_0000402g0040.1 or Nitab4.5_0003813g0010.1 or Nitab4.5_0004040g0060.1 or Nitab4.5_0000151g0300.1 or Nitab4.5_0003813g0020.1 or Nitab4.5_0001120g0030.1	Nitab4.5_0003546g0010.1 Nitab4.5_0000402g0040.1 Nitab4.5_0003813g0010.1 Nitab4.5_0004040g0060.1 Nitab4.5_0000151g0300.1 Nitab4.5_0003813g0020.1 Nitab4.5_0001120g0030.1	0		0	1000	0
DXS-RXN_p	1-deoxy-D-xylulose-5-phosphate synthase;1-deoxyxylulose-5-phosphate synthase;1-deoxy-D-xylulose 5-phosphate synthase	D-glyceraldehyde3-phosphate + H+ + pyruvate --> CO2 + 1-deoxy-D-xylulose5-phosphate	Nitab4.5_0003546g0010.1 or Nitab4.5_0000402g0040.1 or Nitab4.5_0003813g0010.1 or Nitab4.5_0004040g0060.1 or Nitab4.5_0000151g0300.1 or Nitab4.5_0003813g0020.1 or Nitab4.5_0001120g0030.1	Nitab4.5_0003546g0010.1 Nitab4.5_0000402g0040.1 Nitab4.5_0003813g0010.1 Nitab4.5_0004040g0060.1 Nitab4.5_0000151g0300.1 Nitab4.5_0003813g0020.1 Nitab4.5_0001120g0030.1	0	PYRIDOXSYN-PWY|NONMEVIPP-PWY	0	1000	0	2.2.1.7
D-XYLULOSE-REDUCTASE-RXN_c	NAD-dependent xylitol dehydrogenase;NAD-xylitol dehydrogenase;NAD+-dependent xylitol dehydrogenase	NAD+ + xylitol <=> D-xylulose + NADH + H+	Nitab4.5_0001146g0200.1 or Nitab4.5_0001280g0030.1	Nitab4.5_0001146g0200.1 Nitab4.5_0001280g0030.1	1	LARABITOLUTIL-PWY	-1000	1000	0	1.1.1.9
ENOYL-ACP-REDUCT-NADH-RXN_c	enoyl-[acyl-carrier-protein] reductase (NADH);2,3,4-saturated fatty acyl-[acp]:NAD+ oxidoreductase;2,3,4-saturated-fatty-acid-[acp] reductase	NADH + H+ + atrans-2-enoyl-[acyl-carrierprotein] --> NAD+ + a2,3,4-saturatedfattyacyl-[acp]	Nitab4.5_0016973g0010.1 or Nitab4.5_0002689g0040.1 or Nitab4.5_0001146g0160.1 or Nitab4.5_0000105g0060.1 or Nitab4.5_0000863g0200.1 or Nitab4.5_0007607g0010.1 or Nitab4.5_0001538g0040.1	Nitab4.5_0016973g0010.1 Nitab4.5_0002689g0040.1 Nitab4.5_0001146g0160.1 Nitab4.5_0000105g0060.1 Nitab4.5_0000863g0200.1 Nitab4.5_0007607g0010.1 Nitab4.5_0001538g0040.1	0		0	1000	0
ENOYL-ACP-REDUCT-NADPH-RXN_c	enoyl-[acyl-carrier-protein] reductase;2,3,4-saturated-fatty-acid-[acp] reductase	NADPH + POLYMER-INST-TRANS-D2-ENOYL-ACP-C4-H8 + H+ --> NADP+ + POLYMER-INST-Saturated-Fatty-Acyl-ACPs-C4-H8	Nitab4.5_0004465g0030.1 or Nitab4.5_0004465g0010.1 or Nitab4.5_0004465g0020.1 or Nitab4.5_0003743g0020.1 or Nitab4.5_0003743g0010.1	Nitab4.5_0004465g0030.1 Nitab4.5_0004465g0010.1 Nitab4.5_0004465g0020.1 Nitab4.5_0003743g0020.1 Nitab4.5_0003743g0010.1	0		0	1000	0
ENOYL-COA-DELTA-ISOM-RXN_c	Δ3-Δ2 -enoyl-CoA isomerase	3-cis-hexadecenoyl-CoA <=> (2E)-hexadecenoyl-CoA	Nitab4.5_0003733g0010.1 or Nitab4.5_0005167g0050.1 or Nitab4.5_0012494g0010.1 or Nitab4.5_0013979g0010.1 or Nitab4.5_0000570g0260.1 or Nitab4.5_0008063g0010.1 or Nitab4.5_0008063g0020.1 or Nitab4.5_0000513g0100.1 or Nitab4.5_0000302g0170.1 or Nitab4.5_0007626g0030.1 or Nitab4.5_0002628g0010.1 or Nitab4.5_0008063g0030.1 or Nitab4.5_0004391g0080.1 or Nitab4.5_0000097g0050.1 or Nitab4.5_0000895g0010…	Nitab4.5_0003733g0010.1 Nitab4.5_0005167g0050.1 Nitab4.5_0012494g0010.1 Nitab4.5_0013979g0010.1 Nitab4.5_0000570g0260.1 Nitab4.5_0008063g0010.1 Nitab4.5_0008063g0020.1 Nitab4.5_0000513g0100.1 Nitab4.5_0000302g0170.1 Nitab4.5_0007626g0030.1 Nitab4.5_0002628g0010.1 Nitab4.5_0008063g0030.1 Nitab4.5_0004391g0080.1 Nitab4.5_0000097g0050.1 Nitab4.5_0000895g0010.1 Nitab4.5_0000513g0160.1	1		-1000	1000	0
ENOYL-COA-HYDRAT-RXN_c	enoyl-CoA hydratase;Enoyl-CoA hydratase, mitochondrial;(3S)-3-hydroxyacyl-CoA hydro-lyase;2-enoyl-CoA hydratase	a(2E)-2-enoyl-CoA + H2O --> POLYMER-INST-L-3-HYDROXYACYL-COA-C12-H24	Nitab4.5_0008063g0020.1 or Nitab4.5_0006378g0050.1 or Nitab4.5_0004391g0080.1 or Nitab4.5_0000513g0100.1 or Nitab4.5_0002067g0050.1 or Nitab4.5_0000097g0050.1 or Nitab4.5_0000513g0160.1 or Nitab4.5_0003733g0010.1 or Nitab4.5_0008063g0030.1 or Nitab4.5_0009982g0020.1 or Nitab4.5_0006724g0080.1 or Nitab4.5_0007626g0030.1 or Nitab4.5_0000087g0170.1 or Nitab4.5_0013979g0010.1 or Nitab4.5_0000895g0010…	Nitab4.5_0008063g0020.1 Nitab4.5_0006378g0050.1 Nitab4.5_0004391g0080.1 Nitab4.5_0000513g0100.1 Nitab4.5_0002067g0050.1 Nitab4.5_0000097g0050.1 Nitab4.5_0000513g0160.1 Nitab4.5_0003733g0010.1 Nitab4.5_0008063g0030.1 Nitab4.5_0009982g0020.1 Nitab4.5_0006724g0080.1 Nitab4.5_0007626g0030.1 Nitab4.5_0000087g0170.1 Nitab4.5_0013979g0010.1 Nitab4.5_0000895g0010.1 Nitab4.5_0002628g0010.1 Nitab4.5_000806…	0		0	1000	0
ENZRXN-201-RXN_c	butanal reductase;butanol dehydrogenase;butanal reducatase	1-butanal + NADPH + H+ <=> butan-1-ol + NADP+			1		-1000	1000	0
ESTRADIOL-17-BETA-DEHYDROGENASE-RXN_c	estradiol-17beta dehydrogenase / estrone reductase;estradiol-17beta:NAD(P)+ 17-oxidoreductase	estrone + NAD(P)H + H+ --> 17beta-estradiol + NAD(P)+	Nitab4.5_0001031g0190.1 or Nitab4.5_0000935g0070.1 or Nitab4.5_0002688g0020.1	Nitab4.5_0001031g0190.1 Nitab4.5_0000935g0070.1 Nitab4.5_0002688g0020.1	0		0	1000	0
ETHANOLAMINE-KINASE-RXN_c	ethanolamine kinase	ATP + ethanolamine --> ADP + O-phosphoethanolamine + H+	Nitab4.5_0004077g0010.1 or Nitab4.5_0025584g0010.1 or Nitab4.5_0013157g0010.1 or Nitab4.5_0010615g0020.1 or Nitab4.5_0002719g0130.1 or Nitab4.5_0000099g0230.1 or Nitab4.5_0002551g0010.1	Nitab4.5_0004077g0010.1 Nitab4.5_0025584g0010.1 Nitab4.5_0013157g0010.1 Nitab4.5_0010615g0020.1 Nitab4.5_0002719g0130.1 Nitab4.5_0000099g0230.1 Nitab4.5_0002551g0010.1	0	PWY-3385|PWY4FS-6	0	1000	0	2.7.1.82
ETHANOLAMINEPHOSPHOTRANSFERASE-RXN_c	ethanolaminephosphotransferase;1,2-diacyl-sn-glycerol ethanolaminephosphotransferase;CDP-ethanolamine:1,2-diacyl-sn-glycerol ethanolaminephosphotransferase	CDP-ethanolamine + 1,2-dipalmitoyl-sn-glycerol --> CMP + 1,2-dipalmitoyl-phosphatidyl-ethanolamine + H+	Nitab4.5_0008828g0020.1 or Nitab4.5_0000259g0240.1	Nitab4.5_0008828g0020.1 Nitab4.5_0000259g0240.1	0		0	1000	0
ETHYL-RXN_c	1-aminocyclopropane-1-carboxylate oxidase	L-ascorbate + 1-aminocyclopropane-1-carboxylate + oxygen + H+ --> CO2 + ethene + hydrogencyanide + L-dehydro-ascorbate + 2.0 H2O	Nitab4.5_0000022g0060.1 or Nitab4.5_0004694g0070.1 or Nitab4.5_0001603g0090.1 or Nitab4.5_0007009g0020.1 or Nitab4.5_0010222g0050.1 or Nitab4.5_0004103g0060.1 or Nitab4.5_0000005g0070.1 or Nitab4.5_0006116g0010.1 or Nitab4.5_0004330g0020.1 or Nitab4.5_0010434g0040.1 or Nitab4.5_0004821g0040.1 or Nitab4.5_0000070g0220.1 or Nitab4.5_0001590g0050.1 or Nitab4.5_0003829g0030.1 or Nitab4.5_0000130g0130…	Nitab4.5_0000022g0060.1 Nitab4.5_0004694g0070.1 Nitab4.5_0001603g0090.1 Nitab4.5_0007009g0020.1 Nitab4.5_0010222g0050.1 Nitab4.5_0004103g0060.1 Nitab4.5_0000005g0070.1 Nitab4.5_0006116g0010.1 Nitab4.5_0004330g0020.1 Nitab4.5_0010434g0040.1 Nitab4.5_0004821g0040.1 Nitab4.5_0000070g0220.1 Nitab4.5_0001590g0050.1 Nitab4.5_0003829g0030.1 Nitab4.5_0000130g0130.1 Nitab4.5_0004367g0050.1 Nitab4.5_000204…	0	ETHYL-PWY	0	1000	0	1.14.17.4
F16ALDOLASE-RXN_c	fructose-1,6-bisphosphate aldolase;D-fructose-1,6-bisphosphate D-glyceraldehyde-3-phosphate-lyase (glycerone-phosphate-forming);fructose bisphosphate aldolase;fructose-bisphosphate aldolase;D-fructose 1,6-bisphosphate aldolase	beta-D-fructose1,6-bisphosphate <=> glyceronephosphate + D-glyceraldehyde3-phosphate	Nitab4.5_0001317g0050.1 or Nitab4.5_0003886g0050.1 or Nitab4.5_0012714g0020.1 or Nitab4.5_0012660g0010.1 or Nitab4.5_0012115g0030.1 or Nitab4.5_0010630g0020.1 or Nitab4.5_0001112g0030.1 or Nitab4.5_0005517g0020.1 or Nitab4.5_0000136g0100.1 or Nitab4.5_0017990g0020.1 or Nitab4.5_0006358g0030.1 or Nitab4.5_0000152g0250.1 or Nitab4.5_0005294g0010.1 or Nitab4.5_0004567g0060.1 or Nitab4.5_0001969g0060…	Nitab4.5_0001317g0050.1 Nitab4.5_0003886g0050.1 Nitab4.5_0012714g0020.1 Nitab4.5_0012660g0010.1 Nitab4.5_0012115g0030.1 Nitab4.5_0010630g0020.1 Nitab4.5_0001112g0030.1 Nitab4.5_0005517g0020.1 Nitab4.5_0000136g0100.1 Nitab4.5_0017990g0020.1 Nitab4.5_0006358g0030.1 Nitab4.5_0000152g0250.1 Nitab4.5_0005294g0010.1 Nitab4.5_0004567g0060.1 Nitab4.5_0001969g0060.1 Nitab4.5_0000132g0160.1 Nitab4.5_000035…	1	P185-PWY|GLUCONEO-PWY|PWY-1042|CALVIN-PWY|GLYCOLYSIS	-1000	1000	0	4.1.2.13
F16ALDOLASE-RXN_p	fructose-1,6-bisphosphate aldolase;D-fructose-1,6-bisphosphate D-glyceraldehyde-3-phosphate-lyase (glycerone-phosphate-forming);fructose bisphosphate aldolase;fructose-bisphosphate aldolase;D-fructose 1,6-bisphosphate aldolase	beta-D-fructose1,6-bisphosphate <=> glyceronephosphate + D-glyceraldehyde3-phosphate	Nitab4.5_0001317g0050.1 or Nitab4.5_0003886g0050.1 or Nitab4.5_0012714g0020.1 or Nitab4.5_0012660g0010.1 or Nitab4.5_0012115g0030.1 or Nitab4.5_0010630g0020.1 or Nitab4.5_0001112g0030.1 or Nitab4.5_0005517g0020.1 or Nitab4.5_0000136g0100.1 or Nitab4.5_0017990g0020.1 or Nitab4.5_0006358g0030.1 or Nitab4.5_0000152g0250.1 or Nitab4.5_0005294g0010.1 or Nitab4.5_0004567g0060.1 or Nitab4.5_0001969g0060…	Nitab4.5_0001317g0050.1 Nitab4.5_0003886g0050.1 Nitab4.5_0012714g0020.1 Nitab4.5_0012660g0010.1 Nitab4.5_0012115g0030.1 Nitab4.5_0010630g0020.1 Nitab4.5_0001112g0030.1 Nitab4.5_0005517g0020.1 Nitab4.5_0000136g0100.1 Nitab4.5_0017990g0020.1 Nitab4.5_0006358g0030.1 Nitab4.5_0000152g0250.1 Nitab4.5_0005294g0010.1 Nitab4.5_0004567g0060.1 Nitab4.5_0001969g0060.1 Nitab4.5_0000132g0160.1 Nitab4.5_000035…	1	P185-PWY|GLUCONEO-PWY|PWY-1042|CALVIN-PWY|GLYCOLYSIS	-1000	1000	0	4.1.2.13
F16BDEPHOS-RXN_c	fructose-1,6-bisphosphatase;fructose 1,6-bisphosphatase;fructose-1,6-biphosphate phosphatase	beta-D-fructose1,6-bisphosphate + H2O --> beta-D-fructofuranose6-phosphate + phosphate	Nitab4.5_0007025g0040.1 or Nitab4.5_0000008g0390.1 or Nitab4.5_0017898g0010.1 or Nitab4.5_0008106g0030.1 or Nitab4.5_0017865g0020.1 or Nitab4.5_0003800g0010.1 or Nitab4.5_0001510g0010.1 or Nitab4.5_0000032g0010.1 or Nitab4.5_0002152g0090.1 or Nitab4.5_0005926g0020.1 or Nitab4.5_0001423g0120.1 or Nitab4.5_0000119g0310.1 or Nitab4.5_0001636g0060.1 or Nitab4.5_0002095g0090.1	Nitab4.5_0007025g0040.1 Nitab4.5_0000008g0390.1 Nitab4.5_0017898g0010.1 Nitab4.5_0008106g0030.1 Nitab4.5_0017865g0020.1 Nitab4.5_0003800g0010.1 Nitab4.5_0001510g0010.1 Nitab4.5_0000032g0010.1 Nitab4.5_0002152g0090.1 Nitab4.5_0005926g0020.1 Nitab4.5_0001423g0120.1 Nitab4.5_0000119g0310.1 Nitab4.5_0001636g0060.1 Nitab4.5_0002095g0090.1	0	P185-PWY|GLUCONEO-PWY|CALVIN-PWY|GLYCOLYSIS	0	1000	0	3.1.3.11
F16BDEPHOS-RXN_p	fructose-1,6-bisphosphatase;fructose 1,6-bisphosphatase;fructose-1,6-biphosphate phosphatase	beta-D-fructose1,6-bisphosphate + H2O --> beta-D-fructofuranose6-phosphate + phosphate	Nitab4.5_0007025g0040.1 or Nitab4.5_0000008g0390.1 or Nitab4.5_0017898g0010.1 or Nitab4.5_0008106g0030.1 or Nitab4.5_0017865g0020.1 or Nitab4.5_0003800g0010.1 or Nitab4.5_0001510g0010.1 or Nitab4.5_0000032g0010.1 or Nitab4.5_0002152g0090.1 or Nitab4.5_0005926g0020.1 or Nitab4.5_0001423g0120.1 or Nitab4.5_0000119g0310.1 or Nitab4.5_0001636g0060.1 or Nitab4.5_0002095g0090.1	Nitab4.5_0007025g0040.1 Nitab4.5_0000008g0390.1 Nitab4.5_0017898g0010.1 Nitab4.5_0008106g0030.1 Nitab4.5_0017865g0020.1 Nitab4.5_0003800g0010.1 Nitab4.5_0001510g0010.1 Nitab4.5_0000032g0010.1 Nitab4.5_0002152g0090.1 Nitab4.5_0005926g0020.1 Nitab4.5_0001423g0120.1 Nitab4.5_0000119g0310.1 Nitab4.5_0001636g0060.1 Nitab4.5_0002095g0090.1	0	P185-PWY|GLUCONEO-PWY|CALVIN-PWY|GLYCOLYSIS	0	1000	0	3.1.3.11
f6p_g6p_transform_p	f6p_g6p_transform_p	beta-D-glucose6-phosphate <=> beta-D-fructofuranose6-phosphate			1		-1000	1000	0
FAD-PYROPHOSPHATASE-RXN_c	FAD-PYROPHOSPHATASE-RXN	FAD + H2O <=> AMP + FMN + 2.0 H+			1		-1000	1000	0	3.6.1.18
FADSYN-RXN_c	FAD synthetase;FMN adenylyltransferase	ATP + FMN + H+ --> FAD + diphosphate	Nitab4.5_0000063g0160.1 or Nitab4.5_0010955g0010.1 or Nitab4.5_0000814g0100.1 or Nitab4.5_0000578g0080.1 or Nitab4.5_0005997g0050.1 or Nitab4.5_0004979g0070.1	Nitab4.5_0000063g0160.1 Nitab4.5_0010955g0010.1 Nitab4.5_0000814g0100.1 Nitab4.5_0000578g0080.1 Nitab4.5_0005997g0050.1 Nitab4.5_0004979g0070.1	0	RIBOSYN2-PWY	0	1000	0	2.7.7.2
FARNESOL-DEHYDROGENASE-RXN_c	FARNESOL-DEHYDROGENASE-RXN	NADP+ + (2E,6E)-farnesol <=> NADPH + H+ + (2E,6E)-farnesal	Nitab4.5_0000402g0230.1 or Nitab4.5_0000357g0330.1 or Nitab4.5_0000402g0180.1 or Nitab4.5_0000402g0170.1 or Nitab4.5_0000402g0220.1 or Nitab4.5_0000402g0190.1 or Nitab4.5_0000402g0240.1 or Nitab4.5_0000402g0160.1 or Nitab4.5_0000402g0200.1	Nitab4.5_0000402g0230.1 Nitab4.5_0000357g0330.1 Nitab4.5_0000402g0180.1 Nitab4.5_0000402g0170.1 Nitab4.5_0000402g0220.1 Nitab4.5_0000402g0190.1 Nitab4.5_0000402g0240.1 Nitab4.5_0000402g0160.1 Nitab4.5_0000402g0200.1	1		-1000	1000	0
FARNESYLTRANSTRANSFERASE-RXN_c	omega,E,E,E-geranyl-geranyl diphosphate synthase;farnesyltranstransferase;geranylgeranyl pyrophosphate synthase;geranylgeranyl diohosphate synthase;geranylgeranyl diphosphate synthase;fusicoccadiene synthase	isopentenyldiphosphate + (2E,6E)-farnesyldiphosphate --> geranylgeranyldiphosphate + diphosphate	Nitab4.5_0007036g0010.1 or Nitab4.5_0001922g0120.1 or Nitab4.5_0000110g0240.1 or Nitab4.5_0004118g0140.1 or Nitab4.5_0007287g0020.1 or Nitab4.5_0011545g0020.1 or Nitab4.5_0004294g0030.1 or Nitab4.5_0005314g0040.1	Nitab4.5_0007036g0010.1 Nitab4.5_0001922g0120.1 Nitab4.5_0000110g0240.1 Nitab4.5_0004118g0140.1 Nitab4.5_0007287g0020.1 Nitab4.5_0011545g0020.1 Nitab4.5_0004294g0030.1 Nitab4.5_0005314g0040.1	0		0	1000	0
FARNESYLTRANSTRANSFERASE-RXN_p	omega,E,E,E-geranyl-geranyl diphosphate synthase;farnesyltranstransferase;geranylgeranyl pyrophosphate synthase;geranylgeranyl diohosphate synthase;geranylgeranyl diphosphate synthase;fusicoccadiene synthase	isopentenyldiphosphate + (2E,6E)-farnesyldiphosphate --> geranylgeranyldiphosphate + diphosphate	Nitab4.5_0007036g0010.1 or Nitab4.5_0001922g0120.1 or Nitab4.5_0000110g0240.1 or Nitab4.5_0004118g0140.1 or Nitab4.5_0007287g0020.1 or Nitab4.5_0011545g0020.1 or Nitab4.5_0004294g0030.1 or Nitab4.5_0005314g0040.1	Nitab4.5_0007036g0010.1 Nitab4.5_0001922g0120.1 Nitab4.5_0000110g0240.1 Nitab4.5_0004118g0140.1 Nitab4.5_0007287g0020.1 Nitab4.5_0011545g0020.1 Nitab4.5_0004294g0030.1 Nitab4.5_0005314g0040.1	0	PWY-5120|HEXPPSYN-PWY|PWY-5783|PWY-5807|PWY-5805|PWY-5816|PWY-5817|PWY-5806|PWY-5893	0	1000	0	2.5.1.29
FCLEPIM-RXN_c	GDP-4-keto-6-deoxymannose-3,5-epimerase-4-reductase; GDP-L-fucose synthase	GDP-4-dehydro-alpha-D-rhamnose <=> GDP-4-dehydro-6-deoxy-beta-L-galactose	Nitab4.5_0002809g0070.1 or Nitab4.5_0001036g0010.1	Nitab4.5_0002809g0070.1 Nitab4.5_0001036g0010.1	1		-1000	1000	0	5.-.-.-
FCLREDUCT-RXN_c	GDP-4-keto-6-deoxymannose-3,5-epimerase-4-reductase; GDP-L-fucose synthase	GDP-4-dehydro-6-deoxy-beta-L-galactose + NADPH + H+ <=> GDP-beta-L-fucose + NADP+	Nitab4.5_0002809g0070.1 or Nitab4.5_0001036g0010.1	Nitab4.5_0002809g0070.1 Nitab4.5_0001036g0010.1	1		-1000	1000	0
Fe2_Cyto_tx	Fe2_Cyto_tx	Fe2+ <=>			1		-1000	1000	0
Fe3_Cyto_tx	Fe3_Cyto_tx	Fe3+ <=>			1		-1000	1000	0
FERREDOXIN--NITRITE-REDUCTASE-RXN_c	ferredoxin--nitrite reductase	nitrite + 8.0 H+ + 6.0 areducedferredoxin[iron-sulfur]cluster --> ammonium + 6.0 anoxidizedferredoxin[iron-sulfur]cluster + 2.0 H2O	Nitab4.5_0001401g0030.1 or Nitab4.5_0018347g0010.1 or Nitab4.5_0000876g0100.1 or Nitab4.5_0001401g0020.1 or Nitab4.5_0005249g0010.1	Nitab4.5_0001401g0030.1 Nitab4.5_0018347g0010.1 Nitab4.5_0000876g0100.1 Nitab4.5_0001401g0020.1 Nitab4.5_0005249g0010.1	0		0	1000	0
FERREDOXIN--NITRITE-REDUCTASE-RXN_p	ferredoxin--nitrite reductase	nitrite + 8.0 H+ + 6.0 areducedferredoxin[iron-sulfur]cluster --> ammonium + 6.0 anoxidizedferredoxin[iron-sulfur]cluster + 2.0 H2O	Nitab4.5_0001401g0030.1 or Nitab4.5_0018347g0010.1 or Nitab4.5_0000876g0100.1 or Nitab4.5_0001401g0020.1 or Nitab4.5_0005249g0010.1	Nitab4.5_0001401g0030.1 Nitab4.5_0018347g0010.1 Nitab4.5_0000876g0100.1 Nitab4.5_0001401g0020.1 Nitab4.5_0005249g0010.1	0	PWY490-3|PWY-381	0	1000	0	1.7.7.1
FERRIC-CHELATE-REDUCTASE-RXN_c	ferric-chelate reductase (NADH);ferric chelate reductase	2.0 asiderophore-boundFe(III) + NADH --> 2.0 asiderophore-boundFe(II) + NAD+ + H+	Nitab4.5_0000583g0340.1 or Nitab4.5_0000572g0060.1 or Nitab4.5_0006942g0060.1 or Nitab4.5_0000902g0160.1 or Nitab4.5_0004176g0050.1 or Nitab4.5_0000572g0120.1 or Nitab4.5_0000572g0110.1 or Nitab4.5_0000902g0200.1 or Nitab4.5_0004176g0030.1 or Nitab4.5_0002419g0010.1 or Nitab4.5_0012023g0010.1 or Nitab4.5_0001269g0060.1 or Nitab4.5_0000084g0350.1 or Nitab4.5_0000084g0380.1 or Nitab4.5_0012157g0030…	Nitab4.5_0000583g0340.1 Nitab4.5_0000572g0060.1 Nitab4.5_0006942g0060.1 Nitab4.5_0000902g0160.1 Nitab4.5_0004176g0050.1 Nitab4.5_0000572g0120.1 Nitab4.5_0000572g0110.1 Nitab4.5_0000902g0200.1 Nitab4.5_0004176g0030.1 Nitab4.5_0002419g0010.1 Nitab4.5_0012023g0010.1 Nitab4.5_0001269g0060.1 Nitab4.5_0000084g0350.1 Nitab4.5_0000084g0380.1 Nitab4.5_0012157g0030.1 Nitab4.5_0001793g0150.1 Nitab4.5_000126…	0	PWY-5934	0	1000	0	1.16.1.7
FGAMSYN-RXN_c	FGAMSYN-RXN	ATP + L-glutamine + H2O + N2-formyl-N1-(5-phospho-beta-D-ribosyl)glycinamide --> ADP + L-glutamate + H+ + phosphate + 2-(formamido)-N1-(5-phospho-beta-D-ribosyl)acetamidine			0		0	1000	0
FGAMSYN-RXN_p	phosphoribosylformylglycinamidine synthase;phosphoribosylformylglycinamidine synthetase;phosphoribosylformylglycinamide synthetase	ATP + L-glutamine + H2O + N2-formyl-N1-(5-phospho-beta-D-ribosyl)glycinamide --> ADP + L-glutamate + H+ + phosphate + 2-(formamido)-N1-(5-phospho-beta-D-ribosyl)acetamidine	Nitab4.5_0000333g0100.1 or Nitab4.5_0001169g0010.1 or Nitab4.5_0001788g0190.1	Nitab4.5_0000333g0100.1 Nitab4.5_0001169g0010.1 Nitab4.5_0001788g0190.1	0	PWY-6122	0	1000	0	6.3.5.3
FLAVONADPREDUCT-RXN_p	FLAVONADPREDUCT-RXN_p	NADP+ + areducedflavodoxin <=> NADPH + anoxidizedflavodoxin + H+			1		-1000	1000	0
FLAVONE-7-O-BETA-GLUCOSYLTRANSFERASE-RXN_c	FLAVONE-7-O-BETA-GLUCOSYLTRANSFERASE-RXN	UDP-alpha-D-glucose + luteolin <=> luteolin7-O-beta-D-glucoside + UDP			1		-1000	1000	0
FLAVONE-APIOSYLTRANSFERASE-RXN_c	FLAVONE-APIOSYLTRANSFERASE-RXN	apigenin7-O-beta-D-glucoside + UDP-D-apiose <=> H+ + UDP + apigenin7-O-[beta-D-apiosyl-(1-&amp;gt;2)-beta-D-glucoside]			1	PWY-6010	-1000	1000	0	2.4.2.25
FLAVONOL-3-O-GLUCOSYLTRANSFERASE-RXN_c	FLAVONOL-3-O-GLUCOSYLTRANSFERASE-RXN-CPD-12575/CPD-14950//UDP/CPD-14961/PROTON.42.	UDP-alpha-D-glucose + 3-O-methylkaempferol <=> kaempferide3-O-glucoside + H+ + UDP	Nitab4.5_0002805g0010.1 or Nitab4.5_0001709g0070.1 or Nitab4.5_0004228g0010.1 or Nitab4.5_0006485g0010.1 or Nitab4.5_0002292g0010.1 or Nitab4.5_0000073g0500.1 or Nitab4.5_0011033g0010.1 or Nitab4.5_0000019g0120.1 or Nitab4.5_0002570g0020.1 or Nitab4.5_0001727g0010.1 or Nitab4.5_0006871g0050.1 or Nitab4.5_0000259g0080.1 or Nitab4.5_0002292g0020.1 or Nitab4.5_0007562g0020.1 or Nitab4.5_0000407g0080…	Nitab4.5_0002805g0010.1 Nitab4.5_0001709g0070.1 Nitab4.5_0004228g0010.1 Nitab4.5_0006485g0010.1 Nitab4.5_0002292g0010.1 Nitab4.5_0000073g0500.1 Nitab4.5_0011033g0010.1 Nitab4.5_0000019g0120.1 Nitab4.5_0002570g0020.1 Nitab4.5_0001727g0010.1 Nitab4.5_0006871g0050.1 Nitab4.5_0000259g0080.1 Nitab4.5_0002292g0020.1 Nitab4.5_0007562g0020.1 Nitab4.5_0000407g0080.1 Nitab4.5_0002405g0140.1 Nitab4.5_001084…	1		-1000	1000	0
FLAVONOL-3-SULFOTRANSFERASE-RXN_c	quercetin 3-sulfotransferase	quercetin + 3'-phosphoadenylyl-sulfate --> quercetin3-sulfate + H+ + adenosine3',5'-bisphosphate	Nitab4.5_0002302g0010.1 or Nitab4.5_0000021g0360.1 or Nitab4.5_0008415g0020.1 or Nitab4.5_0000942g0010.1 or Nitab4.5_0010435g0040.1 or Nitab4.5_0002467g0060.1 or Nitab4.5_0000600g0100.1 or Nitab4.5_0000021g0370.1 or Nitab4.5_0000027g0240.1	Nitab4.5_0002302g0010.1 Nitab4.5_0000021g0360.1 Nitab4.5_0008415g0020.1 Nitab4.5_0000942g0010.1 Nitab4.5_0010435g0040.1 Nitab4.5_0002467g0060.1 Nitab4.5_0000600g0100.1 Nitab4.5_0000021g0370.1 Nitab4.5_0000027g0240.1	0		0	1000	0
FORMALDEHYDE-TRANSKETOLASE-RXN_c	dihydroxyacetone synthase	formaldehyde + D-xylulose5-phosphate --> dihydroxyacetone + D-glyceraldehyde3-phosphate			0	P185-PWY	0	1000	0	2.2.1.3
FORMAMIDASE-RXN_c	formamidase	formamide + H2O --> ammonium + formate	Nitab4.5_0000651g0100.1 or Nitab4.5_0000651g0100.1	Nitab4.5_0000651g0100.1 Nitab4.5_0000651g0100.1	0		0	1000	0	3.5.1.49
FORMATE_mc	FORMATE_mc	formate <=> formate			1		-1000	1000	0
FORMATE_pc	FORMATE_pc	formate <=> formate			1		-1000	1000	0
FORMATETHFLIG-RXN_c	formate--tetrahydrofolate ligase;formyltetrahydrofolate synthetase;formate:tetrahydrofolate ligase;formate:tetrahydropteroylpolyglutamate ligase;formate-tetrahydrofolate ligase	ATP + formate + atetrahydrofolate --> ADP + anN10-formyltetrahydrofolate + phosphate	Nitab4.5_0005132g0060.1 or Nitab4.5_0008074g0010.1	Nitab4.5_0005132g0060.1 Nitab4.5_0008074g0010.1	0	PWY-1722|PWY-2161|PWY-2201|1CMET2-PWY|PWY-5497|P164-PWY|PWY-3841	0	1000	0	6.3.4.3
FORMATETHFLIG-RXN_m	formate--tetrahydrofolate ligase;formyltetrahydrofolate synthetase;formate:tetrahydrofolate ligase;formate:tetrahydropteroylpolyglutamate ligase;formate-tetrahydrofolate ligase	ATP + formate + atetrahydrofolate --> ADP + anN10-formyltetrahydrofolate + phosphate	Nitab4.5_0005132g0060.1 or Nitab4.5_0008074g0010.1	Nitab4.5_0005132g0060.1 Nitab4.5_0008074g0010.1	0	PWY-1722|PWY-2161|PWY-2201|1CMET2-PWY|PWY-5497|P164-PWY|PWY-3841	0	1000	0	6.3.4.3
FORMATETHFLIG-RXN_p	formate--tetrahydrofolate ligase;formyltetrahydrofolate synthetase;formate:tetrahydrofolate ligase;formate:tetrahydropteroylpolyglutamate ligase;formate-tetrahydrofolate ligase	ATP + formate + atetrahydrofolate --> ADP + anN10-formyltetrahydrofolate + phosphate	Nitab4.5_0005132g0060.1 or Nitab4.5_0008074g0010.1	Nitab4.5_0005132g0060.1 Nitab4.5_0008074g0010.1	0	PWY-1722|PWY-2161|PWY-2201|1CMET2-PWY|PWY-5497|P164-PWY|PWY-3841	0	1000	0	6.3.4.3
FORMYL-COA-HYDROLASE-RXN_c	FORMYL-COA-HYDROLASE-RXN	formyl-CoA + H2O <=> coenzymeA + formate + H+			1		-1000	1000	0
FORMYLTHFDEFORMYL-RXN_c	10-formyltetrahydrofolate hydrolase;formyltetrahydrofolate deformylase	anN10-formyltetrahydrofolate + H2O --> formate + H+ + atetrahydrofolate	Nitab4.5_0001076g0020.1 or Nitab4.5_0001381g0150.1 or Nitab4.5_0002289g0080.1 or Nitab4.5_0000322g0220.1 or Nitab4.5_0000618g0110.1	Nitab4.5_0001076g0020.1 Nitab4.5_0001381g0150.1 Nitab4.5_0002289g0080.1 Nitab4.5_0000322g0220.1 Nitab4.5_0000618g0110.1	0		0	1000	0
FORMYLTHFDEFORMYL-RXN_p	10-formyltetrahydrofolate hydrolase;formyltetrahydrofolate deformylase	anN10-formyltetrahydrofolate + H2O --> formate + H+ + atetrahydrofolate	Nitab4.5_0001076g0020.1 or Nitab4.5_0001381g0150.1 or Nitab4.5_0002289g0080.1 or Nitab4.5_0000322g0220.1 or Nitab4.5_0000618g0110.1	Nitab4.5_0001076g0020.1 Nitab4.5_0001381g0150.1 Nitab4.5_0002289g0080.1 Nitab4.5_0000322g0220.1 Nitab4.5_0000618g0110.1	0	PWY-2201|1CMET2-PWY	0	1000	0	3.5.1.10
FPPSYN-RXN_c	farnesyl diphosphate synthase;omega,E,E-farnesyl diphosphate synthase;farnesyl pyrophosphate synthase	isopentenyldiphosphate + geranyldiphosphate --> (2E,6E)-farnesyldiphosphate + diphosphate	Nitab4.5_0000110g0240.1 or Nitab4.5_0002216g0020.1 or Nitab4.5_0006469g0010.1 or Nitab4.5_0003328g0080.1 or Nitab4.5_0005314g0040.1 or Nitab4.5_0008375g0020.1 or Nitab4.5_0005478g0020.1	Nitab4.5_0000110g0240.1 Nitab4.5_0002216g0020.1 Nitab4.5_0006469g0010.1 Nitab4.5_0003328g0080.1 Nitab4.5_0005314g0040.1 Nitab4.5_0008375g0020.1 Nitab4.5_0005478g0020.1	0	PWY-5123|PWY2OL-4	0	1000	0	2.5.1.10
FPPSYN-RXN_p	farnesyl diphosphate synthase;omega,E,E-farnesyl diphosphate synthase;farnesyl pyrophosphate synthase	isopentenyldiphosphate + geranyldiphosphate --> (2E,6E)-farnesyldiphosphate + diphosphate	Nitab4.5_0000110g0240.1 or Nitab4.5_0002216g0020.1 or Nitab4.5_0006469g0010.1 or Nitab4.5_0003328g0080.1 or Nitab4.5_0005314g0040.1 or Nitab4.5_0008375g0020.1 or Nitab4.5_0005478g0020.1	Nitab4.5_0000110g0240.1 Nitab4.5_0002216g0020.1 Nitab4.5_0006469g0010.1 Nitab4.5_0003328g0080.1 Nitab4.5_0005314g0040.1 Nitab4.5_0008375g0020.1 Nitab4.5_0005478g0020.1	0	PWY-5123|PWY2OL-4	0	1000	0	2.5.1.10
FRU_vc	FRUCTOSE_vc	fructose --> fructose			0		0	1000	0
FRUCTOKINASE-RXN_c	fructokinase;ATP:D-fructose 6-phosphotransferase	ATP + fructose --> ADP + beta-D-fructofuranose6-phosphate + H+	Nitab4.5_0009638g0010.1 or Nitab4.5_0010853g0010.1 or Nitab4.5_0000093g0080.1 or Nitab4.5_0002553g0020.1 or Nitab4.5_0004983g0020.1 or Nitab4.5_0003356g0010.1 or Nitab4.5_0000392g0040.1 or Nitab4.5_0000396g0130.1 or Nitab4.5_0001573g0010.1 or Nitab4.5_0000231g0030.1 or Nitab4.5_0000599g0050.1 or Nitab4.5_0002561g0090.1 or Nitab4.5_0002664g0050.1 or Nitab4.5_0000008g0450.1 or Nitab4.5_0002726g0090…	Nitab4.5_0009638g0010.1 Nitab4.5_0010853g0010.1 Nitab4.5_0000093g0080.1 Nitab4.5_0002553g0020.1 Nitab4.5_0004983g0020.1 Nitab4.5_0003356g0010.1 Nitab4.5_0000392g0040.1 Nitab4.5_0000396g0130.1 Nitab4.5_0001573g0010.1 Nitab4.5_0000231g0030.1 Nitab4.5_0000599g0050.1 Nitab4.5_0002561g0090.1 Nitab4.5_0002664g0050.1 Nitab4.5_0000008g0450.1 Nitab4.5_0002726g0090.1 Nitab4.5_0007734g0020.1 Nitab4.5_000112…	0	SUCUTIL-PWY|PWY-621	0	1000	0	2.7.1.4
FRUCTOSE_biomass	biomass	fructose <=>			1		-1000	1000	0
FUCOKINASE-RXN_c	L-fucokinase	ATP + L-fucopyranose --> ADP + beta-L-fucose1-phosphate + H+	Nitab4.5_0006770g0030.1 or Nitab4.5_0000307g0050.1	Nitab4.5_0006770g0030.1 Nitab4.5_0000307g0050.1	0		0	1000	0
FUM_H+_vc	FUM_H+_vc	fumarate + 2.0 Pumped__45_ROTON --> fumarate + 2.0 H+			0		0	1000	0
FUM_pc	FUM_pc	fumarate <=> fumarate			1		-1000	1000	0
FUM_rev_vc	FRUCTOSE_H+_rev_vc	fructose + Pumped__45_ROTON --> fructose + H+			0		0	1000	0
FUMARYLACETOACETASE-RXN_c	fumarylacetoacetate hydrolase	H2O + 4-fumaryl-acetoacetate --> fumarate + H+ + acetoacetate	Nitab4.5_0001198g0060.1	Nitab4.5_0001198g0060.1	0	TYRFUMCAT-PWY	0	1000	0	3.7.1.2
FUMHYDR-RXN_c	fumarase;fumarase B;fumarate hydratase;fumarase C;fumarase A	(S)-malate <=> fumarate + H2O	Nitab4.5_0009662g0010.1 or Nitab4.5_0000803g0020.1 or Nitab4.5_0007413g0010.1 or Nitab4.5_0000116g0300.1	Nitab4.5_0009662g0010.1 Nitab4.5_0000803g0020.1 Nitab4.5_0007413g0010.1 Nitab4.5_0000116g0300.1	1	PWY-561|PWY-5913|PWY-5690	-1000	1000	0	4.2.1.2
FUMHYDR-RXN_m	fumarase;fumarase B;fumarate hydratase;fumarase C;fumarase A	(S)-malate <=> fumarate + H2O	Nitab4.5_0009662g0010.1 or Nitab4.5_0000803g0020.1 or Nitab4.5_0007413g0010.1 or Nitab4.5_0000116g0300.1	Nitab4.5_0009662g0010.1 Nitab4.5_0000803g0020.1 Nitab4.5_0007413g0010.1 Nitab4.5_0000116g0300.1	1	PWY-561|PWY-5913|PWY-5690	-1000	1000	0	4.2.1.2
G6P_Pi_pc	G6P_Pi_pc	beta-D-glucose6-phosphate + phosphate <=> beta-D-glucose6-phosphate + phosphate			1		-1000	1000	0
GABATRANSAM-RXN_c	4-aminobutyrate aminotransferase	2-oxoglutarate + 4-aminobutanoate <=> L-glutamate + succinatesemialdehyde	Nitab4.5_0002570g0060.1 or Nitab4.5_0000170g0430.1 or Nitab4.5_0005023g0050.1 or Nitab4.5_0002570g0080.1 or Nitab4.5_0002232g0040.1 or Nitab4.5_0002015g0020.1 or Nitab4.5_0000073g0550.1	Nitab4.5_0002570g0060.1 Nitab4.5_0000170g0430.1 Nitab4.5_0005023g0050.1 Nitab4.5_0002570g0080.1 Nitab4.5_0002232g0040.1 Nitab4.5_0002015g0020.1 Nitab4.5_0000073g0550.1	1		-1000	1000	0
GABATRANSAM-RXN_m	4-aminobutyrate aminotransferase	2-oxoglutarate + 4-aminobutanoate <=> L-glutamate + succinatesemialdehyde	Nitab4.5_0002570g0060.1 or Nitab4.5_0000170g0430.1 or Nitab4.5_0005023g0050.1 or Nitab4.5_0002570g0080.1 or Nitab4.5_0002232g0040.1 or Nitab4.5_0002015g0020.1 or Nitab4.5_0000073g0550.1	Nitab4.5_0002570g0060.1 Nitab4.5_0000170g0430.1 Nitab4.5_0005023g0050.1 Nitab4.5_0002570g0080.1 Nitab4.5_0002232g0040.1 Nitab4.5_0002015g0020.1 Nitab4.5_0000073g0550.1	1	4AMINOBUTMETAB-PWY|PWY-4321	-1000	1000	0	2.6.1.19
GALACTOKIN-RXN_c	galactokinase	alpha-D-galactopyranose + ATP <=> ADP + alpha-D-galactose1-phosphate + H+	Nitab4.5_0000655g0040.1 or Nitab4.5_0004165g0030.1 or Nitab4.5_0000647g0260.1 or Nitab4.5_0005111g0010.1 or Nitab4.5_0001378g0100.1	Nitab4.5_0000655g0040.1 Nitab4.5_0004165g0030.1 Nitab4.5_0000647g0260.1 Nitab4.5_0005111g0010.1 Nitab4.5_0001378g0100.1	1	PWY-3821|COLANSYN-PWY|GALACTMETAB-PWY	-1000	1000	0	2.7.1.6
GALACTONOLACTONE-DEHYDROGENASE-RXN_c	L-galactono-1,4-lactone dehydrogenase	L-galactono-1,4-lactone + 2.0 anoxidizedc-typecytochrome --> L-ascorbate + 2.0 areducedc-typecytochrome + 3.0 H+	Nitab4.5_0013059g0010.1 or Nitab4.5_0002267g0070.1	Nitab4.5_0013059g0010.1 Nitab4.5_0002267g0070.1	0		0	1000	0
GALACTONOLACTONE-DEHYDROGENASE-RXN_m	L-galactono-1,4-lactone dehydrogenase	L-galactono-1,4-lactone + 2.0 anoxidizedc-typecytochrome --> L-ascorbate + 2.0 areducedc-typecytochrome + 3.0 H+	Nitab4.5_0013059g0010.1 or Nitab4.5_0002267g0070.1	Nitab4.5_0013059g0010.1 Nitab4.5_0002267g0070.1	0	PWY-882	0	1000	0	1.3.2.3
GALACTURIDYLYLTRANS-RXN_c	GALACTURIDYLYLTRANS-RXN	UDP-alpha-D-glucose + alpha-D-galactose1-phosphate <=> UDP-alpha-D-galactose + alpha-D-glucopyranose1-phosphate			1	COLANSYN-PWY|GALACTMETAB-PWY	-1000	1000	0	2.7.7.12
GALACTUROISOM-RXN_c	GALACTUROISOM-RXN	aldehydo-D-galacturonate <=> tagaturonate			1		-1000	1000	0
GALACTURONATE_biomass	biomass	GALACTURONATE <=>			1		-1000	1000	0
GALACTURONOKINASE-RXN_c	D-galacturonokinase	ATP + D-galactopyranuronate --> ADP + alpha-D-galacturonate1-phosphate + H+	Nitab4.5_0000053g0140.1 or Nitab4.5_0004947g0030.1	Nitab4.5_0000053g0140.1 Nitab4.5_0004947g0030.1	0		0	1000	0
GAMMA-GLUTAMYLCYCLOTRANSFERASE-RXN_c	GAMMA-GLUTAMYLCYCLOTRANSFERASE-RXN-CPD-23015//THR/5-OXOPROLINE.28.	gamma-L-glutamyl-L-threonine <=> L-threonine + 5-oxo-L-proline	Nitab4.5_0005475g0010.1 or Nitab4.5_0001159g0090.1 or Nitab4.5_0000025g0090.1 or Nitab4.5_0003259g0080.1 or Nitab4.5_0001803g0100.1 or Nitab4.5_0001273g0040.1 or Nitab4.5_0003963g0020.1 or Nitab4.5_0000083g0170.1	Nitab4.5_0005475g0010.1 Nitab4.5_0001159g0090.1 Nitab4.5_0000025g0090.1 Nitab4.5_0003259g0080.1 Nitab4.5_0001803g0100.1 Nitab4.5_0001273g0040.1 Nitab4.5_0003963g0020.1 Nitab4.5_0000083g0170.1	1		-1000	1000	0
GAP_3PGA_pc	GAP_3PGA_pc	3-phospho-D-glycerate + D-glyceraldehyde3-phosphate <=> 3-phospho-D-glycerate + D-glyceraldehyde3-phosphate			1		-1000	1000	0
GAP_Pi_pc	GAP_Pi_pc	D-glyceraldehyde3-phosphate + phosphate <=> D-glyceraldehyde3-phosphate + phosphate			1		-1000	1000	0
GAPOXNPHOSPHN-RXN_c	glyceraldehyde-3-phosphate dehydrogenase;NAD-dependent glyceraldehyde-3-phosphate dehydrogenase;glyceraldehyde 3-phosphate dehydrogenase;NAD+-dependent glyceraldehyde-3-phosphate dehydrogenase	D-glyceraldehyde3-phosphate + NAD+ + phosphate <=> 3-phospho-D-glyceroylphosphate + NADH + H+	Nitab4.5_0002198g0050.1 or Nitab4.5_0000052g0270.1 or Nitab4.5_0005327g0090.1 or Nitab4.5_0009657g0020.1 or Nitab4.5_0008861g0020.1 or Nitab4.5_0001664g0140.1 or Nitab4.5_0002525g0010.1 or Nitab4.5_0008957g0030.1 or Nitab4.5_0000581g0150.1 or Nitab4.5_0000029g0270.1 or Nitab4.5_0001898g0030.1 or Nitab4.5_0000029g0280.1 or Nitab4.5_0003777g0020.1	Nitab4.5_0002198g0050.1 Nitab4.5_0000052g0270.1 Nitab4.5_0005327g0090.1 Nitab4.5_0009657g0020.1 Nitab4.5_0008861g0020.1 Nitab4.5_0001664g0140.1 Nitab4.5_0002525g0010.1 Nitab4.5_0008957g0030.1 Nitab4.5_0000581g0150.1 Nitab4.5_0000029g0270.1 Nitab4.5_0001898g0030.1 Nitab4.5_0000029g0280.1 Nitab4.5_0003777g0020.1	1	P185-PWY|GLUCONEO-PWY|PWY-1042|GLYCOLYSIS	-1000	1000	0	1.2.1.12
GAPOXNPHOSPHN-RXN_p	glyceraldehyde-3-phosphate dehydrogenase;NAD-dependent glyceraldehyde-3-phosphate dehydrogenase;glyceraldehyde 3-phosphate dehydrogenase;NAD+-dependent glyceraldehyde-3-phosphate dehydrogenase	D-glyceraldehyde3-phosphate + NAD+ + phosphate <=> 3-phospho-D-glyceroylphosphate + NADH + H+	Nitab4.5_0002198g0050.1 or Nitab4.5_0000052g0270.1 or Nitab4.5_0005327g0090.1 or Nitab4.5_0009657g0020.1 or Nitab4.5_0008861g0020.1 or Nitab4.5_0001664g0140.1 or Nitab4.5_0002525g0010.1 or Nitab4.5_0008957g0030.1 or Nitab4.5_0000581g0150.1 or Nitab4.5_0000029g0270.1 or Nitab4.5_0001898g0030.1 or Nitab4.5_0000029g0280.1 or Nitab4.5_0003777g0020.1	Nitab4.5_0002198g0050.1 Nitab4.5_0000052g0270.1 Nitab4.5_0005327g0090.1 Nitab4.5_0009657g0020.1 Nitab4.5_0008861g0020.1 Nitab4.5_0001664g0140.1 Nitab4.5_0002525g0010.1 Nitab4.5_0008957g0030.1 Nitab4.5_0000581g0150.1 Nitab4.5_0000029g0270.1 Nitab4.5_0001898g0030.1 Nitab4.5_0000029g0280.1 Nitab4.5_0003777g0020.1	1	P185-PWY|GLUCONEO-PWY|PWY-1042|GLYCOLYSIS	-1000	1000	0	1.2.1.12
GARTRANSFORMYL2-RXN_c	GARTRANSFORMYL2-RXN	ATP + formate + N1-(5-phospho-beta-D-ribosyl)glycinamide --> ADP + H+ + phosphate + N2-formyl-N1-(5-phospho-beta-D-ribosyl)glycinamide			0		0	1000	0
GART-RXN_c	phosphoribosylglycinamide formyltransferase	anN10-formyltetrahydrofolate + N1-(5-phospho-beta-D-ribosyl)glycinamide <=> H+ + atetrahydrofolate + N2-formyl-N1-(5-phospho-beta-D-ribosyl)glycinamide	Nitab4.5_0000143g0400.1 or Nitab4.5_0001198g0130.1	Nitab4.5_0000143g0400.1 Nitab4.5_0001198g0130.1	1		-1000	1000	0
GART-RXN_p	phosphoribosylglycinamide formyltransferase	anN10-formyltetrahydrofolate + N1-(5-phospho-beta-D-ribosyl)glycinamide <=> H+ + atetrahydrofolate + N2-formyl-N1-(5-phospho-beta-D-ribosyl)glycinamide	Nitab4.5_0000143g0400.1 or Nitab4.5_0001198g0130.1	Nitab4.5_0000143g0400.1 Nitab4.5_0001198g0130.1	1	FOLSYN-PWY|PWY-6122	-1000	1000	0	2.1.2.2
GCVMULTI-RXN_m	glycine decarboxylase;glycine cleavage complex;gcv system	glycine + NAD+ + atetrahydrofolate --> ammonium + CO2 + a5,10-methylenetetrahydrofolate + NADH	Nitab4.5_0000138g0050.1 or Nitab4.5_0005588g0020.1 or Nitab4.5_0007745g0010.1 or Nitab4.5_0001288g0170.1	Nitab4.5_0000138g0050.1 Nitab4.5_0005588g0020.1 Nitab4.5_0007745g0010.1 Nitab4.5_0001288g0170.1	0	PWY-2201|1CMET2-PWY|PWY-3841|PWY-181	0	1000	0
GCVP-RXN_m	glycine decarboxylase;glycine dehydrogenase	glycine + a[glycine-cleavagecomplexHprotein]N6-lipoyl-L-lysine + H+ --> a[glycine-cleavagecomplexHprotein]N6-aminomethyldihydrolipoyl-L-lysine + CO2	Nitab4.5_0007745g0010.1 or Nitab4.5_0003627g0010.1 or Nitab4.5_0001288g0170.1 or Nitab4.5_0000138g0050.1 or Nitab4.5_0005588g0020.1 or Nitab4.5_0001367g0020.1	Nitab4.5_0007745g0010.1 Nitab4.5_0003627g0010.1 Nitab4.5_0001288g0170.1 Nitab4.5_0000138g0050.1 Nitab4.5_0005588g0020.1 Nitab4.5_0001367g0020.1	0		0	1000	0
GCVT-RXN_m	aminomethyltransferase	a[glycine-cleavagecomplexHprotein]N6-aminomethyldihydrolipoyl-L-lysine + atetrahydrofolate --> ammonium + a[glycine-cleavagecomplexHprotein]N6-dihydrolipoyl-L-lysine + a5,10-methylenetetrahydrofolate	Nitab4.5_0007745g0010.1 or Nitab4.5_0000816g0080.1 or Nitab4.5_0005588g0020.1 or Nitab4.5_0002695g0040.1 or Nitab4.5_0007963g0010.1 or Nitab4.5_0000138g0050.1 or Nitab4.5_0010336g0030.1 or Nitab4.5_0001288g0170.1	Nitab4.5_0007745g0010.1 Nitab4.5_0000816g0080.1 Nitab4.5_0005588g0020.1 Nitab4.5_0002695g0040.1 Nitab4.5_0007963g0010.1 Nitab4.5_0000138g0050.1 Nitab4.5_0010336g0030.1 Nitab4.5_0001288g0170.1	0		0	1000	0
GDPKIN-RXN_c	GDP kinase	ATP + GDP --> ADP + GTP	Nitab4.5_0005418g0060.1 or Nitab4.5_0003596g0010.1 or Nitab4.5_0000189g0100.1 or Nitab4.5_0000161g0290.1 or Nitab4.5_0012701g0010.1 or Nitab4.5_0006775g0090.1 or Nitab4.5_0001210g0090.1 or Nitab4.5_0006101g0010.1 or Nitab4.5_0000339g0050.1 or Nitab4.5_0002055g0090.1 or Nitab4.5_0006622g0060.1 or Nitab4.5_0000563g0250.1 or Nitab4.5_0000339g0090.1 or Nitab4.5_0005192g0030.1 or Nitab4.5_0010248g0020…	Nitab4.5_0005418g0060.1 Nitab4.5_0003596g0010.1 Nitab4.5_0000189g0100.1 Nitab4.5_0000161g0290.1 Nitab4.5_0012701g0010.1 Nitab4.5_0006775g0090.1 Nitab4.5_0001210g0090.1 Nitab4.5_0006101g0010.1 Nitab4.5_0000339g0050.1 Nitab4.5_0002055g0090.1 Nitab4.5_0006622g0060.1 Nitab4.5_0000563g0250.1 Nitab4.5_0000339g0090.1 Nitab4.5_0005192g0030.1 Nitab4.5_0010248g0020.1 Nitab4.5_0004427g0020.1 Nitab4.5_000736…	0	PWY-6125	0	1000	0	2.7.4.6
GDPKIN-RXN_m	GDP kinase	ATP + GDP --> ADP + GTP	Nitab4.5_0005418g0060.1 or Nitab4.5_0003596g0010.1 or Nitab4.5_0000189g0100.1 or Nitab4.5_0000161g0290.1 or Nitab4.5_0012701g0010.1 or Nitab4.5_0006775g0090.1 or Nitab4.5_0001210g0090.1 or Nitab4.5_0006101g0010.1 or Nitab4.5_0000339g0050.1 or Nitab4.5_0002055g0090.1 or Nitab4.5_0006622g0060.1 or Nitab4.5_0000563g0250.1 or Nitab4.5_0000339g0090.1 or Nitab4.5_0005192g0030.1 or Nitab4.5_0010248g0020…	Nitab4.5_0005418g0060.1 Nitab4.5_0003596g0010.1 Nitab4.5_0000189g0100.1 Nitab4.5_0000161g0290.1 Nitab4.5_0012701g0010.1 Nitab4.5_0006775g0090.1 Nitab4.5_0001210g0090.1 Nitab4.5_0006101g0010.1 Nitab4.5_0000339g0050.1 Nitab4.5_0002055g0090.1 Nitab4.5_0006622g0060.1 Nitab4.5_0000563g0250.1 Nitab4.5_0000339g0090.1 Nitab4.5_0005192g0030.1 Nitab4.5_0010248g0020.1 Nitab4.5_0004427g0020.1 Nitab4.5_000736…	0	PWY-6125	0	1000	0	2.7.4.6
GDPKIN-RXN_p	GDP kinase	ATP + GDP --> ADP + GTP	Nitab4.5_0005418g0060.1 or Nitab4.5_0003596g0010.1 or Nitab4.5_0000189g0100.1 or Nitab4.5_0000161g0290.1 or Nitab4.5_0012701g0010.1 or Nitab4.5_0006775g0090.1 or Nitab4.5_0001210g0090.1 or Nitab4.5_0006101g0010.1 or Nitab4.5_0000339g0050.1 or Nitab4.5_0002055g0090.1 or Nitab4.5_0006622g0060.1 or Nitab4.5_0000563g0250.1 or Nitab4.5_0000339g0090.1 or Nitab4.5_0005192g0030.1 or Nitab4.5_0010248g0020…	Nitab4.5_0005418g0060.1 Nitab4.5_0003596g0010.1 Nitab4.5_0000189g0100.1 Nitab4.5_0000161g0290.1 Nitab4.5_0012701g0010.1 Nitab4.5_0006775g0090.1 Nitab4.5_0001210g0090.1 Nitab4.5_0006101g0010.1 Nitab4.5_0000339g0050.1 Nitab4.5_0002055g0090.1 Nitab4.5_0006622g0060.1 Nitab4.5_0000563g0250.1 Nitab4.5_0000339g0090.1 Nitab4.5_0005192g0030.1 Nitab4.5_0010248g0020.1 Nitab4.5_0004427g0020.1 Nitab4.5_000736…	0	PWY-6125	0	1000	0	2.7.4.6
GDPMANDEHYDRA-RXN_c	GDP-mannose 4,6-dehydratase;GDP-D-mannose dehydratase;GDP-D-mannose 4,6-dehydratase;GDP-alpha-D-mannose 4,6-dehydratase	GDP-alpha-D-mannose --> GDP-4-dehydro-alpha-D-rhamnose + H2O	Nitab4.5_0004254g0040.1 or Nitab4.5_0006764g0050.1 or Nitab4.5_0009266g0050.1 or Nitab4.5_0005721g0010.1	Nitab4.5_0004254g0040.1 Nitab4.5_0006764g0050.1 Nitab4.5_0009266g0050.1 Nitab4.5_0005721g0010.1	0	PWY-5739|GDPRHAMSYN-PWY|PWY-66|COLANSYN-PWY	0	1000	0	4.2.1.47
GDPPYPHOSKIN-RXN_c	GDP pyrophosphokinase;GDP diphosphokinase	ATP + GDP --> AMP + ppGpp + H+			0	PPGPPMET-PWY	0	1000	0	2.7.6.5
GDPREDUCT-RXN_c	GDP reductase	GDP + areducedthioredoxin --> dGDP + anoxidizedthioredoxin + H2O	Nitab4.5_0002334g0110.1 or Nitab4.5_0001896g0040.1 or Nitab4.5_0000732g0160.1 or Nitab4.5_0002577g0050.1 or Nitab4.5_0007495g0020.1 or Nitab4.5_0003162g0040.1 or Nitab4.5_0001728g0060.1 or Nitab4.5_0012816g0010.1 or Nitab4.5_0003162g0030.1 or Nitab4.5_0008290g0020.1 or Nitab4.5_0010204g0020.1 or Nitab4.5_0002050g0120.1	Nitab4.5_0002334g0110.1 Nitab4.5_0001896g0040.1 Nitab4.5_0000732g0160.1 Nitab4.5_0002577g0050.1 Nitab4.5_0007495g0020.1 Nitab4.5_0003162g0040.1 Nitab4.5_0001728g0060.1 Nitab4.5_0012816g0010.1 Nitab4.5_0003162g0030.1 Nitab4.5_0008290g0020.1 Nitab4.5_0010204g0020.1 Nitab4.5_0002050g0120.1	0	PWY-6125	0	1000	0	1.17.4.1
GERANIOL-DEHYDROGENASE-RXN_c	geraniol dehydrogenase	geraniol + NADP+ --> geranial + NADPH + H+	Nitab4.5_0000357g0320.1 or Nitab4.5_0000402g0230.1 or Nitab4.5_0000402g0180.1 or Nitab4.5_0000402g0170.1 or Nitab4.5_0000402g0200.1 or Nitab4.5_0000402g0220.1 or Nitab4.5_0000402g0190.1 or Nitab4.5_0005099g0030.1 or Nitab4.5_0000402g0240.1 or Nitab4.5_0000402g0160.1 or Nitab4.5_0000357g0330.1	Nitab4.5_0000357g0320.1 Nitab4.5_0000402g0230.1 Nitab4.5_0000402g0180.1 Nitab4.5_0000402g0170.1 Nitab4.5_0000402g0200.1 Nitab4.5_0000402g0220.1 Nitab4.5_0000402g0190.1 Nitab4.5_0005099g0030.1 Nitab4.5_0000402g0240.1 Nitab4.5_0000402g0160.1 Nitab4.5_0000357g0330.1	0	PWY-5829	0	1000	0	1.1.1.183
GERANYL-DIPHOSPHATE-CYCLASE-RXN_c	GERANYL-DIPHOSPHATE-CYCLASE-RXN	geranyldiphosphate <=> (+)-bornyl-diphosphate			1		-1000	1000	0
GLC_biomass	biomass	beta-D-glucopyranose <=>			1		-1000	1000	0
GLC_Cyto_tx	GLC_tx	Pumped__45_ROTON --> beta-D-glucopyranose + H+			0		0	0	0
GLC_pc	GLC_pc	beta-D-glucopyranose --> beta-D-glucopyranose			0		0	1000	0
GLC_vc	GLC_vc	beta-D-glucopyranose --> beta-D-glucopyranose			0		0	1000	0
GLN_biomass	biomass	L-glutamine <=>			1		-1000	1000	0
GLN_GLU_mc	GLN_GLU_mc	L-glutamine + L-glutamate <=> L-glutamine + L-glutamate			1		-1000	1000	0
GLN_GLU_pc	GLN_GLU_pc	L-glutamine + L-glutamate <=> L-glutamine + L-glutamate			1		-1000	1000	0
GLT_biomass	biomass	L-glutamate <=>			1		-1000	1000	0
GLT_MAL_pc	GLT_MAL_pc	L-glutamate + (S)-malate <=> L-glutamate + (S)-malate			1		-1000	1000	0
GLT_xc	GLT_xc	L-glutamate <=> L-glutamate			1		-1000	1000	0
GLU6PDEHYDROG-RXN_c	glucose-6-phosphate dehydrogenase;NADP+-dependent glucose-6-phosphate dehydrogenase;glucose-6-phosphate 1-dehydrogenase	α-glucose 6-phosphate + NADP+ --> 6-phosphoD-glucono-1,5-lactone + NADPH + H+	Nitab4.5_0025212g0010.1 or Nitab4.5_0000709g0010.1 or Nitab4.5_0001867g0060.1 or Nitab4.5_0001701g0110.1 or Nitab4.5_0002783g0090.1 or Nitab4.5_0002783g0080.1 or Nitab4.5_0001863g0080.1 or Nitab4.5_0005710g0040.1 or Nitab4.5_0000861g0020.1	Nitab4.5_0025212g0010.1 Nitab4.5_0000709g0010.1 Nitab4.5_0001867g0060.1 Nitab4.5_0001701g0110.1 Nitab4.5_0002783g0090.1 Nitab4.5_0002783g0080.1 Nitab4.5_0001863g0080.1 Nitab4.5_0005710g0040.1 Nitab4.5_0000861g0020.1	0	OXIDATIVEPENT-PWY	0	1000	0	1.1.1.49
GLU6PDEHYDROG-RXN_p	glucose-6-phosphate dehydrogenase;NADP+-dependent glucose-6-phosphate dehydrogenase;glucose-6-phosphate 1-dehydrogenase	α-glucose 6-phosphate + NADP+ --> 6-phosphoD-glucono-1,5-lactone + NADPH + H+	Nitab4.5_0025212g0010.1 or Nitab4.5_0000709g0010.1 or Nitab4.5_0001867g0060.1 or Nitab4.5_0001701g0110.1 or Nitab4.5_0002783g0090.1 or Nitab4.5_0002783g0080.1 or Nitab4.5_0001863g0080.1 or Nitab4.5_0005710g0040.1 or Nitab4.5_0000861g0020.1	Nitab4.5_0025212g0010.1 Nitab4.5_0000709g0010.1 Nitab4.5_0001867g0060.1 Nitab4.5_0001701g0110.1 Nitab4.5_0002783g0090.1 Nitab4.5_0002783g0080.1 Nitab4.5_0001863g0080.1 Nitab4.5_0005710g0040.1 Nitab4.5_0000861g0020.1	0	OXIDATIVEPENT-PWY	0	1000	0	1.1.1.49
GLUC1PADENYLTRANS-RXN_p	glucose 1-phosphate adenylyltransferase;ADP-glucose pyrophosphorylase;glucose-1-phosphate adenylyltransferase	ATP + alpha-D-glucopyranose1-phosphate + H+ --> ADP-alpha-D-glucose + diphosphate	Nitab4.5_0000013g0010.1 or Nitab4.5_0000308g0330.1 or Nitab4.5_0000968g0050.1 or Nitab4.5_0003363g0010.1 or Nitab4.5_0007468g0020.1 or Nitab4.5_0000630g0120.1 or Nitab4.5_0009972g0030.1 or Nitab4.5_0010298g0010.1 or Nitab4.5_0001022g0030.1 or Nitab4.5_0000017g0230.1	Nitab4.5_0000013g0010.1 Nitab4.5_0000308g0330.1 Nitab4.5_0000968g0050.1 Nitab4.5_0003363g0010.1 Nitab4.5_0007468g0020.1 Nitab4.5_0000630g0120.1 Nitab4.5_0009972g0030.1 Nitab4.5_0010298g0010.1 Nitab4.5_0001022g0030.1 Nitab4.5_0000017g0230.1	0	GLYCOGENSYNTH-PWY|PWY-622	0	1000	0	2.7.7.27
GLUC1PURIDYLTRANS-RXN_c	UDP-glucose pyrophosphorylase;UTPmdashglucose-1-phosphate uridylyltransferase;UTP-glucose-1-phosphate uridylyltransferase;UTP:glucose-1-phosphate uridylyltransferase;UDP-D-glucose pyrophosphorylase;UTP--glucose-1-phosphate uridylyltransferase;UDP-galactose/glucose pyrophosphorylase	alpha-D-glucopyranose1-phosphate + H+ + UTP --> UDP-alpha-D-glucose + diphosphate	Nitab4.5_0000792g0200.1 or Nitab4.5_0009147g0020.1 or Nitab4.5_0001198g0330.1 or Nitab4.5_0002557g0050.1 or Nitab4.5_0000058g0250.1 or Nitab4.5_0000143g0530.1 or Nitab4.5_0000317g0080.1 or Nitab4.5_0000969g0030.1 or Nitab4.5_0007787g0030.1 or Nitab4.5_0001735g0060.1	Nitab4.5_0000792g0200.1 Nitab4.5_0009147g0020.1 Nitab4.5_0001198g0330.1 Nitab4.5_0002557g0050.1 Nitab4.5_0000058g0250.1 Nitab4.5_0000143g0530.1 Nitab4.5_0000317g0080.1 Nitab4.5_0000969g0030.1 Nitab4.5_0007787g0030.1 Nitab4.5_0001735g0060.1	0	PWY-5067|PWY-3821|SUCSYN-PWY|PWY-621|COLANSYN-PWY|GALACTMETAB-PWY	0	1000	0	2.7.7.9
GLUCOKIN-RXN_c	glucokinase;D-glucopyranose 6-kinase;hexokinase;ATP:D-glucose 6-phosphotransferase;alpha-D-glucopyranose 6-kinase	ATP + beta-D-glucopyranose --> ADP + α-glucose 6-phosphate + H+	Nitab4.5_0002726g0090.1 or Nitab4.5_0012451g0020.1 or Nitab4.5_0022896g0010.1 or Nitab4.5_0006878g0050.1 or Nitab4.5_0000566g0050.1 or Nitab4.5_0000396g0130.1 or Nitab4.5_0000093g0080.1 or Nitab4.5_0002561g0090.1	Nitab4.5_0002726g0090.1 Nitab4.5_0012451g0020.1 Nitab4.5_0022896g0010.1 Nitab4.5_0006878g0050.1 Nitab4.5_0000566g0050.1 Nitab4.5_0000396g0130.1 Nitab4.5_0000093g0080.1 Nitab4.5_0002561g0090.1	0	ANAGLYCOLYSIS-PWY|GLUCOSE1PMETAB-PWY|PWY-5661|PWY-2723|PWY0-1182|GLYCOCAT-PWY	0	1000	0	2.7.1.2
GLUCOKIN-RXN_p	glucokinase;D-glucopyranose 6-kinase;hexokinase;ATP:D-glucose 6-phosphotransferase;alpha-D-glucopyranose 6-kinase	ATP + beta-D-glucopyranose --> ADP + α-glucose 6-phosphate + H+	Nitab4.5_0002726g0090.1 or Nitab4.5_0012451g0020.1 or Nitab4.5_0022896g0010.1 or Nitab4.5_0006878g0050.1 or Nitab4.5_0000566g0050.1 or Nitab4.5_0000396g0130.1 or Nitab4.5_0000093g0080.1 or Nitab4.5_0002561g0090.1	Nitab4.5_0002726g0090.1 Nitab4.5_0012451g0020.1 Nitab4.5_0022896g0010.1 Nitab4.5_0006878g0050.1 Nitab4.5_0000566g0050.1 Nitab4.5_0000396g0130.1 Nitab4.5_0000093g0080.1 Nitab4.5_0002561g0090.1	0	ANAGLYCOLYSIS-PWY|GLUCOSE1PMETAB-PWY|PWY-5661|PWY-2723|PWY0-1182|GLYCOCAT-PWY	0	1000	0	2.7.1.2
GLUCONOKIN-RXN_c	gluconokinase;D-gluconate kinase	ATP + D-gluconate --> ADP + D-gluconate6-phosphate + H+	Nitab4.5_0002229g0090.1 or Nitab4.5_0000207g0420.1	Nitab4.5_0002229g0090.1 Nitab4.5_0000207g0420.1	0	IDNCAT-PWY	0	1000	0	2.7.1.12
GLUCONOLACT-RXN_c	glucose and glucose-1-phosphate degradation	6-phosphoD-glucono-1,5-lactone + H2O <=> D-gluconate6-phosphate + H+			1		-1000	1000	0
GLUCOSAMINE-KINASE-RXN_c	glucosamine kinase	ATP + D-glucosamine --> ADP + D-glucosamine6-phosphate + H+	Nitab4.5_0000300g0200.1 or Nitab4.5_0006878g0050.1 or Nitab4.5_0000300g0200.1 or Nitab4.5_0004969g0090.1 or Nitab4.5_0000093g0080.1 or Nitab4.5_0000566g0050.1 or Nitab4.5_0002561g0090.1 or Nitab4.5_0000396g0130.1	Nitab4.5_0000300g0200.1 Nitab4.5_0006878g0050.1 Nitab4.5_0000300g0200.1 Nitab4.5_0004969g0090.1 Nitab4.5_0000093g0080.1 Nitab4.5_0000566g0050.1 Nitab4.5_0002561g0090.1 Nitab4.5_0000396g0130.1	0		0	1000	0
GLUCOSAMINEPNACETYLTRANS-RXN_c	glucosamine-6-phosphate acetyltransferase;glucosamine 6-phosphate N-acetylase;glucosamine-6-phosphate N-acetyltransferase	acetyl-CoA + D-glucosamine6-phosphate --> coenzymeA + N-acetyl-D-glucosamine6-phosphate + H+	Nitab4.5_0000794g0110.1 or Nitab4.5_0003231g0010.1	Nitab4.5_0000794g0110.1 Nitab4.5_0003231g0010.1	0		0	1000	0
GLUCOSE-1-PHOSPHAT-RXN_c	glucose-1-phosphatase	alpha-D-glucopyranose1-phosphate + H2O --> beta-D-glucopyranose + phosphate	Nitab4.5_0003616g0020.1 or Nitab4.5_0010461g0010.1 or Nitab4.5_0009567g0030.1 or Nitab4.5_0004913g0010.1 or Nitab4.5_0008242g0010.1 or Nitab4.5_0000055g0120.1 or Nitab4.5_0000318g0140.1 or Nitab4.5_0005487g0020.1 or Nitab4.5_0002531g0130.1 or Nitab4.5_0002055g0050.1 or Nitab4.5_0001114g0020.1 or Nitab4.5_0001360g0120.1	Nitab4.5_0003616g0020.1 Nitab4.5_0010461g0010.1 Nitab4.5_0009567g0030.1 Nitab4.5_0004913g0010.1 Nitab4.5_0008242g0010.1 Nitab4.5_0000055g0120.1 Nitab4.5_0000318g0140.1 Nitab4.5_0005487g0020.1 Nitab4.5_0002531g0130.1 Nitab4.5_0002055g0050.1 Nitab4.5_0001114g0020.1 Nitab4.5_0001360g0120.1	0		0	1000	0
GLUCOSE-6-PHOSPHATE-1-EPIMERASE-RXN_c	D-glucose 6-phosphate 1-epimerase	alpha-D-glucose6-phosphate <=> beta-D-glucose6-phosphate	Nitab4.5_0005619g0040.1 or Nitab4.5_0000178g0210.1 or Nitab4.5_0000305g0200.1 or Nitab4.5_0002529g0050.1 or Nitab4.5_0007386g0020.1 or Nitab4.5_0006115g0030.1 or Nitab4.5_0004772g0010.1 or Nitab4.5_0016920g0010.1 or Nitab4.5_0000223g0090.1 or Nitab4.5_0001550g0110.1 or Nitab4.5_0000055g0270.1 or Nitab4.5_0002627g0020.1 or Nitab4.5_0000370g0110.1 or Nitab4.5_0000200g0030.1	Nitab4.5_0005619g0040.1 Nitab4.5_0000178g0210.1 Nitab4.5_0000305g0200.1 Nitab4.5_0002529g0050.1 Nitab4.5_0007386g0020.1 Nitab4.5_0006115g0030.1 Nitab4.5_0004772g0010.1 Nitab4.5_0016920g0010.1 Nitab4.5_0000223g0090.1 Nitab4.5_0001550g0110.1 Nitab4.5_0000055g0270.1 Nitab4.5_0002627g0020.1 Nitab4.5_0000370g0110.1 Nitab4.5_0000200g0030.1	1		-1000	1000	0
GLUCOSYLCERAMIDASE-RXN_c	GLUCOSYLCERAMIDASE-RXN	abeta-D-glucosyl-N-acylsphingosine + H2O --> beta-D-glucopyranose + asphingosineceramide	Nitab4.5_0013721g0010.1 or Nitab4.5_0003750g0030.1 or Nitab4.5_0004974g0080.1 or Nitab4.5_0002546g0070.1 or Nitab4.5_0001057g0190.1	Nitab4.5_0013721g0010.1 Nitab4.5_0003750g0030.1 Nitab4.5_0004974g0080.1 Nitab4.5_0002546g0070.1 Nitab4.5_0001057g0190.1	0		0	1000	0
GLUCURONATE-REDUCTASE-RXN_c	D-glucuronate reductase	aldehydo-D-glucuronate + NADPH + H+ --> L-gulonate + NADP+	Nitab4.5_0003362g0020.1 or Nitab4.5_0002170g0040.1 or Nitab4.5_0001226g0070.1	Nitab4.5_0003362g0020.1 Nitab4.5_0002170g0040.1 Nitab4.5_0001226g0070.1	0		0	1000	0
GLUCURONOKINASE-RXN_c	glucuronokinase	ATP + D-glucopyranuronate --> ADP + alpha-D-glucuronate1-phosphate + H+	Nitab4.5_0000040g0670.1 or Nitab4.5_0006683g0060.1 or Nitab4.5_0001550g0030.1 or Nitab4.5_0001860g0030.1	Nitab4.5_0000040g0670.1 Nitab4.5_0006683g0060.1 Nitab4.5_0001550g0030.1 Nitab4.5_0001860g0030.1	0	PWY-4841	0	1000	0	2.7.1.43
GLURS-RXN_p	GLURS-RXN	ATP + atRNAglu + L-glutamate --> AMP + anL-glutamyl-[tRNAGlu] + diphosphate			0	TRNA-CHARGING-PWY|PWY-5188	0	1000	0	6.1.1.17
GLUTACONYL-COA_CO-A_xc	GLUTACONYL__45__COA_CO__45__A_xc	coenzymeA + (E)-glutaconyl-CoA <=> coenzymeA + (E)-glutaconyl-CoA			1		-1000	1000	0
GLUTACONYL-COA-DECARBOXYLASE-RXN_c	GLUTACONYL-COA-DECARBOXYLASE-RXN	(E)-glutaconyl-CoA + H+ <=> CO2 + crotonyl-CoA			1		-1000	1000	0
GLUTACONYL-COA-DECARBOXYLASE-RXN_x	GLUTACONYL-COA-DECARBOXYLASE-RXN	(E)-glutaconyl-CoA + H+ <=> CO2 + crotonyl-CoA			1		-1000	1000	0
GLUTAMATE-DEHYDROGENASE-NADP+-RXN_c	glutamate dehydrogenase	L-glutamate + NAD(P)+ + H2O --> ammonium + NAD(P)H + H+ + 2-oxoglutarate	Nitab4.5_0014508g0010.1 or Nitab4.5_0000375g0370.1 or Nitab4.5_0004099g0020.1 or Nitab4.5_0002769g0080.1 or Nitab4.5_0002236g0060.1 or Nitab4.5_0000108g0420.1 or Nitab4.5_0007542g0020.1 or Nitab4.5_0002359g0020.1 or Nitab4.5_0009048g0020.1 or Nitab4.5_0000103g0200.1 or Nitab4.5_0004844g0040.1	Nitab4.5_0014508g0010.1 Nitab4.5_0000375g0370.1 Nitab4.5_0004099g0020.1 Nitab4.5_0002769g0080.1 Nitab4.5_0002236g0060.1 Nitab4.5_0000108g0420.1 Nitab4.5_0007542g0020.1 Nitab4.5_0002359g0020.1 Nitab4.5_0009048g0020.1 Nitab4.5_0000103g0200.1 Nitab4.5_0004844g0040.1	0		0	1000	0
GLUTAMATE-DEHYDROGENASE-RXN_c	glutamate dehydrogenase (NAD-dependent);NAD-dependent glutamate dehydrogenase	L-glutamate + NAD+ + H2O --> ammonium + NADH + H+ + 2-oxoglutarate	Nitab4.5_0009048g0020.1 or Nitab4.5_0004099g0020.1 or Nitab4.5_0002769g0080.1 or Nitab4.5_0002236g0060.1 or Nitab4.5_0000108g0420.1 or Nitab4.5_0002359g0020.1 or Nitab4.5_0007542g0020.1 or Nitab4.5_0000375g0370.1 or Nitab4.5_0014508g0010.1 or Nitab4.5_0000103g0200.1 or Nitab4.5_0004844g0040.1	Nitab4.5_0009048g0020.1 Nitab4.5_0004099g0020.1 Nitab4.5_0002769g0080.1 Nitab4.5_0002236g0060.1 Nitab4.5_0000108g0420.1 Nitab4.5_0002359g0020.1 Nitab4.5_0007542g0020.1 Nitab4.5_0000375g0370.1 Nitab4.5_0014508g0010.1 Nitab4.5_0000103g0200.1 Nitab4.5_0004844g0040.1	0		0	1000	0
GLUTAMATE-DEHYDROGENASE-RXN_m	glutamate dehydrogenase (NAD-dependent);NAD-dependent glutamate dehydrogenase	L-glutamate + NAD+ + H2O --> ammonium + NADH + H+ + 2-oxoglutarate	Nitab4.5_0009048g0020.1 or Nitab4.5_0004099g0020.1 or Nitab4.5_0002769g0080.1 or Nitab4.5_0002236g0060.1 or Nitab4.5_0000108g0420.1 or Nitab4.5_0002359g0020.1 or Nitab4.5_0007542g0020.1 or Nitab4.5_0000375g0370.1 or Nitab4.5_0014508g0010.1 or Nitab4.5_0000103g0200.1 or Nitab4.5_0004844g0040.1	Nitab4.5_0009048g0020.1 Nitab4.5_0004099g0020.1 Nitab4.5_0002769g0080.1 Nitab4.5_0002236g0060.1 Nitab4.5_0000108g0420.1 Nitab4.5_0002359g0020.1 Nitab4.5_0007542g0020.1 Nitab4.5_0000375g0370.1 Nitab4.5_0014508g0010.1 Nitab4.5_0000103g0200.1 Nitab4.5_0004844g0040.1	0	ALACAT2-PWY	0	1000	0	1.4.1.2
GLUTAMATE-N-ACETYLTRANSFERASE-RXN_p	ornithine acetyltransferase;acetylornithine acetyltransferase	L-glutamate + N-acetyl-L-ornithine --> N-acetyl-L-glutamate + L-ornithine	Nitab4.5_0009149g0030.1 or Nitab4.5_0002077g0090.1	Nitab4.5_0009149g0030.1 Nitab4.5_0002077g0090.1	0	ARGSYNBSUB-PWY	0	1000	0	2.3.1.35
GLUTAMATE-SYNTHASE-FERREDOXIN-RXN_c	glutamate synthase;glutamate synthase (ferredoxin)	L-glutamine + 2.0 H+ + 2.0 areducedferredoxin[iron-sulfur]cluster + 2-oxoglutarate --> 2.0 L-glutamate + 2.0 anoxidizedferredoxin[iron-sulfur]cluster	Nitab4.5_0000415g0090.1 or Nitab4.5_0002936g0040.1	Nitab4.5_0000415g0090.1 Nitab4.5_0002936g0040.1	0		0	1000	0
GLUTAMATE-SYNTHASE-FERREDOXIN-RXN_p	glutamate synthase;glutamate synthase (ferredoxin)	L-glutamine + 2.0 H+ + 2.0 areducedferredoxin[iron-sulfur]cluster + 2-oxoglutarate --> 2.0 L-glutamate + 2.0 anoxidizedferredoxin[iron-sulfur]cluster	Nitab4.5_0000415g0090.1 or Nitab4.5_0002936g0040.1	Nitab4.5_0000415g0090.1 Nitab4.5_0002936g0040.1	0	PWY-4341|PWY-3282	0	1000	0	1.4.7.1
GLUTAMATE-SYNTHASE-NADH-RXN_p	glutamate synthase;glutamate synthase (NADH-dependent)	L-glutamine + NADH + H+ + 2-oxoglutarate --> 2.0 L-glutamate + NAD+	Nitab4.5_0000714g0080.1 or Nitab4.5_0000714g0070.1 or Nitab4.5_0002492g0040.1	Nitab4.5_0000714g0080.1 Nitab4.5_0000714g0070.1 Nitab4.5_0002492g0040.1	0	PWY-3282|GLUGLNSYN-PWY	0	1000	0	1.4.1.14
GLUTAMIDOTRANS-RXN_p	imidazole-glycerol-phosphate synthase;imidazole glycerol phosphate synthase	L-glutamine + phosphoribulosylformimino-AICAR-phosphate --> 5-amino-1-(5-phospho-D-ribosyl)imidazole-4-carboxamide + D-erythro-1-(imidazol-4-yl)-glycerol3-phosphate + L-glutamate + H+	Nitab4.5_0013139g0010.1 or Nitab4.5_0022774g0010.1	Nitab4.5_0013139g0010.1 Nitab4.5_0022774g0010.1	0	HISTSYN-PWY	0	1000	0	2.4.2.-
GLUTAMINESYN-RXN_c	glutamine synthetase;L-glutamine synthetase;cytosolic glutamine synthetase	ammonium + ATP + L-glutamate --> ADP + L-glutamine + H+ + phosphate	Nitab4.5_0003070g0010.1 or Nitab4.5_0007727g0010.1 or Nitab4.5_0000132g0480.1 or Nitab4.5_0003388g0010.1 or Nitab4.5_0000777g0010.1 or Nitab4.5_0007292g0030.1 or Nitab4.5_0000059g0010.1 or Nitab4.5_0000217g0050.1 or Nitab4.5_0009806g0020.1 or Nitab4.5_0000132g0100.1 or Nitab4.5_0004314g0020.1 or Nitab4.5_0010543g0010.1 or Nitab4.5_0009686g0030.1 or Nitab4.5_0000963g0030.1 or Nitab4.5_0005208g0050…	Nitab4.5_0003070g0010.1 Nitab4.5_0007727g0010.1 Nitab4.5_0000132g0480.1 Nitab4.5_0003388g0010.1 Nitab4.5_0000777g0010.1 Nitab4.5_0007292g0030.1 Nitab4.5_0000059g0010.1 Nitab4.5_0000217g0050.1 Nitab4.5_0009806g0020.1 Nitab4.5_0000132g0100.1 Nitab4.5_0004314g0020.1 Nitab4.5_0010543g0010.1 Nitab4.5_0009686g0030.1 Nitab4.5_0000963g0030.1 Nitab4.5_0005208g0050.1 Nitab4.5_0001650g0160.1 Nitab4.5_000057…	0	GLNSYN-PWY|PWY-3282|PWY490-3|PWY-381	0	1000	0	6.3.1.2
GLUTAMINESYN-RXN_m	glutamine synthetase;L-glutamine synthetase;cytosolic glutamine synthetase	ammonium + ATP + L-glutamate --> ADP + L-glutamine + H+ + phosphate	Nitab4.5_0003070g0010.1 or Nitab4.5_0007727g0010.1 or Nitab4.5_0000132g0480.1 or Nitab4.5_0003388g0010.1 or Nitab4.5_0000777g0010.1 or Nitab4.5_0007292g0030.1 or Nitab4.5_0000059g0010.1 or Nitab4.5_0000217g0050.1 or Nitab4.5_0009806g0020.1 or Nitab4.5_0000132g0100.1 or Nitab4.5_0004314g0020.1 or Nitab4.5_0010543g0010.1 or Nitab4.5_0009686g0030.1 or Nitab4.5_0000963g0030.1 or Nitab4.5_0005208g0050…	Nitab4.5_0003070g0010.1 Nitab4.5_0007727g0010.1 Nitab4.5_0000132g0480.1 Nitab4.5_0003388g0010.1 Nitab4.5_0000777g0010.1 Nitab4.5_0007292g0030.1 Nitab4.5_0000059g0010.1 Nitab4.5_0000217g0050.1 Nitab4.5_0009806g0020.1 Nitab4.5_0000132g0100.1 Nitab4.5_0004314g0020.1 Nitab4.5_0010543g0010.1 Nitab4.5_0009686g0030.1 Nitab4.5_0000963g0030.1 Nitab4.5_0005208g0050.1 Nitab4.5_0001650g0160.1 Nitab4.5_000057…	0	GLNSYN-PWY|PWY-3282|PWY490-3|PWY-381	0	1000	0	6.3.1.2
GLUTAMINESYN-RXN_p	glutamine synthetase;L-glutamine synthetase;cytosolic glutamine synthetase	ammonium + ATP + L-glutamate --> ADP + L-glutamine + H+ + phosphate	Nitab4.5_0003070g0010.1 or Nitab4.5_0007727g0010.1 or Nitab4.5_0000132g0480.1 or Nitab4.5_0003388g0010.1 or Nitab4.5_0000777g0010.1 or Nitab4.5_0007292g0030.1 or Nitab4.5_0000059g0010.1 or Nitab4.5_0000217g0050.1 or Nitab4.5_0009806g0020.1 or Nitab4.5_0000132g0100.1 or Nitab4.5_0004314g0020.1 or Nitab4.5_0010543g0010.1 or Nitab4.5_0009686g0030.1 or Nitab4.5_0000963g0030.1 or Nitab4.5_0005208g0050…	Nitab4.5_0003070g0010.1 Nitab4.5_0007727g0010.1 Nitab4.5_0000132g0480.1 Nitab4.5_0003388g0010.1 Nitab4.5_0000777g0010.1 Nitab4.5_0007292g0030.1 Nitab4.5_0000059g0010.1 Nitab4.5_0000217g0050.1 Nitab4.5_0009806g0020.1 Nitab4.5_0000132g0100.1 Nitab4.5_0004314g0020.1 Nitab4.5_0010543g0010.1 Nitab4.5_0009686g0030.1 Nitab4.5_0000963g0030.1 Nitab4.5_0005208g0050.1 Nitab4.5_0001650g0160.1 Nitab4.5_000057…	0	GLNSYN-PWY|PWY-3282|PWY490-3|PWY-381	0	1000	0	6.3.1.2
GLUTAMIN-RXN_c	glutaminase;glutaminase B	L-glutamine + H2O --> ammonium + L-glutamate	Nitab4.5_0008523g0020.1 or Nitab4.5_0018389g0010.1 or Nitab4.5_0000216g0030.1 or Nitab4.5_0011717g0020.1 or Nitab4.5_0003629g0030.1 or Nitab4.5_0002388g0110.1 or Nitab4.5_0013139g0010.1 or Nitab4.5_0000976g0230.1 or Nitab4.5_0026567g0010.1 or Nitab4.5_0004220g0010.1 or Nitab4.5_0002679g0030.1 or Nitab4.5_0002667g0070.1 or Nitab4.5_0001815g0070.1 or Nitab4.5_0001041g0120.1 or Nitab4.5_0002021g0040…	Nitab4.5_0008523g0020.1 Nitab4.5_0018389g0010.1 Nitab4.5_0000216g0030.1 Nitab4.5_0011717g0020.1 Nitab4.5_0003629g0030.1 Nitab4.5_0002388g0110.1 Nitab4.5_0013139g0010.1 Nitab4.5_0000976g0230.1 Nitab4.5_0026567g0010.1 Nitab4.5_0004220g0010.1 Nitab4.5_0002679g0030.1 Nitab4.5_0002667g0070.1 Nitab4.5_0001815g0070.1 Nitab4.5_0001041g0120.1 Nitab4.5_0002021g0040.1 Nitab4.5_0003269g0060.1 Nitab4.5_000041…	0	GLUTAMINDEG-PWY|CITRULBIO-PWY	0	1000	0	3.5.1.2
GLUTARYL-COA-DEHYDROG-RXN_c	GLUTARYL-COA-DEHYDROG-RXN	anoxidizedelectron-transferflavoprotein + glutaryl-CoA + H+ <=> areducedelectron-transferflavoprotein + (E)-glutaconyl-CoA			1		-1000	1000	0
GLUTATHIONE-PEROXIDASE-RXN_c	glutathione peroxidase	2.0 glutathione + hydrogenperoxide --> glutathionedisulfide + 2.0 H2O	Nitab4.5_0002776g0050.1 or Nitab4.5_0006772g0030.1 or Nitab4.5_0007001g0040.1 or Nitab4.5_0000759g0020.1 or Nitab4.5_0010775g0020.1 or Nitab4.5_0005149g0030.1	Nitab4.5_0002776g0050.1 Nitab4.5_0006772g0030.1 Nitab4.5_0007001g0040.1 Nitab4.5_0000759g0020.1 Nitab4.5_0010775g0020.1 Nitab4.5_0005149g0030.1	0	PWY-4081	0	1000	0	1.11.1.9
GLUTATHIONE-REDUCT-NADPH-RXN_c	glutathione reductase	NADPH + glutathionedisulfide + H+ --> 2.0 glutathione + NADP+	Nitab4.5_0003750g0040.1 or Nitab4.5_0000187g0240.1 or Nitab4.5_0002006g0020.1 or Nitab4.5_0002006g0030.1 or Nitab4.5_0001102g0030.1 or Nitab4.5_0001556g0010.1 or Nitab4.5_0004974g0090.1	Nitab4.5_0003750g0040.1 Nitab4.5_0000187g0240.1 Nitab4.5_0002006g0020.1 Nitab4.5_0002006g0030.1 Nitab4.5_0001102g0030.1 Nitab4.5_0001556g0010.1 Nitab4.5_0004974g0090.1	0	GLUT-REDOX-PWY|PWY-2261|PWY-4081	0	1000	0	1.8.1.7
GLUTATHIONE-REDUCT-NADPH-RXN_m	glutathione reductase	NADPH + glutathionedisulfide + H+ --> 2.0 glutathione + NADP+	Nitab4.5_0003750g0040.1 or Nitab4.5_0000187g0240.1 or Nitab4.5_0002006g0020.1 or Nitab4.5_0002006g0030.1 or Nitab4.5_0001102g0030.1 or Nitab4.5_0001556g0010.1 or Nitab4.5_0004974g0090.1	Nitab4.5_0003750g0040.1 Nitab4.5_0000187g0240.1 Nitab4.5_0002006g0020.1 Nitab4.5_0002006g0030.1 Nitab4.5_0001102g0030.1 Nitab4.5_0001556g0010.1 Nitab4.5_0004974g0090.1	0	GLUT-REDOX-PWY|PWY-2261|PWY-4081	0	1000	0	1.8.1.7
GLUTATHIONE-REDUCT-NADPH-RXN_p	glutathione reductase	NADPH + glutathionedisulfide + H+ --> 2.0 glutathione + NADP+	Nitab4.5_0003750g0040.1 or Nitab4.5_0000187g0240.1 or Nitab4.5_0002006g0020.1 or Nitab4.5_0002006g0030.1 or Nitab4.5_0001102g0030.1 or Nitab4.5_0001556g0010.1 or Nitab4.5_0004974g0090.1	Nitab4.5_0003750g0040.1 Nitab4.5_0000187g0240.1 Nitab4.5_0002006g0020.1 Nitab4.5_0002006g0030.1 Nitab4.5_0001102g0030.1 Nitab4.5_0001556g0010.1 Nitab4.5_0004974g0090.1	0	GLUT-REDOX-PWY|PWY-2261|PWY-4081	0	1000	0	1.8.1.7
GLUTATHIONE-REDUCT-NADPH-RXN_x	glutathione reductase	NADPH + glutathionedisulfide + H+ --> 2.0 glutathione + NADP+	Nitab4.5_0003750g0040.1 or Nitab4.5_0000187g0240.1 or Nitab4.5_0002006g0020.1 or Nitab4.5_0002006g0030.1 or Nitab4.5_0001102g0030.1 or Nitab4.5_0001556g0010.1 or Nitab4.5_0004974g0090.1	Nitab4.5_0003750g0040.1 Nitab4.5_0000187g0240.1 Nitab4.5_0002006g0020.1 Nitab4.5_0002006g0030.1 Nitab4.5_0001102g0030.1 Nitab4.5_0001556g0010.1 Nitab4.5_0004974g0090.1	0	GLUT-REDOX-PWY|PWY-2261|PWY-4081	0	1000	0	1.8.1.7
GLUTATHIONE-SYN-RXN_c	glutathione synthetase	ATP + glycine + gamma-L-glutamyl-L-cysteine --> ADP + glutathione + H+ + phosphate	Nitab4.5_0004940g0030.1 or Nitab4.5_0001251g0050.1 or Nitab4.5_0001423g0150.1	Nitab4.5_0004940g0030.1 Nitab4.5_0001251g0050.1 Nitab4.5_0001423g0150.1	0	GLUTATHIONESYN-PWY	0	1000	0	6.3.2.3
GLUTATHIONE-SYN-RXN_p	glutathione synthetase	ATP + glycine + gamma-L-glutamyl-L-cysteine --> ADP + glutathione + H+ + phosphate	Nitab4.5_0004940g0030.1 or Nitab4.5_0001251g0050.1 or Nitab4.5_0001423g0150.1	Nitab4.5_0004940g0030.1 Nitab4.5_0001251g0050.1 Nitab4.5_0001423g0150.1	0	GLUTATHIONESYN-PWY	0	1000	0	6.3.2.3
GLUTCYSLIG-RXN_p	glutamate--L-cysteine ligase;glutamate--cysteine ligase;gamma-glutamylcysteine synthetase;glutamatemdashcysteine ligase;glutamate-cysteine ligase	ATP + L-cysteine + L-glutamate --> ADP + gamma-L-glutamyl-L-cysteine + H+ + phosphate	Nitab4.5_0010612g0020.1 or Nitab4.5_0003441g0130.1	Nitab4.5_0010612g0020.1 Nitab4.5_0003441g0130.1	0	GLUTATHIONESYN-PWY	0	1000	0	6.3.2.2
GLUTDECARBOX-RXN_c	glutamate decarboxylase;glutamate decarboxylase B;glutamate decarboxylase A	L-glutamate + H+ --> CO2 + 4-aminobutanoate	Nitab4.5_0001735g0040.1 or Nitab4.5_0002214g0100.1 or Nitab4.5_0009147g0010.1 or Nitab4.5_0003241g0010.1 or Nitab4.5_0000233g0140.1 or Nitab4.5_0003066g0030.1 or Nitab4.5_0008919g0030.1 or Nitab4.5_0000944g0090.1 or Nitab4.5_0001180g0150.1	Nitab4.5_0001735g0040.1 Nitab4.5_0002214g0100.1 Nitab4.5_0009147g0010.1 Nitab4.5_0003241g0010.1 Nitab4.5_0000233g0140.1 Nitab4.5_0003066g0030.1 Nitab4.5_0008919g0030.1 Nitab4.5_0000944g0090.1 Nitab4.5_0001180g0150.1	0	PWY0-1305|PWY-4321	0	1000	0	4.1.1.15
GLUTKIN-RXN_c	glutamate 5-kinase;gamma-glutamyl kinase	ATP + L-glutamate --> ADP + gamma-L-glutamyl5-phosphate	Nitab4.5_0005907g0010.1 or Nitab4.5_0005552g0010.1 or Nitab4.5_0000987g0050.1 or Nitab4.5_0005907g0020.1 or Nitab4.5_0000820g0050.1	Nitab4.5_0005907g0010.1 Nitab4.5_0005552g0010.1 Nitab4.5_0000987g0050.1 Nitab4.5_0005907g0020.1 Nitab4.5_0000820g0050.1	0	PROSYN-PWY|CITRULBIO-PWY	0	1000	0	2.7.2.11
GLUTKIN-RXN_p	glutamate 5-kinase;gamma-glutamyl kinase	ATP + L-glutamate --> ADP + gamma-L-glutamyl5-phosphate	Nitab4.5_0005907g0010.1 or Nitab4.5_0005552g0010.1 or Nitab4.5_0000987g0050.1 or Nitab4.5_0005907g0020.1 or Nitab4.5_0000820g0050.1	Nitab4.5_0005907g0010.1 Nitab4.5_0005552g0010.1 Nitab4.5_0000987g0050.1 Nitab4.5_0005907g0020.1 Nitab4.5_0000820g0050.1	0	PROSYN-PWY|CITRULBIO-PWY	0	1000	0	2.7.2.11
GLUTRNAREDUCT-RXN_c	glutamyl-tRNA reductase	anL-glutamyl-[tRNAGlu] + NADPH + H+ --> atRNAglu + (S)-4-amino-5-oxopentanoate + NADP+	Nitab4.5_0000377g0190.1 or Nitab4.5_0009708g0010.1 or Nitab4.5_0009020g0010.1 or Nitab4.5_0010352g0010.1	Nitab4.5_0000377g0190.1 Nitab4.5_0009708g0010.1 Nitab4.5_0009020g0010.1 Nitab4.5_0010352g0010.1	0		0	1000	0
GLUTRNAREDUCT-RXN_p	glutamyl-tRNA reductase	anL-glutamyl-[tRNAGlu] + NADPH + H+ --> atRNAglu + (S)-4-amino-5-oxopentanoate + NADP+	Nitab4.5_0000377g0190.1 or Nitab4.5_0009708g0010.1 or Nitab4.5_0009020g0010.1 or Nitab4.5_0010352g0010.1	Nitab4.5_0000377g0190.1 Nitab4.5_0009708g0010.1 Nitab4.5_0009020g0010.1 Nitab4.5_0010352g0010.1	0	PWY-5188	0	1000	0	1.2.1.70
GLUTSEMIALDEHYDROG-RXN_c	glutamate-5-semialdehyde dehydrogenase;gamma-glutamyl phosphate reductase	gamma-L-glutamyl5-phosphate + NADPH + H+ --> L-glutamate-5-semialdehyde + NADP+ + phosphate	Nitab4.5_0005907g0010.1 or Nitab4.5_0005552g0010.1 or Nitab4.5_0000987g0050.1 or Nitab4.5_0005907g0020.1 or Nitab4.5_0000820g0050.1	Nitab4.5_0005907g0010.1 Nitab4.5_0005552g0010.1 Nitab4.5_0000987g0050.1 Nitab4.5_0005907g0020.1 Nitab4.5_0000820g0050.1	0	PROSYN-PWY|CITRULBIO-PWY	0	1000	0	1.2.1.41
GLUTSEMIALDEHYDROG-RXN_p	glutamate-5-semialdehyde dehydrogenase;gamma-glutamyl phosphate reductase	gamma-L-glutamyl5-phosphate + NADPH + H+ --> L-glutamate-5-semialdehyde + NADP+ + phosphate	Nitab4.5_0005907g0010.1 or Nitab4.5_0005552g0010.1 or Nitab4.5_0000987g0050.1 or Nitab4.5_0005907g0020.1 or Nitab4.5_0000820g0050.1	Nitab4.5_0005907g0010.1 Nitab4.5_0005552g0010.1 Nitab4.5_0000987g0050.1 Nitab4.5_0005907g0020.1 Nitab4.5_0000820g0050.1	0	PROSYN-PWY|CITRULBIO-PWY	0	1000	0	1.2.1.41
GLY_biomass	biomass	glycine <=>			1		-1000	1000	0
GLY_mc	GLY_mc	glycine <=> glycine			1		-1000	1000	0
GLY_pc	GLY_pc	glycine <=> glycine			1		-1000	1000	0
GLY_xc	GLY_xc	glycine <=> glycine			1		-1000	1000	0
GLY2KIN-RXN_p	GLY2KIN-RXN_p	ATP + D-glycerate --> ADP + H+ + 2-phospho-D-glycerate			0		0	1000	0
GLY3KIN-RXN_c	D-glycerate 3-kinase	ATP + D-glycerate --> ADP + 3-phospho-D-glycerate + H+	Nitab4.5_0002424g0040.1 or Nitab4.5_0005784g0040.1	Nitab4.5_0002424g0040.1 Nitab4.5_0005784g0040.1	0		0	1000	0
GLY3KIN-RXN_p	D-glycerate 3-kinase	ATP + D-glycerate --> ADP + 3-phospho-D-glycerate + H+	Nitab4.5_0002424g0040.1 or Nitab4.5_0005784g0040.1	Nitab4.5_0002424g0040.1 Nitab4.5_0005784g0040.1	0	GLYCOLATEMET-PWY|PWY-181	0	1000	0	2.7.1.31
GLYC3PDEHYDROGBIOSYN-RXN_c	glycerol-3-phosphate dehydrogenase	glyceronephosphate + NAD(P)H + H+ --> sn-glycerol3-phosphate + NAD(P)+	Nitab4.5_0001446g0060.1	Nitab4.5_0001446g0060.1	0	PWY-5667|PWY0-1319	0	1000	0	1.1.1.94
GLYC3PDEHYDROGBIOSYN-RXN_p	glycerol-3-phosphate dehydrogenase	glyceronephosphate + NAD(P)H + H+ --> sn-glycerol3-phosphate + NAD(P)+	Nitab4.5_0001446g0060.1	Nitab4.5_0001446g0060.1	0	PWY-5667|PWY0-1319	0	1000	0	1.1.1.94
GLYCERALDEHYDE-DEHYDRO-RXN_c	D-glyceraldehyde dehydrogenase	anoxidizedunknownelectroncarrier + D-glyceraldehyde + H2O --> areducedunknowntwoelectroncarrier + D-glycerate + H+	Nitab4.5_0003719g0020.1 or Nitab4.5_0002579g0020.1 or Nitab4.5_0007879g0030.1 or Nitab4.5_0003857g0050.1 or Nitab4.5_0002579g0020.1 or Nitab4.5_0000322g0120.1 or Nitab4.5_0005652g0010.1	Nitab4.5_0003719g0020.1 Nitab4.5_0002579g0020.1 Nitab4.5_0007879g0030.1 Nitab4.5_0003857g0050.1 Nitab4.5_0002579g0020.1 Nitab4.5_0000322g0120.1 Nitab4.5_0005652g0010.1	0		0	1000	0	1.2.1.3
GLYCERATE_pc	GLYCERATE_pc	D-glycerate + 2.0 glycolate <=> D-glycerate + 2.0 glycolate			1		-1000	1000	0
Glycerate_xc	Glycerate_xc	D-glycerate <=> D-glycerate			1		-1000	1000	0
GLYCERATE-DEHYDROGENASE-RXN_x	hydroxypyruvate reductase	D-glycerate + NAD+ <=> NADH + hydroxypyruvate + H+	Nitab4.5_0003274g0080.1 or Nitab4.5_0000283g0400.1 or Nitab4.5_0001867g0030.1 or Nitab4.5_0000167g0200.1 or Nitab4.5_0008042g0030.1 or Nitab4.5_0010547g0020.1 or Nitab4.5_0002436g0120.1 or Nitab4.5_0001579g0040.1 or Nitab4.5_0003914g0050.1	Nitab4.5_0003274g0080.1 Nitab4.5_0000283g0400.1 Nitab4.5_0001867g0030.1 Nitab4.5_0000167g0200.1 Nitab4.5_0008042g0030.1 Nitab4.5_0010547g0020.1 Nitab4.5_0002436g0120.1 Nitab4.5_0001579g0040.1 Nitab4.5_0003914g0050.1	1	PWY-181	-1000	1000	0	1.1.1.29
GLYCEROL-KIN-RXN_c	glycerol kinase	ATP + glycerol <=> ADP + sn-glycerol3-phosphate + H+	Nitab4.5_0004013g0050.1 or Nitab4.5_0003072g0120.1	Nitab4.5_0004013g0050.1 Nitab4.5_0003072g0120.1	1	PWY-4261|PWY0-381	-1000	1000	0	2.7.1.30
GLYCERONE-KINASE-RXN_c	dihydroxyacetone kinase;dihdyroxyacetone kinase	ATP + dihydroxyacetone --> ADP + glyceronephosphate + H+			0	P185-PWY	0	1000	0	2.7.1.29
GLYCINE-AMINOTRANSFERASE-RXN_x	glycine transaminase;glyoxylate aminotransferase	glycine + 2-oxoglutarate <-- L-glutamate + glyoxylate	Nitab4.5_0012240g0010.1 or Nitab4.5_0000007g0010.1 or Nitab4.5_0011805g0020.1 or Nitab4.5_0012264g0020.1 or Nitab4.5_0001925g0250.1 or Nitab4.5_0000069g0290.1	Nitab4.5_0012240g0010.1 Nitab4.5_0000007g0010.1 Nitab4.5_0011805g0020.1 Nitab4.5_0012264g0020.1 Nitab4.5_0001925g0250.1 Nitab4.5_0000069g0290.1	0	PWY-181	-1000	0	0	2.6.1.4
GLYCINE--TRNA-LIGASE-RXN_c	glycinemdashtRNA ligase	ATP + atRNAGly + glycine --> AMP + aglycyl-[tRNAGly] + diphosphate	Nitab4.5_0007955g0020.1 or Nitab4.5_0000691g0260.1 or Nitab4.5_0000976g0080.1	Nitab4.5_0007955g0020.1 Nitab4.5_0000691g0260.1 Nitab4.5_0000976g0080.1	0		0	1000	0
Glycolate_pc	Glycolate_pc	glycolate <=> glycolate			1		-1000	1000	0
Glycolate_xc	Glycolate_xc	glycolate <=> glycolate			1		-1000	1000	0
GLYCOLATE-REDUCTASE-RXN_c	glyoxylate reductase;glycolate dehydrogenase	glycolate + NAD+ <=> glyoxylate + NADH + H+			1		-1000	1000	0
GLYOHMETRANS-RXN_c	serine hydroxymethyltransferase;5,10-methylenetetrahydrofolate:glycine hydroxymethyltransferase	L-serine + atetrahydrofolate <=> glycine + a5,10-methylenetetrahydrofolate + H2O	Nitab4.5_0002919g0040.1 or Nitab4.5_0008171g0020.1 or Nitab4.5_0006354g0020.1 or Nitab4.5_0003358g0060.1 or Nitab4.5_0000036g0440.1 or Nitab4.5_0011306g0040.1 or Nitab4.5_0003336g0060.1 or Nitab4.5_0010666g0010.1 or Nitab4.5_0000816g0150.1 or Nitab4.5_0001744g0050.1 or Nitab4.5_0000676g0020.1 or Nitab4.5_0002413g0010.1 or Nitab4.5_0000738g0140.1 or Nitab4.5_0001706g0010.1 or Nitab4.5_0002260g0020…	Nitab4.5_0002919g0040.1 Nitab4.5_0008171g0020.1 Nitab4.5_0006354g0020.1 Nitab4.5_0003358g0060.1 Nitab4.5_0000036g0440.1 Nitab4.5_0011306g0040.1 Nitab4.5_0003336g0060.1 Nitab4.5_0010666g0010.1 Nitab4.5_0000816g0150.1 Nitab4.5_0001744g0050.1 Nitab4.5_0000676g0020.1 Nitab4.5_0002413g0010.1 Nitab4.5_0000738g0140.1 Nitab4.5_0001706g0010.1 Nitab4.5_0002260g0020.1 Nitab4.5_0000359g0010.1 Nitab4.5_000155…	1	GLYSYN-PWY|PWY-2161|PWY-2201|1CMET2-PWY|PWY-5497|PWY-3841|PWY-181	-1000	1000	0	2.1.2.1
GLYOHMETRANS-RXN_m	serine hydroxymethyltransferase;5,10-methylenetetrahydrofolate:glycine hydroxymethyltransferase	L-serine + atetrahydrofolate <=> glycine + a5,10-methylenetetrahydrofolate + H2O	Nitab4.5_0002919g0040.1 or Nitab4.5_0008171g0020.1 or Nitab4.5_0006354g0020.1 or Nitab4.5_0003358g0060.1 or Nitab4.5_0000036g0440.1 or Nitab4.5_0011306g0040.1 or Nitab4.5_0003336g0060.1 or Nitab4.5_0010666g0010.1 or Nitab4.5_0000816g0150.1 or Nitab4.5_0001744g0050.1 or Nitab4.5_0000676g0020.1 or Nitab4.5_0002413g0010.1 or Nitab4.5_0000738g0140.1 or Nitab4.5_0001706g0010.1 or Nitab4.5_0002260g0020…	Nitab4.5_0002919g0040.1 Nitab4.5_0008171g0020.1 Nitab4.5_0006354g0020.1 Nitab4.5_0003358g0060.1 Nitab4.5_0000036g0440.1 Nitab4.5_0011306g0040.1 Nitab4.5_0003336g0060.1 Nitab4.5_0010666g0010.1 Nitab4.5_0000816g0150.1 Nitab4.5_0001744g0050.1 Nitab4.5_0000676g0020.1 Nitab4.5_0002413g0010.1 Nitab4.5_0000738g0140.1 Nitab4.5_0001706g0010.1 Nitab4.5_0002260g0020.1 Nitab4.5_0000359g0010.1 Nitab4.5_000155…	1	GLYSYN-PWY|PWY-2161|PWY-2201|1CMET2-PWY|PWY-5497|PWY-3841|PWY-181	-1000	1000	0	2.1.2.1
GLYOHMETRANS-RXN_p	serine hydroxymethyltransferase;5,10-methylenetetrahydrofolate:glycine hydroxymethyltransferase	L-serine + atetrahydrofolate <=> glycine + a5,10-methylenetetrahydrofolate + H2O	Nitab4.5_0002919g0040.1 or Nitab4.5_0008171g0020.1 or Nitab4.5_0006354g0020.1 or Nitab4.5_0003358g0060.1 or Nitab4.5_0000036g0440.1 or Nitab4.5_0011306g0040.1 or Nitab4.5_0003336g0060.1 or Nitab4.5_0010666g0010.1 or Nitab4.5_0000816g0150.1 or Nitab4.5_0001744g0050.1 or Nitab4.5_0000676g0020.1 or Nitab4.5_0002413g0010.1 or Nitab4.5_0000738g0140.1 or Nitab4.5_0001706g0010.1 or Nitab4.5_0002260g0020…	Nitab4.5_0002919g0040.1 Nitab4.5_0008171g0020.1 Nitab4.5_0006354g0020.1 Nitab4.5_0003358g0060.1 Nitab4.5_0000036g0440.1 Nitab4.5_0011306g0040.1 Nitab4.5_0003336g0060.1 Nitab4.5_0010666g0010.1 Nitab4.5_0000816g0150.1 Nitab4.5_0001744g0050.1 Nitab4.5_0000676g0020.1 Nitab4.5_0002413g0010.1 Nitab4.5_0000738g0140.1 Nitab4.5_0001706g0010.1 Nitab4.5_0002260g0020.1 Nitab4.5_0000359g0010.1 Nitab4.5_000155…	1	GLYSYN-PWY|PWY-2161|PWY-2201|1CMET2-PWY|PWY-5497|PWY-3841|PWY-181	-1000	1000	0	2.1.2.1
GLYOX_pc	GLYOX_pc	glyoxylate <=> glyoxylate			1		-1000	1000	0
GLYOX_xc	GLYOX_xc	glyoxylate <=> glyoxylate			1		-1000	1000	0
GLYOXIII-RXN_c	glyoxalase;glyoxalase III	methylglyoxal + H2O --> (R)-lactate + H+	Nitab4.5_0003412g0010.1 or Nitab4.5_0000483g0120.1	Nitab4.5_0003412g0010.1 Nitab4.5_0000483g0120.1	0		0	1000	0
GLYOXII-RXN_c	hydroxyacylglutathione hydrolase;S-lactoylglutathione hydrolase;glyoxalase II (cytoplasmic)	(R)-S-lactoylglutathione + H2O --> (R)-lactate + glutathione + H+	Nitab4.5_0001586g0150.1 or Nitab4.5_0006064g0030.1 or Nitab4.5_0005479g0020.1 or Nitab4.5_0005479g0020.1 or Nitab4.5_0001586g0150.1	Nitab4.5_0001586g0150.1 Nitab4.5_0006064g0030.1 Nitab4.5_0005479g0020.1 Nitab4.5_0005479g0020.1 Nitab4.5_0001586g0150.1	0	PWY-5386	0	1000	0	3.1.2.6
GLYOXI-RXN_c	glyoxalase I	(R)-S-lactoylglutathione <=> glutathione + methylglyoxal	Nitab4.5_0001442g0020.1 or Nitab4.5_0007799g0080.1 or Nitab4.5_0000151g0340.1 or Nitab4.5_0000010g0040.1 or Nitab4.5_0000010g0040.1 or Nitab4.5_0005564g0010.1 or Nitab4.5_0001004g0130.1 or Nitab4.5_0004993g0010.1 or Nitab4.5_0000837g0050.1	Nitab4.5_0001442g0020.1 Nitab4.5_0007799g0080.1 Nitab4.5_0000151g0340.1 Nitab4.5_0000010g0040.1 Nitab4.5_0000010g0040.1 Nitab4.5_0005564g0010.1 Nitab4.5_0001004g0130.1 Nitab4.5_0004993g0010.1 Nitab4.5_0000837g0050.1	1	PWY-5386	-1000	1000	0	4.4.1.5
GLYRIBONUCSYN-RXN_c	GLYRIBONUCSYN-RXN	ATP + glycine + 5-phospho-beta-D-ribosylamine --> ADP + H+ + phosphate + N1-(5-phospho-beta-D-ribosyl)glycinamide			0		0	1000	0
GLYRIBONUCSYN-RXN_p	phosphoribosylglycinamide ligase;phosphoribosylglycinamidine synthetase;phosphoribosylaminemdashglycine ligase	ATP + glycine + 5-phospho-beta-D-ribosylamine --> ADP + H+ + phosphate + N1-(5-phospho-beta-D-ribosyl)glycinamide	Nitab4.5_0003281g0060.1 or Nitab4.5_0001773g0060.1 or Nitab4.5_0003893g0060.1 or Nitab4.5_0003816g0050.1 or Nitab4.5_0000787g0090.1 or Nitab4.5_0001773g0070.1 or Nitab4.5_0003893g0040.1 or Nitab4.5_0002347g0020.1	Nitab4.5_0003281g0060.1 Nitab4.5_0001773g0060.1 Nitab4.5_0003893g0060.1 Nitab4.5_0003816g0050.1 Nitab4.5_0000787g0090.1 Nitab4.5_0001773g0070.1 Nitab4.5_0003893g0040.1 Nitab4.5_0002347g0020.1	0	PWY-6122	0	1000	0	6.3.4.13
GMKALT-RXN_c	GMKALT-RXN	ATP + dGMP <=> ADP + dGDP			1		-1000	1000	0	2.7.4.12
GMP-SYN-GLUT-RXN_c	GMP synthase;xanthosine-5'-phosphate:L-glutamine amido-ligase (AMP-forming)	ATP + L-glutamine + H2O + XMP --> AMP + L-glutamate + GMP + diphosphate + 2.0 H+	Nitab4.5_0001615g0080.1 or Nitab4.5_0000678g0110.1	Nitab4.5_0001615g0080.1 Nitab4.5_0000678g0110.1	0	PWY-6125	0	1000	0	6.3.5.2
GMP-SYN-NH3-RXN_c	xanthosine-5'-phosphate:ammonia ligase (AMP-forming)	ammonium + ATP + XMP --> AMP + GMP + diphosphate + 2.0 H+	Nitab4.5_0001615g0080.1 or Nitab4.5_0000678g0110.1	Nitab4.5_0001615g0080.1 Nitab4.5_0000678g0110.1	0	PWY-5043|PWY-6125	0	1000	0	6.3.4.1
GPH-RXN_p	phosphoglycolate phosphatase;2-phosphoglycerate phosphatase	2-phosphoglycolate + H2O --> glycolate + phosphate	Nitab4.5_0011822g0010.1 or Nitab4.5_0000147g0180.1 or Nitab4.5_0001003g0100.1 or Nitab4.5_0010199g0020.1	Nitab4.5_0011822g0010.1 Nitab4.5_0000147g0180.1 Nitab4.5_0001003g0100.1 Nitab4.5_0010199g0020.1	0	PWY-181	0	1000	0	3.1.3.18
GPPSYN-RXN_c	dimethylallyltransferase;geranyl pyrophosphate synthase;geranyl diphosphate synthase;geranylpyrophosphate synthase;dimethylallyltranstransferase	prenyldiphosphate + isopentenyldiphosphate --> geranyldiphosphate + diphosphate	Nitab4.5_0006685g0020.1 or Nitab4.5_0003495g0010.1 or Nitab4.5_0000110g0240.1 or Nitab4.5_0002071g0040.1 or Nitab4.5_0000315g0070.1 or Nitab4.5_0005314g0040.1	Nitab4.5_0006685g0020.1 Nitab4.5_0003495g0010.1 Nitab4.5_0000110g0240.1 Nitab4.5_0002071g0040.1 Nitab4.5_0000315g0070.1 Nitab4.5_0005314g0040.1	0	PWY-5123|PWY-5122	0	1000	0	2.5.1.1
GPPSYN-RXN_p	dimethylallyltransferase;geranyl pyrophosphate synthase;geranyl diphosphate synthase;geranylpyrophosphate synthase;dimethylallyltranstransferase	prenyldiphosphate + isopentenyldiphosphate --> geranyldiphosphate + diphosphate	Nitab4.5_0006685g0020.1 or Nitab4.5_0003495g0010.1 or Nitab4.5_0000110g0240.1 or Nitab4.5_0002071g0040.1 or Nitab4.5_0000315g0070.1 or Nitab4.5_0005314g0040.1	Nitab4.5_0006685g0020.1 Nitab4.5_0003495g0010.1 Nitab4.5_0000110g0240.1 Nitab4.5_0002071g0040.1 Nitab4.5_0000315g0070.1 Nitab4.5_0005314g0040.1	0	PWY-5123|PWY-5122	0	1000	0	2.5.1.1
GSAAMINOTRANS-RXN_p	glutamate-1-semialdehyde aminotransferase;glutamate-1-semialdehyde 2,1-aminomutase	(S)-4-amino-5-oxopentanoate --> 5-aminolevulinate	Nitab4.5_0002672g0010.1 or Nitab4.5_0001089g0010.1 or Nitab4.5_0011777g0030.1	Nitab4.5_0002672g0010.1 Nitab4.5_0001089g0010.1 Nitab4.5_0011777g0030.1	0	PWY-5188	0	1000	0	5.4.3.8
GTP_biomass	biomass	GTP <=>			1		-1000	1000	0
GTP-CYCLOHYDRO-II-RXN_c	GTP cyclohydrolase II	GTP + 3.0 H2O --> 2,5-diamino-6-(5-phospho-D-ribosylamino)pyrimidin-4(3H)-one + formate + diphosphate + 2.0 H+	Nitab4.5_0003959g0030.1 or Nitab4.5_0000241g0140.1 or Nitab4.5_0000610g0240.1 or Nitab4.5_0003179g0100.1 or Nitab4.5_0008985g0010.1 or Nitab4.5_0000863g0060.1	Nitab4.5_0003959g0030.1 Nitab4.5_0000241g0140.1 Nitab4.5_0000610g0240.1 Nitab4.5_0003179g0100.1 Nitab4.5_0008985g0010.1 Nitab4.5_0000863g0060.1	0	RIBOSYN2-PWY	0	1000	0	3.5.4.25
GTP-CYCLOHYDRO-I-RXN_c	GTP cyclohydrolase;GTP cyclohydrolase I	GTP + H2O --> 7,8-dihydroneopterin3'-triphosphate + formate + H+	Nitab4.5_0002671g0010.1 or Nitab4.5_0003020g0100.1 or Nitab4.5_0000403g0090.1	Nitab4.5_0002671g0010.1 Nitab4.5_0003020g0100.1 Nitab4.5_0000403g0090.1	0	PWY-5663|PWY-3742|FOLSYN-PWY	0	1000	0	3.5.4.16
GTPPYPHOSKIN-RXN_c	GTP pyrophosphokinase	ATP + GTP --> AMP + pppGpp + H+	Nitab4.5_0004422g0050.1 or Nitab4.5_0007255g0010.1 or Nitab4.5_0000116g0350.1 or Nitab4.5_0000116g0350.1 or Nitab4.5_0000895g0190.1	Nitab4.5_0004422g0050.1 Nitab4.5_0007255g0010.1 Nitab4.5_0000116g0350.1 Nitab4.5_0000116g0350.1 Nitab4.5_0000895g0190.1	0	PPGPPMET-PWY	0	1000	0	2.7.6.5
GUANIDINOBUTANAMIDE-NH3-RXN_c	guanidinobutyramidase	H2O + 4-guanidinobutyramide --> ammonium + 4-guanidinobutanoate	Nitab4.5_0000327g0020.1 or Nitab4.5_0000980g0060.1 or Nitab4.5_0005818g0010.1 or Nitab4.5_0000283g0050.1 or Nitab4.5_0000283g0050.1	Nitab4.5_0000327g0020.1 Nitab4.5_0000980g0060.1 Nitab4.5_0005818g0010.1 Nitab4.5_0000283g0050.1 Nitab4.5_0000283g0050.1	0	ARGDEG-V-PWY	0	1000	0	3.5.1.4
GUANINE-DEAMINASE-RXN_c	GUANINE-DEAMINASE-RXN	guanine + H+ + H2O --> ammonium + xanthine	Nitab4.5_0000069g0580.1 or Nitab4.5_0002361g0110.1 or Nitab4.5_0002840g0060.1	Nitab4.5_0000069g0580.1 Nitab4.5_0002361g0110.1 Nitab4.5_0002840g0060.1	0	PWY-5497|P164-PWY|PWY-5044|PWY-5043	0	1000	0	3.5.4.3
GUANOSINE-DEAMINASE-RXN_c	GUANOSINE-DEAMINASE-RXN	guanosine + H+ + H2O --> ammonium + xanthosine			0	PWY-5044|PWY-5043	0	1000	0	3.5.4.15
GUANOSINE-DIPHOSPHATASE-RXN_c	nucleoside di- and triphosphate hydrolase;GDP phosphatase	GDP + H2O --> GMP + H+ + phosphate			0		0	1000	0	3.6.1.42
GUANOSINEKIN-RXN_c	GUANOSINEKIN-RXN	ATP + guanosine <=> ADP + GMP + H+			1	PWY-5043	-1000	1000	0	2.7.1.73
GUANPRIBOSYLTRAN-RXN_c	GUANPRIBOSYLTRAN-RXN	guanine + 5-phospho-alpha-D-ribose1-diphosphate <=> GMP + diphosphate			1	PWY-5043	-1000	1000	0	2.4.2.8
GUANYLCYC-RXN_c	GUANYLCYC-RXN	GTP --> cyclic-GMP + diphosphate			0		0	1000	0	4.6.1.2
GUANYL-KIN-RXN_c	guanylate kinase;GMP kinase	ATP + GMP <=> ADP + GDP	Nitab4.5_0007396g0010.1 or Nitab4.5_0012520g0010.1 or Nitab4.5_0002510g0010.1 or Nitab4.5_0012725g0010.1	Nitab4.5_0007396g0010.1 Nitab4.5_0012520g0010.1 Nitab4.5_0002510g0010.1 Nitab4.5_0012725g0010.1	1	PWY-6125	-1000	1000	0	2.7.4.8
H+(ATP)_rev_vc	H+(ATP)_rev_vc	ATP + H+ + H2O --> ADP + phosphate + 2.0 Pumped__45_ROTON			0		0	1000	0
H+(PPi)_rev_vc	H+(PPi)_rev_vc	diphosphate + H2O --> 2.0 phosphate + Pumped__45_ROTON			0		0	1000	0
H+_ATPase_c	H+_ATPase_c	ATP + H2O --> ADP + phosphate + Pumped__45_ROTON			0		0	1000	0
H+_NITRATE_vc	NITRATE_H+_rev_vc	2.0 nitrate + Pumped__45_ROTON --> 2.0 nitrate + H+			0		0	1000	0
H+_PPiase_m	H+_PPiase_m	diphosphate + H+ + H2O <=> 2.0 phosphate + 2.0 Pumped__45_ROTON			1		-1000	1000	0
H2NEOPTERINALDOL-RXN_c	dihydroneopterin aldolase;7,8-dihydroneopterin aldolase	D-erythro-7,8-dihydroneopterin --> 6-(hydroxymethyl)-7,8-dihydropterin + glycolaldehyde	Nitab4.5_0008674g0010.1 or Nitab4.5_0006280g0090.1 or Nitab4.5_0000936g0150.1 or Nitab4.5_0000677g0080.1	Nitab4.5_0008674g0010.1 Nitab4.5_0006280g0090.1 Nitab4.5_0000936g0150.1 Nitab4.5_0000677g0080.1	0	PWY-3742|FOLSYN-PWY	0	1000	0	4.1.2.25
H2NEOPTERINP3PYROPHOSPHOHYDRO-RXN_c	dihydroneopterin triphosphate pyrophosphohydrolase;dihydroneopterin triphosphate diphosphatase	7,8-dihydroneopterin3'-triphosphate + H2O --> 7,8-dihydroneopterin3'-phosphate + diphosphate + H+	Nitab4.5_0001178g0080.1 or Nitab4.5_0013408g0010.1	Nitab4.5_0001178g0080.1 Nitab4.5_0013408g0010.1	0	PWY-3742|FOLSYN-PWY	0	1000	0	3.6.1.-
H2O_mc	H2O_mc	H2O <=> H2O			1		-1000	1000	0
H2O_pc	H2O_pc	H2O <=> H2O			1		-1000	1000	0
H2O_vc	H2O_vc	H2O <=> H2O			1		-1000	1000	0
H2O_xc	H2O_xc	H2O <=> H2O			1		-1000	1000	0
H2PTERIDINEPYROPHOSPHOKIN-RXN_c	ATP:2-amino-4-hydroxy-6-hydroxymethyl-7,8-dihydropteridine 6-diphosphotransferase;2-amino-4-hydroxy-6-hydroxymethyldihydropteridine pyrophosphokinase;2-amino-4-hydroxy-6-hydroxymethyldihydropteridine diphosphokinase;6-hydroxymethyl-7,8-dihydropterin pyrophosphokinase	6-(hydroxymethyl)-7,8-dihydropterin + ATP --> AMP + (7,8-dihydropterin-6-yl)methyldiphosphate + H+	Nitab4.5_0007734g0040.1 or Nitab4.5_0000231g0060.1	Nitab4.5_0007734g0040.1 Nitab4.5_0000231g0060.1	0		0	1000	0
H2PTERIDINEPYROPHOSPHOKIN-RXN_m	ATP:2-amino-4-hydroxy-6-hydroxymethyl-7,8-dihydropteridine 6-diphosphotransferase;2-amino-4-hydroxy-6-hydroxymethyldihydropteridine pyrophosphokinase;2-amino-4-hydroxy-6-hydroxymethyldihydropteridine diphosphokinase;6-hydroxymethyl-7,8-dihydropterin pyrophosphokinase	6-(hydroxymethyl)-7,8-dihydropterin + ATP --> AMP + (7,8-dihydropterin-6-yl)methyldiphosphate + H+	Nitab4.5_0007734g0040.1 or Nitab4.5_0000231g0060.1	Nitab4.5_0007734g0040.1 Nitab4.5_0000231g0060.1	0	PWY-3742|FOLSYN-PWY	0	1000	0	2.7.6.3
H2PTEROATESYNTH-RXN_m	dihydropteroate synthase;(2-amino-4-hydroxy-7,8-dihydropteridin-6-yl)methyl-diphosphate:4-aminobenzoate 2-amino-4-hydroxydihydropteridine-6-methenyltransferase	(7,8-dihydropterin-6-yl)methyldiphosphate + 4-aminobenzoate --> diphosphate + 7,8-dihydropteroate	Nitab4.5_0007734g0040.1 or Nitab4.5_0000231g0060.1	Nitab4.5_0007734g0040.1 Nitab4.5_0000231g0060.1	0	PWY-3742|FOLSYN-PWY	0	1000	0	2.5.1.15
HEMEOSYN-RXN_c	heme o synthase;heme O synthase	(2E,6E)-farnesyldiphosphate + protoheme + H2O --> ferrohemeo + diphosphate	Nitab4.5_0001476g0120.1 or Nitab4.5_0004264g0020.1	Nitab4.5_0001476g0120.1 Nitab4.5_0004264g0020.1	0		0	1000	0	2.5.1.-
HIS_biomass	biomass	L-histidine <=>			1		-1000	1000	0
HIS_CITRULLINE_mc	HIS_CITRULLINE_mc	L-histidine + L-citrulline <=> L-histidine + L-citrulline			1		-1000	1000	0
HIS_ORNITHINE_mc	HIS_ORNITHINE_mc	L-histidine + L-ornithine <=> L-histidine + L-ornithine			1		-1000	1000	0
HIS_pc	HIS_pc	L-histidine <=> L-histidine			1		-1000	1000	0
HISTALDEHYD-RXN_p	histidinol dehydrogenase	histidinal + NAD+ + H2O <=> L-histidine + NADH + 2.0 H+	Nitab4.5_0001778g0190.1 or Nitab4.5_0001793g0060.1 or Nitab4.5_0008572g0030.1 or Nitab4.5_0003703g0080.1	Nitab4.5_0001778g0190.1 Nitab4.5_0001793g0060.1 Nitab4.5_0008572g0030.1 Nitab4.5_0003703g0080.1	1	HISTSYN-PWY	-1000	1000	0	1.1.1.23
HISTAMINOTRANS-RXN_p	histidinol-phosphate aminotransferase;histidinol phosphate aminotransferase;L-histidinol-phosphate:2-oxoglutarate aminotransferase	L-histidinolphosphate + 2-oxoglutarate <=> L-glutamate + 3-(imidazol-4-yl)-2-oxopropylphosphate	Nitab4.5_0007261g0010.1 or Nitab4.5_0001520g0040.1 or Nitab4.5_0003152g0020.1 or Nitab4.5_0002113g0110.1	Nitab4.5_0007261g0010.1 Nitab4.5_0001520g0040.1 Nitab4.5_0003152g0020.1 Nitab4.5_0002113g0110.1	1	HISTSYN-PWY	-1000	1000	0	2.6.1.9
HISTCYCLOHYD-RXN_c	phosphoribosyl-AMP cyclohydrolase	1-(5-phospho-beta-D-ribosyl)-AMP + H2O --> 1-(5-phospho-beta-D-ribosyl)-5-[(5-phosphoribosylamino)methylideneamino]imidazole-4-carboxamide	Nitab4.5_0002655g0020.1 or Nitab4.5_0000426g0080.1	Nitab4.5_0002655g0020.1 Nitab4.5_0000426g0080.1	0		0	1000	0
HISTCYCLOHYD-RXN_p	phosphoribosyl-AMP cyclohydrolase	1-(5-phospho-beta-D-ribosyl)-AMP + H2O --> 1-(5-phospho-beta-D-ribosyl)-5-[(5-phosphoribosylamino)methylideneamino]imidazole-4-carboxamide	Nitab4.5_0002655g0020.1 or Nitab4.5_0000426g0080.1	Nitab4.5_0002655g0020.1 Nitab4.5_0000426g0080.1	0	HISTSYN-PWY	0	1000	0	3.5.4.19
HISTIDINE-DECARBOXYLASE-RXN_c	histidine decarboxylase;L-histidine decarboxylase	L-histidine + H+ --> CO2 + histamine	Nitab4.5_0004908g0060.1 or Nitab4.5_0000032g0410.1	Nitab4.5_0004908g0060.1 Nitab4.5_0000032g0410.1	0		0	1000	0	4.1.1.22
HISTIDINE--TRNA-LIGASE-RXN_c	histidinemdashtRNA ligase	ATP + atRNAHis + L-histidine --> AMP + anL-histidyl-[tRNAHis] + diphosphate	Nitab4.5_0008233g0020.1 or Nitab4.5_0000110g0370.1 or Nitab4.5_0003246g0090.1 or Nitab4.5_0003433g0040.1 or Nitab4.5_0000110g0370.1	Nitab4.5_0008233g0020.1 Nitab4.5_0000110g0370.1 Nitab4.5_0003246g0090.1 Nitab4.5_0003433g0040.1 Nitab4.5_0000110g0370.1	0		0	1000	0
HISTIDPHOS-RXN_c	histidinol phosphate phosphatase;histidinol-phosphatase;L-histidinol-phosphate phosphatase	L-histidinolphosphate + H2O --> histidinol + phosphate	Nitab4.5_0003611g0070.1 or Nitab4.5_0002361g0020.1 or Nitab4.5_0005441g0050.1 or Nitab4.5_0005796g0050.1 or Nitab4.5_0015623g0010.1 or Nitab4.5_0000632g0120.1 or Nitab4.5_0003234g0080.1	Nitab4.5_0003611g0070.1 Nitab4.5_0002361g0020.1 Nitab4.5_0005441g0050.1 Nitab4.5_0005796g0050.1 Nitab4.5_0015623g0010.1 Nitab4.5_0000632g0120.1 Nitab4.5_0003234g0080.1	0		0	1000	0
HISTIDPHOS-RXN_p	histidinol phosphate phosphatase;histidinol-phosphatase;L-histidinol-phosphate phosphatase	L-histidinolphosphate + H2O --> histidinol + phosphate	Nitab4.5_0003611g0070.1 or Nitab4.5_0002361g0020.1 or Nitab4.5_0005441g0050.1 or Nitab4.5_0005796g0050.1 or Nitab4.5_0015623g0010.1 or Nitab4.5_0000632g0120.1 or Nitab4.5_0003234g0080.1	Nitab4.5_0003611g0070.1 Nitab4.5_0002361g0020.1 Nitab4.5_0005441g0050.1 Nitab4.5_0005796g0050.1 Nitab4.5_0015623g0010.1 Nitab4.5_0000632g0120.1 Nitab4.5_0003234g0080.1	0	HISTSYN-PWY	0	1000	0	3.1.3.15
HISTOLDEHYD-RXN_p	histidinol dehydrogenase	histidinol + NAD+ <=> histidinal + NADH + H+	Nitab4.5_0001778g0190.1 or Nitab4.5_0001793g0060.1 or Nitab4.5_0008572g0030.1 or Nitab4.5_0003703g0080.1	Nitab4.5_0001778g0190.1 Nitab4.5_0001793g0060.1 Nitab4.5_0008572g0030.1 Nitab4.5_0003703g0080.1	1	HISTSYN-PWY	-1000	1000	0	1.1.1.23
HISTPRATPHYD-RXN_p	phosphoribosyl-ATP pyrophosphatase;phosphoribosyl-ATP pyrophosphohydrolase	1-(5-phospho-beta-D-ribosyl)-ATP + H2O --> 1-(5-phospho-beta-D-ribosyl)-AMP + diphosphate + H+	Nitab4.5_0002655g0020.1 or Nitab4.5_0000426g0080.1	Nitab4.5_0002655g0020.1 Nitab4.5_0000426g0080.1	0	HISTSYN-PWY	0	1000	0	3.6.1.31
HOLO-ACP-SYNTH-RXN_c	CoA:apo-[acyl-carrier protein]-pantetheinephosphotransferase;holo-[acyl-carrier-protein] synthase;holo-[acyl carrier protein] synthase;4'-phosphopantetheinyl transferase	allapo-acylcarrierproteins + coenzymeA --> allholo-acylcarrierproteins + H+ + adenosine3',5'-bisphosphate	Nitab4.5_0000041g0190.1 or Nitab4.5_0012129g0010.1 or Nitab4.5_0011538g0040.1 or Nitab4.5_0001437g0020.1 or Nitab4.5_0006876g0020.1 or Nitab4.5_0007393g0020.1 or Nitab4.5_0001933g0040.1 or Nitab4.5_0011762g0010.1 or Nitab4.5_0001159g0240.1	Nitab4.5_0000041g0190.1 Nitab4.5_0012129g0010.1 Nitab4.5_0011538g0040.1 Nitab4.5_0001437g0020.1 Nitab4.5_0006876g0020.1 Nitab4.5_0007393g0020.1 Nitab4.5_0001933g0040.1 Nitab4.5_0011762g0010.1 Nitab4.5_0001159g0240.1	0		0	1000	0
HOMO-CYS_pc	HOMO__45__CYS_pc	L-homocysteine <=> L-homocysteine			1		-1000	1000	0
HOMOCYSMETB12-RXN_c	HOMOCYSMETB12-RXN-HOMO-CYS/5-METHYL-THF//MET/THF.31.	L-homocysteine + 5-methyltetrahydropteroylmono-L-glutamate <=> L-methionine + 5,6,7,8-tetrahydrofolate			1	PWY-2201|1CMET2-PWY|HOMOSER-METSYN-PWY|PWY-3841	-1000	1000	0	2.1.1.13
HOMOCYSMET-RXN_c	5-methyltetrahydropteroyltriglutamate:homocysteine S-methyltransferase;methionine synthase;cobalamin-independent homocysteine transmethylase;cobalamin-independent methionine synthase;homocysteine methyltransferase	5-methyltetrahydropteroyltri-L-glutamate + L-homocysteine --> tetrahydropteroyltri-L-glutamate + L-methionine	Nitab4.5_0004644g0010.1 or Nitab4.5_0000098g0100.1 or Nitab4.5_0000428g0320.1 or Nitab4.5_0000428g0290.1 or Nitab4.5_0010594g0010.1 or Nitab4.5_0009882g0050.1 or Nitab4.5_0007883g0020.1 or Nitab4.5_0002087g0040.1 or Nitab4.5_0000387g0090.1 or Nitab4.5_0008461g0020.1 or Nitab4.5_0000157g0270.1 or Nitab4.5_0001998g0130.1 or Nitab4.5_0000121g0040.1 or Nitab4.5_0001606g0040.1 or Nitab4.5_0000428g0190…	Nitab4.5_0004644g0010.1 Nitab4.5_0000098g0100.1 Nitab4.5_0000428g0320.1 Nitab4.5_0000428g0290.1 Nitab4.5_0010594g0010.1 Nitab4.5_0009882g0050.1 Nitab4.5_0007883g0020.1 Nitab4.5_0002087g0040.1 Nitab4.5_0000387g0090.1 Nitab4.5_0008461g0020.1 Nitab4.5_0000157g0270.1 Nitab4.5_0001998g0130.1 Nitab4.5_0000121g0040.1 Nitab4.5_0001606g0040.1 Nitab4.5_0000428g0190.1 Nitab4.5_0001998g0120.1 Nitab4.5_000042…	0	PWY-5041|HOMOSER-METSYN-PWY|PWY-702	0	1000	0	2.1.1.14
HOMOCYSTEINE-S-METHYLTRANSFERASE-RXN_c	S-adenosylmethionine:homocysteine S-methyltransferase;S-adenosyl-L-methionine:homocysteine S-methyltransferase	L-homocysteine + S-adenosyl-L-methionine --> S-adenosyl-L-homocysteine + L-methionine + H+	Nitab4.5_0000085g0320.1 or Nitab4.5_0009452g0020.1 or Nitab4.5_0000145g0180.1 or Nitab4.5_0009452g0020.1	Nitab4.5_0000085g0320.1 Nitab4.5_0009452g0020.1 Nitab4.5_0000145g0180.1 Nitab4.5_0009452g0020.1	0	PWY-702	0	1000	0	2.1.1.10
HOMOGENTISATE-12-DIOXYGENASE-RXN_c	homogentisate oxygenase;homogentisate 1,2-dioxygenase;homogentisate dioxygenase	homogentisate + oxygen --> H+ + 4-maleyl-acetoacetate			0	TYRFUMCAT-PWY	0	1000	0	1.13.11.5
HOMOSERDEHYDROG-RXN_c	homoserine dehydrogenase	L-aspartate4-semialdehyde + NAD(P)H + H+ --> L-homoserine + NAD(P)+	Nitab4.5_0002567g0070.1 or Nitab4.5_0000213g0120.1 or Nitab4.5_0002654g0030.1 or Nitab4.5_0010319g0010.1 or Nitab4.5_0009952g0030.1 or Nitab4.5_0003723g0020.1	Nitab4.5_0002567g0070.1 Nitab4.5_0000213g0120.1 Nitab4.5_0002654g0030.1 Nitab4.5_0010319g0010.1 Nitab4.5_0009952g0030.1 Nitab4.5_0003723g0020.1	0		0	1000	0
HOMOSERDEHYDROG-RXN_p	homoserine dehydrogenase	L-aspartate4-semialdehyde + NAD(P)H + H+ --> L-homoserine + NAD(P)+	Nitab4.5_0002567g0070.1 or Nitab4.5_0000213g0120.1 or Nitab4.5_0002654g0030.1 or Nitab4.5_0010319g0010.1 or Nitab4.5_0009952g0030.1 or Nitab4.5_0003723g0020.1	Nitab4.5_0002567g0070.1 Nitab4.5_0000213g0120.1 Nitab4.5_0002654g0030.1 Nitab4.5_0010319g0010.1 Nitab4.5_0009952g0030.1 Nitab4.5_0003723g0020.1	0		0	1000	0
HOMOSERKIN-RXN_p	homoserine kinase	ATP + L-homoserine --> ADP + O-phospho-L-homoserine + H+	Nitab4.5_0000129g0030.1 or Nitab4.5_0008730g0040.1 or Nitab4.5_0000783g0100.1	Nitab4.5_0000129g0030.1 Nitab4.5_0008730g0040.1 Nitab4.5_0000783g0100.1	0	HOMOSER-THRESYN-PWY|PWY-702	0	1000	0	2.7.1.39
HPRx_x	HPRx	D-glycerate + NAD+ <-- NADH + hydroxypyruvate + H+			0		-1000	0	0
HPRyx_x	HPRyx	D-glycerate + NADP+ <-- NADPH + hydroxypyruvate + H+			0		-1000	0	0
HS_mc	HS_mc	hydrogensulfide <=> hydrogensulfide			1		-1000	1000	0
HS_pc	HS_pc	hydrogensulfide <=> hydrogensulfide			1		-1000	1000	0
HYDROHEX-RXN_c	13-HPODElyase;13-HPODE lyase;13(S)-hydroperoxyoctadeca-9,11-dienoate lyase	(13S)-HPODE --> 1-hexanal + (9Z)-12-oxo-dodec-9-enoate	Nitab4.5_0000130g0230.1 or Nitab4.5_0006248g0010.1 or Nitab4.5_0015407g0010.1	Nitab4.5_0000130g0230.1 Nitab4.5_0006248g0010.1 Nitab4.5_0015407g0010.1	0	PWY-5410	0	1000	0
HYDROXYMANDELONITRILE-LYASE-RXN_c	hydroxynitrile lyase	(S)-4-hydroxymandelonitrile --> hydrogencyanide + 4-hydroxybenzaldehyde			0		0	1000	0
HYDROXYMETHYLGLUTARYL-COA-LYASE-RXN_c	hydroxymethylglutaryl-CoA lyase	(S)-3-hydroxy-3-methylglutaryl-CoA --> acetyl-CoA + acetoacetate	Nitab4.5_0001450g0050.1 or Nitab4.5_0002726g0020.1 or Nitab4.5_0009791g0020.1 or Nitab4.5_0001659g0140.1 or Nitab4.5_0004018g0010.1	Nitab4.5_0001450g0050.1 Nitab4.5_0002726g0020.1 Nitab4.5_0009791g0020.1 Nitab4.5_0001659g0140.1 Nitab4.5_0004018g0010.1	0	PWY-5074|LEU-DEG2-PWY	0	1000	0	4.1.3.4
HYDROXYMETHYLGLUTARYL-COA-SYNTHASE-RXN_c	hydroxymethylglutaryl-CoA synthase;hydroxymethyl glutaryl-CoA synthase;hydroxymethylglutaryl CoA synthase	acetoacetyl-CoA + acetyl-CoA + H2O <=> coenzymeA + H+ + (S)-3-hydroxy-3-methylglutaryl-CoA	Nitab4.5_0000140g0140.1 or Nitab4.5_0002886g0090.1 or Nitab4.5_0001714g0250.1 or Nitab4.5_0001714g0230.1 or Nitab4.5_0002228g0030.1 or Nitab4.5_0009089g0020.1 or Nitab4.5_0001200g0090.1	Nitab4.5_0000140g0140.1 Nitab4.5_0002886g0090.1 Nitab4.5_0001714g0250.1 Nitab4.5_0001714g0230.1 Nitab4.5_0002228g0030.1 Nitab4.5_0009089g0020.1 Nitab4.5_0001200g0090.1	1	PWY-922	-1000	1000	0	2.3.3.10
HYDROXYPYRROLINEDEH-RXN_c	Delta1-pyrroline-3-hydroxy-5-carboxylate dehydrogenase	NAD+ + (3R,5S)-3-hydroxy-1-pyrroline-5-carboxylate + 2.0 H2O <=> erythro-4-hydroxy-L-glutamate + NADH + H+	Nitab4.5_0007394g0020.1 or Nitab4.5_0000269g0160.1	Nitab4.5_0007394g0020.1 Nitab4.5_0000269g0160.1	1		-1000	1000	0	1.5.1.12
HYDROXYPYRUVATE-REDUCTASE-RXN_c	hydroxypyruvate reductase;hydroxypyruvate oxidoreductase;hydroxypyruvate reductase Me	D-glycerate + NAD(P)+ <=> NAD(P)H + hydroxypyruvate + H+	Nitab4.5_0003274g0080.1 or Nitab4.5_0000283g0400.1 or Nitab4.5_0001867g0030.1 or Nitab4.5_0000167g0200.1 or Nitab4.5_0008042g0030.1 or Nitab4.5_0010547g0020.1 or Nitab4.5_0002436g0120.1 or Nitab4.5_0001579g0040.1 or Nitab4.5_0003914g0050.1	Nitab4.5_0003274g0080.1 Nitab4.5_0000283g0400.1 Nitab4.5_0001867g0030.1 Nitab4.5_0000167g0200.1 Nitab4.5_0008042g0030.1 Nitab4.5_0010547g0020.1 Nitab4.5_0002436g0120.1 Nitab4.5_0001579g0040.1 Nitab4.5_0003914g0050.1	1		-1000	1000	0
HYOSCYAMINE-6-DIOXYGENASE-RXN_c	HYOSCYAMINE-6-DIOXYGENASE-RXN	(S)-atropine + oxygen + 2-oxoglutarate --> CO2 + (6S)-hydroxyhyoscyamine + succinate	Nitab4.5_0001855g0020.1 or Nitab4.5_0001073g0100.1 or Nitab4.5_0000086g0030.1 or Nitab4.5_0005846g0010.1 or Nitab4.5_0006778g0010.1 or Nitab4.5_0012351g0020.1 or Nitab4.5_0001073g0060.1 or Nitab4.5_0004232g0030.1 or Nitab4.5_0001073g0050.1 or Nitab4.5_0000241g0040.1 or Nitab4.5_0013902g0010.1 or Nitab4.5_0000147g0430.1 or Nitab4.5_0000086g0050.1 or Nitab4.5_0001934g0010.1	Nitab4.5_0001855g0020.1 Nitab4.5_0001073g0100.1 Nitab4.5_0000086g0030.1 Nitab4.5_0005846g0010.1 Nitab4.5_0006778g0010.1 Nitab4.5_0012351g0020.1 Nitab4.5_0001073g0060.1 Nitab4.5_0004232g0030.1 Nitab4.5_0001073g0050.1 Nitab4.5_0000241g0040.1 Nitab4.5_0013902g0010.1 Nitab4.5_0000147g0430.1 Nitab4.5_0000086g0050.1 Nitab4.5_0001934g0010.1	0	PWY-5317	0	1000	0	1.14.11.11
HYPOXANPRIBOSYLTRAN-RXN_c	hypoxanthine phosphoribosyltransferase	hypoxanthine + 5-phospho-alpha-D-ribose1-diphosphate --> IMP + diphosphate			0	SALVADEHYPOX-PWY|PWY-5043	0	1000	0	2.4.2.8
IGPSYN-RXN_p	indole-3-glycerol phosphate synthase	1-(2-carboxyphenylamino)-1-deoxy-D-ribulose5-phosphate + H+ --> CO2 + (1S,2R)-1-C-(indol-3-yl)glycerol3-phosphate + H2O	Nitab4.5_0000510g0170.1 or Nitab4.5_0003542g0080.1 or Nitab4.5_0000774g0060.1 or Nitab4.5_0000025g0230.1	Nitab4.5_0000510g0170.1 Nitab4.5_0003542g0080.1 Nitab4.5_0000774g0060.1 Nitab4.5_0000025g0230.1	0	TRPSYN-PWY	0	1000	0	4.1.1.48
ILE_biomass	biomass	L-isoleucine <=>			1		-1000	1000	0
ILE_mc	ILE_mc	L-isoleucine <=> L-isoleucine			1		-1000	1000	0
ILE_pc	ILE_pc	L-isoleucine <=> L-isoleucine			1		-1000	1000	0
IMIDPHOSDEHYD-RXN_c	imidazoleglycerol-phosphate dehydratase;imidazoleglycerolphosphate dehydratase;imidazoleglycerol phosphate dehydratase	D-erythro-1-(imidazol-4-yl)-glycerol3-phosphate --> 3-(imidazol-4-yl)-2-oxopropylphosphate + H2O	Nitab4.5_0001560g0020.1 or Nitab4.5_0000043g0130.1	Nitab4.5_0001560g0020.1 Nitab4.5_0000043g0130.1	0		0	1000	0
IMIDPHOSDEHYD-RXN_p	imidazoleglycerol-phosphate dehydratase;imidazoleglycerolphosphate dehydratase;imidazoleglycerol phosphate dehydratase	D-erythro-1-(imidazol-4-yl)-glycerol3-phosphate --> 3-(imidazol-4-yl)-2-oxopropylphosphate + H2O	Nitab4.5_0001560g0020.1 or Nitab4.5_0000043g0130.1	Nitab4.5_0001560g0020.1 Nitab4.5_0000043g0130.1	0	HISTSYN-PWY	0	1000	0	4.2.1.19
IMP_pc	TRANS-RXN0-566	IMP --> IMP			0		0	1000	0
IMPCYCLOHYDROLASE-RXN_c	IMPCYCLOHYDROLASE-RXN	IMP + H2O <=> 5-formamido-1-(5-phospho-D-ribosyl)-imidazole-4-carboxamide			1		-1000	1000	0
IMPCYCLOHYDROLASE-RXN_p	inosine monophosphate cyclohydrolase;IMP cyclohydrolase	IMP + H2O <=> 5-formamido-1-(5-phospho-D-ribosyl)-imidazole-4-carboxamide	Nitab4.5_0006246g0040.1 or Nitab4.5_0000443g0070.1	Nitab4.5_0006246g0040.1 Nitab4.5_0000443g0070.1	1	PWY-6123|PWY-6124	-1000	1000	0	3.5.4.10
IMP-DEHYDROG-RXN_c	inosine-5'-monophosphate dehydrogenase;inosine 5'-monophosphate dehydrogenase;IMP dehydrogenase	IMP + NAD+ + H2O <=> NADH + H+ + XMP	Nitab4.5_0000515g0130.1 or Nitab4.5_0003468g0030.1 or Nitab4.5_0005442g0040.1 or Nitab4.5_0003468g0040.1	Nitab4.5_0000515g0130.1 Nitab4.5_0003468g0030.1 Nitab4.5_0005442g0040.1 Nitab4.5_0003468g0040.1	1	PWY-5695|PWY-5044|PWY-5043|PWY-6125	-1000	1000	0	1.1.1.205
INDOLE_ACETATE_AUXIN_pc	INDOLE_ACETATE_AUXIN_pc	(indol-3-yl)acetate <=> (indol-3-yl)acetate			1		-1000	1000	0
INDOLE-3-ACETALDEHYDE-OXIDASE-RXN_c	(indol-3-yl)acetaldehyde:oxygen oxidoreductase;indole-3-acetaldehyde oxidase	(indol-3-yl)acetaldehyde + oxygen + H2O --> hydrogenperoxide + (indol-3-yl)acetate + H+			0	PWY-3181|TRPIAACAT-PWY|PWY-581	0	1000	0	1.2.3.7
INORGPYROPHOSPHAT-RXN_c	inorganic pyrophosphatase;diphosphate phosphatase;inorganic diphosphatase	diphosphate + H2O --> H+ + 2.0 phosphate			0		0	1000	0	3.6.1.1
INORGPYROPHOSPHAT-RXN_p	INORGPYROPHOSPHAT-RXN[CCO-PERI-BAC]-PPI/WATER//Pi/PROTON.35.	diphosphate + H2O --> H+ + 2.0 phosphate			0		0	1000	0	3.6.1.1
INOSINE-NUCLEOSIDASE-RXN_c	inosine nucleosidase	inosine + H2O --> D-ribofuranose + hypoxanthine	Nitab4.5_0000160g0170.1 or Nitab4.5_0000535g0200.1 or Nitab4.5_0000059g0320.1 or Nitab4.5_0002789g0020.1 or Nitab4.5_0000059g0310.1 or Nitab4.5_0000535g0130.1 or Nitab4.5_0001387g0050.1 or Nitab4.5_0000794g0010.1 or Nitab4.5_0000059g0340.1 or Nitab4.5_0003712g0010.1 or Nitab4.5_0001043g0020.1 or Nitab4.5_0002400g0030.1	Nitab4.5_0000160g0170.1 Nitab4.5_0000535g0200.1 Nitab4.5_0000059g0320.1 Nitab4.5_0002789g0020.1 Nitab4.5_0000059g0310.1 Nitab4.5_0000535g0130.1 Nitab4.5_0001387g0050.1 Nitab4.5_0000794g0010.1 Nitab4.5_0000059g0340.1 Nitab4.5_0003712g0010.1 Nitab4.5_0001043g0020.1 Nitab4.5_0002400g0030.1	0	PWY-5044|PWY-5043	0	1000	0	3.2.2.2
INOSITOL_H+_vc	INOSITOL_H+_vc	myo-inositol + Pumped__45_ROTON --> myo-inositol + H+			0		0	1000	0
IPPISOM-RXN_c	IPP isomerase;isopentenyl diphosphate isomerase;isopentenyl-diphosphate delta-isomerase;isopentenyl-diphosphate Delta-isomerase;isopentenyl pyrophosphate isomerase	isopentenyldiphosphate <=> prenyldiphosphate	Nitab4.5_0001435g0050.1 or Nitab4.5_0000083g0120.1 or Nitab4.5_0003099g0070.1 or Nitab4.5_0007043g0020.1 or Nitab4.5_0000030g0490.1 or Nitab4.5_0000195g0040.1 or Nitab4.5_0000740g0050.1 or Nitab4.5_0000971g0070.1 or Nitab4.5_0001279g0050.1 or Nitab4.5_0002244g0110.1	Nitab4.5_0001435g0050.1 Nitab4.5_0000083g0120.1 Nitab4.5_0003099g0070.1 Nitab4.5_0007043g0020.1 Nitab4.5_0000030g0490.1 Nitab4.5_0000195g0040.1 Nitab4.5_0000740g0050.1 Nitab4.5_0000971g0070.1 Nitab4.5_0001279g0050.1 Nitab4.5_0002244g0110.1	1	PWY-5123|PWY-922|NONMEVIPP-PWY	-1000	1000	0	5.3.3.2
IPPISOM-RXN_p	IPP isomerase;isopentenyl diphosphate isomerase;isopentenyl-diphosphate delta-isomerase;isopentenyl-diphosphate Delta-isomerase;isopentenyl pyrophosphate isomerase	isopentenyldiphosphate <=> prenyldiphosphate	Nitab4.5_0001435g0050.1 or Nitab4.5_0000083g0120.1 or Nitab4.5_0003099g0070.1 or Nitab4.5_0007043g0020.1 or Nitab4.5_0000030g0490.1 or Nitab4.5_0000195g0040.1 or Nitab4.5_0000740g0050.1 or Nitab4.5_0000971g0070.1 or Nitab4.5_0001279g0050.1 or Nitab4.5_0002244g0110.1	Nitab4.5_0001435g0050.1 Nitab4.5_0000083g0120.1 Nitab4.5_0003099g0070.1 Nitab4.5_0007043g0020.1 Nitab4.5_0000030g0490.1 Nitab4.5_0000195g0040.1 Nitab4.5_0000740g0050.1 Nitab4.5_0000971g0070.1 Nitab4.5_0001279g0050.1 Nitab4.5_0002244g0110.1	1	PWY-5123|PWY-922|NONMEVIPP-PWY	-1000	1000	0	5.3.3.2
IPPISOM-RXN_x	IPP isomerase;isopentenyl diphosphate isomerase;isopentenyl-diphosphate delta-isomerase;isopentenyl-diphosphate Delta-isomerase;isopentenyl pyrophosphate isomerase	isopentenyldiphosphate <=> prenyldiphosphate	Nitab4.5_0001435g0050.1 or Nitab4.5_0000083g0120.1 or Nitab4.5_0003099g0070.1 or Nitab4.5_0007043g0020.1 or Nitab4.5_0000030g0490.1 or Nitab4.5_0000195g0040.1 or Nitab4.5_0000740g0050.1 or Nitab4.5_0000971g0070.1 or Nitab4.5_0001279g0050.1 or Nitab4.5_0002244g0110.1	Nitab4.5_0001435g0050.1 Nitab4.5_0000083g0120.1 Nitab4.5_0003099g0070.1 Nitab4.5_0007043g0020.1 Nitab4.5_0000030g0490.1 Nitab4.5_0000195g0040.1 Nitab4.5_0000740g0050.1 Nitab4.5_0000971g0070.1 Nitab4.5_0001279g0050.1 Nitab4.5_0002244g0110.1	1	PWY-5123|PWY-922|NONMEVIPP-PWY	-1000	1000	0	5.3.3.2
ISOCHORSYN-RXN_c	isochorismate synthase;vibriobactin-specific isochorismate synthase	chorismate <=> isochorismate	Nitab4.5_0009895g0030.1 or Nitab4.5_0000269g0200.1	Nitab4.5_0009895g0030.1 Nitab4.5_0000269g0200.1	1	PWY-981|PWY-5901|PWY-5837|PWY-5791	-1000	1000	0	5.4.4.2
ISOCIT-CLEAV-RXN_x	isocitrate lyase	D-threo-isocitrate <=> glyoxylate + succinate	Nitab4.5_0001176g0080.1 or Nitab4.5_0003509g0010.1 or Nitab4.5_0010201g0030.1	Nitab4.5_0001176g0080.1 Nitab4.5_0003509g0010.1 Nitab4.5_0010201g0030.1	1	GLYOXYLATE-BYPASS	-1000	1000	0	4.1.3.1
ISOCITDEH-RXN_c	NADP+-dependent isocitrate dehydrogenase;NADP-dependent isocitrate dehydrogenase	NADP+ + D-threo-isocitrate <=> CO2 + NADPH + 2-oxoglutarate	Nitab4.5_0002214g0120.1 or Nitab4.5_0007920g0010.1 or Nitab4.5_0001198g0340.1 or Nitab4.5_0004627g0010.1 or Nitab4.5_0000551g0080.1 or Nitab4.5_0007920g0020.1 or Nitab4.5_0002739g0010.1 or Nitab4.5_0000253g0030.1 or Nitab4.5_0011492g0040.1	Nitab4.5_0002214g0120.1 Nitab4.5_0007920g0010.1 Nitab4.5_0001198g0340.1 Nitab4.5_0004627g0010.1 Nitab4.5_0000551g0080.1 Nitab4.5_0007920g0020.1 Nitab4.5_0002739g0010.1 Nitab4.5_0000253g0030.1 Nitab4.5_0011492g0040.1	1	PWY-5913	-1000	1000	0	1.1.1.42
ISOCITDEH-RXN_m	NADP+-dependent isocitrate dehydrogenase;NADP-dependent isocitrate dehydrogenase	NADP+ + D-threo-isocitrate <=> CO2 + NADPH + 2-oxoglutarate	Nitab4.5_0002214g0120.1 or Nitab4.5_0007920g0010.1 or Nitab4.5_0001198g0340.1 or Nitab4.5_0004627g0010.1 or Nitab4.5_0000551g0080.1 or Nitab4.5_0007920g0020.1 or Nitab4.5_0002739g0010.1 or Nitab4.5_0000253g0030.1 or Nitab4.5_0011492g0040.1	Nitab4.5_0002214g0120.1 Nitab4.5_0007920g0010.1 Nitab4.5_0001198g0340.1 Nitab4.5_0004627g0010.1 Nitab4.5_0000551g0080.1 Nitab4.5_0007920g0020.1 Nitab4.5_0002739g0010.1 Nitab4.5_0000253g0030.1 Nitab4.5_0011492g0040.1	1	PWY-5913	-1000	1000	0	1.1.1.42
ISOCITDEH-RXN_x	NADP+-dependent isocitrate dehydrogenase;NADP-dependent isocitrate dehydrogenase	NADP+ + D-threo-isocitrate <=> CO2 + NADPH + 2-oxoglutarate	Nitab4.5_0002214g0120.1 or Nitab4.5_0007920g0010.1 or Nitab4.5_0001198g0340.1 or Nitab4.5_0004627g0010.1 or Nitab4.5_0000551g0080.1 or Nitab4.5_0007920g0020.1 or Nitab4.5_0002739g0010.1 or Nitab4.5_0000253g0030.1 or Nitab4.5_0011492g0040.1	Nitab4.5_0002214g0120.1 Nitab4.5_0007920g0010.1 Nitab4.5_0001198g0340.1 Nitab4.5_0004627g0010.1 Nitab4.5_0000551g0080.1 Nitab4.5_0007920g0020.1 Nitab4.5_0002739g0010.1 Nitab4.5_0000253g0030.1 Nitab4.5_0011492g0040.1	1	PWY-5913	-1000	1000	0	1.1.1.42
ISOCITRATE_ACONITATE_mc	ISOCITRATE_ACONITATE_mc	cis-aconitate + D-threo-isocitrate <=> cis-aconitate + D-threo-isocitrate			1		-1000	1000	0
ISOCITRATE-DEHYDROGENASE-NAD+-RXN_m	NAD+-dependent isocitrate dehydrogenase	NAD+ + D-threo-isocitrate --> CO2 + NADH + 2-oxoglutarate	Nitab4.5_0001700g0090.1 or Nitab4.5_0003828g0020.1 or Nitab4.5_0010213g0010.1 or Nitab4.5_0002281g0090.1 or Nitab4.5_0001700g0080.1 or Nitab4.5_0000702g0050.1 or Nitab4.5_0002463g0020.1 or Nitab4.5_0000416g0070.1 or Nitab4.5_0000783g0210.1	Nitab4.5_0001700g0090.1 Nitab4.5_0003828g0020.1 Nitab4.5_0010213g0010.1 Nitab4.5_0002281g0090.1 Nitab4.5_0001700g0080.1 Nitab4.5_0000702g0050.1 Nitab4.5_0002463g0020.1 Nitab4.5_0000416g0070.1 Nitab4.5_0000783g0210.1	0	PWY-5690	0	1000	0	1.1.1.41
ISOLEUCINE--TRNA-LIGASE-RXN_c	isoleucinemdashtRNA ligase	ATP + atRNAIle + L-isoleucine --> AMP + anL-isoleucyl-[tRNAIle] + diphosphate			0		0	1000	0
ISPH2-RXN_c	isopentenyl-diphosphate:NAD(P)+ oxidoreductase	(E)-4-hydroxy-3-methylbut-2-en-1-yldiphosphate + 2.0 H+ + 2.0 areducedferredoxin[iron-sulfur]cluster --> isopentenyldiphosphate + 2.0 anoxidizedferredoxin[iron-sulfur]cluster + H2O	Nitab4.5_0004287g0090.1 or Nitab4.5_0004280g0070.1	Nitab4.5_0004287g0090.1 Nitab4.5_0004280g0070.1	0		0	1000	0
K_Cyto_tx	K_tx	Pumped__45_ROTON <=> K+ + H+			1		-1000	1000	0
K+_rev_vc	K+_rev_vc	K+ + Pumped__45_ROTON --> K+ + H+			0		0	1000	0
KDO-8PPHOSPHAT-RXN_c	KDO-8PPHOSPHAT-RXN	3-deoxy-D-manno-octulosonate8-phosphate + H2O --> 3-deoxy-alpha-D-manno-2-octulosonate + phosphate			0	PWY-5111|PWY-1269	0	1000	0	3.1.3.45
KDO-8PSYNTH-RXN_c	3-deoxy-D-manno-octulosonate 8-phosphate synthase;3-deoxy-8-phosphooctulonate synthase	D-arabinofuranose5-phosphate + phosphoenolpyruvate + H2O --> 3-deoxy-D-manno-octulosonate8-phosphate + phosphate	Nitab4.5_0006659g0030.1 or Nitab4.5_0004015g0030.1	Nitab4.5_0006659g0030.1 Nitab4.5_0004015g0030.1	0	PWY-5111|PWY-1269	0	1000	0	2.5.1.55
KDOTRANS2-RXN_c	(KDO)-lipid IVA (2-4) 3-deoxy-D-manno-octulosonic acid transferase;KDO transferase	CMP-3-deoxy-beta-D-manno-octulosonate + alpha-Kdo-(2-&amp;gt;6)-lipidIVA(E.coli) --> CMP + alpha-Kdo-(2-&amp;gt;4)-alpha-Kdo-(2-&amp;gt;6)-lipidIVA(E.coli) + H+	Nitab4.5_0004490g0050.1 or Nitab4.5_0000132g0320.1	Nitab4.5_0004490g0050.1 Nitab4.5_0000132g0320.1	0	KDOSYN-PWY	0	1000	0	2.-.-.-
KDOTRANS-RXN_c	lipid IVA (2-6) 3-deoxy-D-manno-octulosonic acid transferase	CMP-3-deoxy-beta-D-manno-octulosonate + lipidIVA(E.coli) --> CMP + alpha-Kdo-(2-&amp;gt;6)-lipidIVA(E.coli) + H+	Nitab4.5_0004490g0050.1 or Nitab4.5_0000132g0320.1	Nitab4.5_0004490g0050.1 Nitab4.5_0000132g0320.1	0	KDOSYN-PWY	0	1000	0	2.-.-.-
KETOACYLCOATHIOL-RXN_c	3-ketoacyl-CoA thiolase	coenzymeA + 3-oxobehenoyl-CoA <=> acetyl-CoA + POLYMER-INST-Saturated-Fatty-Acyl-CoA-C16-H32	Nitab4.5_0000846g0030.1 or Nitab4.5_0002920g0010.1 or Nitab4.5_0003904g0050.1 or Nitab4.5_0001056g0040.1	Nitab4.5_0000846g0030.1 Nitab4.5_0002920g0010.1 Nitab4.5_0003904g0050.1 Nitab4.5_0001056g0040.1	1		-1000	1000	0
KETOLACTOSE-RXN_c	3-ketolactose hydrolase	H2O + 3'-ketolactose --> 3-keto-beta-D-galactose + beta-D-glucopyranose			0		0	1000	0	3.2.1.23
L__45__ALPHA__45__ALANINE_biomass	biomass	L-alanine <=>			1		-1000	1000	0
L__45__ARABINOSE_biomass	biomass	ARABINOSE <=>			1		-1000	1000	0
L__45__ASPARTATE_biomass	biomass	L-aspartate <=>			1		-1000	1000	0
L-3-CYANOALANINE-SYNTHASE-RXN_c	beta-cyanoalanine synthase;beta-cyano-L-alanine synthase	L-cysteine + hydrogencyanide <=> 3-cyano-L-alanine + hydrogensulfide + H+	Nitab4.5_0006018g0120.1 or Nitab4.5_0000583g0180.1 or Nitab4.5_0000386g0050.1 or Nitab4.5_0002811g0030.1	Nitab4.5_0006018g0120.1 Nitab4.5_0000583g0180.1 Nitab4.5_0000386g0050.1 Nitab4.5_0002811g0030.1	1	P401-PWY|ASPSYNII-PWY	-1000	1000	0	4.4.1.9
L-AMINO-ACID-OXIDASE-RXN_c	L-AMINO-ACID-OXIDASE-RXN-L-ALPHA-ALANINE/WATER/OXYGEN-MOLECULE//PYRUVATE/AMMONIUM/HYDROGEN-PEROXIDE.75.	L-alanine + oxygen + H2O --> ammonium + hydrogenperoxide + pyruvate			0		0	1000	0
L-ARABINITOL-4-DEHYDROGENASE-R_c	L__45__ARABINITOL__45__4__45__DEHYDROGENASE__45__R	L__45__ARABITOL + NAD+ <=> L__45__XYLULOSE + NADH + H+			1		-1000	1000	0
L-ARABINOKINASE-RXN_c	arabinose kinase	ATP + beta-L-arabinopyranose --> ADP + beta-L-arabinose1-phosphate + H+	Nitab4.5_0001942g0140.1 or Nitab4.5_0000970g0160.1 or Nitab4.5_0000899g0120.1 or Nitab4.5_0001535g0050.1 or Nitab4.5_0000970g0150.1 or Nitab4.5_0001535g0040.1	Nitab4.5_0001942g0140.1 Nitab4.5_0000970g0160.1 Nitab4.5_0000899g0120.1 Nitab4.5_0001535g0050.1 Nitab4.5_0000970g0150.1 Nitab4.5_0001535g0040.1	0		0	1000	0
L-ASPARTATE_pc	L__45__ASPARTATE_pc	L-aspartate <=> L-aspartate			1		-1000	1000	0
L-ASPARTATE_xc	L__45__ASPARTATE_xc	L-aspartate <=> L-aspartate			1		-1000	1000	0
L-ASPARTATE-OXID-RXN_p	L-aspartate oxidase	L-aspartate + oxygen --> hydrogenperoxide + 2-iminosuccinate + H+	Nitab4.5_0002338g0040.1 or Nitab4.5_0002338g0060.1 or Nitab4.5_0002338g0020.1 or Nitab4.5_0003989g0020.1 or Nitab4.5_0005830g0010.1	Nitab4.5_0002338g0040.1 Nitab4.5_0002338g0060.1 Nitab4.5_0002338g0020.1 Nitab4.5_0003989g0020.1 Nitab4.5_0005830g0010.1	0	PYRIDNUCSYN-PWY	0	1000	0	1.4.3.16
L-CITRULLINE_pc	L__45__CITRULLINE_pc	L-citrulline <=> L-citrulline			1		-1000	1000	0
LCYSDESULF-RXN_c	L-cysteine desulfhydrase;L-cysteine desulfidase	L-cysteine + H2O --> ammonium + hydrogensulfide + pyruvate	Nitab4.5_0002208g0110.1 or Nitab4.5_0000571g0120.1 or Nitab4.5_0000222g0330.1 or Nitab4.5_0008976g0020.1 or Nitab4.5_0000391g0220.1	Nitab4.5_0002208g0110.1 Nitab4.5_0000571g0120.1 Nitab4.5_0000222g0330.1 Nitab4.5_0008976g0020.1 Nitab4.5_0000391g0220.1	0	LCYSDEG-PWY	0	1000	0	4.4.1.1
LEU_biomass	biomass	L-leucine <=>			1		-1000	1000	0
LEU_mc	LEU_mc	L-leucine <=> L-leucine			1		-1000	1000	0
LEU_pc	LEU_pc	L-leucine <=> L-leucine			1		-1000	1000	0
LEUCPEL-RXN_c	(2R,3S,4S)-leucopelargonidin dioxygenase	(2R,3S,4S)-leucopelargonidin + oxygen + 2-oxoglutarate --> CO2 + (4S)-2,3-dehydroleucopelargonidin + 2.0 H+ + succinate + H2O			0	PWY-5125	0	1000	0	1.14.11.-
LEUKOTRIENE-A4-HYDROLASE-RXN_c	leukotriene A-4 hydrolase	leukotrieneA4 + H2O --> leukotrieneB4	Nitab4.5_0000561g0010.1 or Nitab4.5_0000830g0050.1 or Nitab4.5_0000830g0030.1	Nitab4.5_0000561g0010.1 Nitab4.5_0000830g0050.1 Nitab4.5_0000830g0030.1	0		0	1000	0	3.3.2.6
[truncated: 2,038 more rows]

## Sheet: Metabolite List
Abbreviation	Description	Compartment	Charge	Formula	InChI string	SMILES
[truncated: 2,905 more rows]
